# Supplementary material for: Machine learning-based disulfidptosis-related lncRNA signature predicts prognosis, immune infiltration and drug sensitivity in hepatocellular carcinoma
Source: Sci Rep. 2024 Feb 22;14:4354. doi: 10.1038/s41598-024-54115-8 (PMC10883983; doi:10.1038/s41598-024-54115-8)
Supplement: Supplementary file 2 — Supplementary Tables. [file 41598_2024_54115_MOESM2_ESM.xlsx]

## Sheet: Table S1
id	TCGA-EP-A3RK-11A-11R-A22L-07	TCGA-DD-A1EJ-11A-11R-A155-07	TCGA-BC-A216-11A-11R-A155-07	TCGA-DD-A114-11A-12R-A131-07	TCGA-BC-A10T-11A-11R-A131-07	TCGA-BC-A10U-11A-11R-A131-07	TCGA-FV-A2QR-11A-11R-A213-07	TCGA-DD-A3A4-11A-11R-A22L-07	TCGA-DD-A3A5-11A-11R-A22L-07	TCGA-DD-A39X-11A-11R-A213-07	TCGA-DD-A39V-11A-11R-A213-07	TCGA-FV-A3R2-11A-11R-A22L-07	TCGA-DD-A11D-11A-12R-A131-07	TCGA-BD-A2L6-11A-21R-A213-07	TCGA-DD-A11B-11A-11R-A131-07	TCGA-DD-A39W-11A-11R-A213-07	TCGA-G3-A3CH-11A-11R-A22L-07	TCGA-DD-A118-11A-11R-A131-07	TCGA-DD-A1EE-11A-11R-A131-07	TCGA-EP-A26S-11A-12R-A16W-07	TCGA-DD-A3A6-11A-11R-A22L-07	TCGA-EP-A12J-11A-11R-A131-07	TCGA-BC-A10X-11A-11R-A131-07	TCGA-DD-A116-11A-12R-A26B-07	TCGA-BD-A3EP-11A-12R-A22L-07	TCGA-FV-A23B-11A-11R-A16W-07	TCGA-BC-A10W-11A-11R-A131-07	TCGA-DD-A11A-11A-11R-A131-07	TCGA-BC-A10Z-11A-11R-A131-07	TCGA-BC-A10Q-11A-11R-A131-07	TCGA-FV-A3I1-11A-11R-A22L-07	TCGA-DD-A113-11A-12R-A131-07	TCGA-DD-A11C-11A-11R-A131-07	TCGA-DD-A3A3-11A-11R-A22L-07	TCGA-DD-A1EC-11A-11R-A131-07	TCGA-DD-A1EB-11A-11R-A131-07	TCGA-DD-A119-11A-11R-A131-07	TCGA-DD-A1EL-11A-11R-A155-07	TCGA-DD-A1EI-11A-11R-A131-07	TCGA-BC-A10Y-11A-11R-A131-07	TCGA-ES-A2HT-11A-11R-A180-07	TCGA-DD-A3A2-11A-11R-A213-07	TCGA-BC-A10R-11A-11R-A131-07	TCGA-DD-A39Z-11A-21R-A213-07	TCGA-FV-A3I0-11A-11R-A22L-07	TCGA-DD-A1EH-11A-11R-A131-07	TCGA-BC-A110-11A-11R-A131-07	TCGA-DD-A1EG-11A-11R-A213-07	TCGA-DD-A3A1-11A-11R-A213-07
AC024996.1	0	0	0	0	0	0	0	0	0	0	0	0.014	0	0	0	0	0	0	0	0	0	0	0	0	0	0	0	0	0	0	0	0	0	0	0	0	0	0	0	0	0	0	0	0	0	0	0	0	0
AC025211.1	0.052	0	0.047	0	0	0	0.0542	0	0	0	0	0.0547	0	0	0	0	0	0	0	0	0	0	0	0.0429	0.0598	0	0	0	0	0	0	0.1188	0	0	0	0	0	0	0.0398	0	0	0	0	0	0	0	0	0.1058	0.1334
AC116003.3	0	0.0245	0	0.0308	0.0421	0	0.0747	0	0	0	0	0.0377	0	0	0	0	0	0	0	0	0	0	0	0	0	0.0308	0	0	0	0	0	0	0	0	0.0724	0	0	0.05	0	0	0	0	0	0	0	0	0	0	0
AL365181.4	0	0	0	0	0	0.0333	0.0369	0.0354	0	0	0	0	0	0	0	0	0	0	0	0	0	0	0.0243	0	0	0	0	0	0	0	0.0371	0	0	0.0461	0	0	0	0.0247	0	0	0.0312	0	0	0.0338	0	0	0	0	0
AL121890.2	0	0	0	0	0	0	0.0435	0.0416	0	0.0324	0	0.0878	0	0.1482	0	0	0	0	0	0.0324	0	0	0	0	0	0	0	0	0.0814	0	0	0	0	0	0.0421	0.0678	0	0	0	0.0408	0	0	0	0	0	0	0	0	0
AC010280.2	6.6739	7.2822	4.614	0.3662	5.4939	7.9148	1.035	3.5387	4.6839	3.5299	4.2352	2.9883	2.0449	1.4706	2.303	4.3945	2.5858	4.1045	2.3112	7.5322	5.1293	1.9075	7.8569	2.6939	2.5574	1.0551	1.1129	0.7563	2.5385	3.3667	3.4602	3.6206	9.2825	1.7221	3.9186	6.8396	1.6829	4.4241	3.5879	1.4347	0.708	4.3572	2.8884	4.1534	4.312	7.5486	1.6319	6.3541	1.3351
LINC02041	0.0789	0	0.0712	0.0678	0	0	0.2464	0	0	0	0.2462	0.083	0.4988	0.07	0.1199	0	0.0813	0.1159	0.1167	0	0.0983	0.1223	0.0541	0.2603	0.1814	0.1353	0	0	0.0769	0	0	0.1801	0	0.1025	0.0796	0	0.1516	0.055	0.1812	0	0.1388	0.066	0	0	0.0781	0	0.08	0	0.1011
AL606760.1	0.16	0.1162	0.1354	0.1547	0.1524	0.0564	0.0937	0.0897	0.1183	0.1398	0.156	0.0947	0.137	0.1686	0.0456	0.1479	0.1134	0.1763	0.0888	0.2018	0.0498	0.093	0.0549	0.1237	0.0805	0.1372	0.2547	0.0685	0.0877	0.0743	0.1253	0.1598	0.2319	0.026	0.1716	0.138	0.1153	0.1116	0.0766	0.0587	0.0792	0.1088	0.066	0.1049	0.0198	0.0802	0.0811	0.0915	0.1026
AC025576.1	0	0	0	0	0	0	0	0	0	0	0	0	0	0	0	0	0	0	0	0	0	0	0	0	0	0	0	0	0	0	0	0	0	0	0	0	0	0	0	0	0	0	0	0	0	0	0	0	0
AC099791.2	0	0	0	0.0391	0	0.0854	0	0.0453	0.0489	0	0	0	0	0.1614	0.0691	0	0	0	0	0.0353	0	0	0	0	0	0	0.0445	0	0	0	0	0	0	0	0	0	0	0.0634	0	0.0444	0.08	0	0	0.0433	0	0	0	0	0
SOCAR	0	0	0.039	0	0	0	0	0	0	0	0.0225	0	0	0.0766	0	0	0	0	0.0319	0	0	0.0335	0	0.0178	0.0248	0.0185	0	0	0	0	0	0	0	0	0.0218	0	0	0	0	0	0.076	0	0	0	0	0.0192	0.0219	0	0
EZR-AS1	0.1072	0.0733	0.0484	0.0922	0	0	0.2233	0	0	0.1249	0.0558	0.0564	0	0.0476	0	0.1762	0.0553	0	0.0793	0	0	0	0	0	0.0616	0.0919	0	0	0.1045	0	0.056	0	0	0	0.0541	0.0435	0	0	0.0821	0.0524	0.0472	0.0897	0.0884	0	0	0.1433	0	0.109	0.1375
AC092720.3	0.0292	0.0349	0.0132	0.0752	0.0257	0.0548	0.0228	0.0872	0.0235	0.0397	0.0607	0.0844	0.0307	0.0324	0.0554	0.0539	0.0301	0.0322	0.0647	0.0057	0	0.0452	0.05	0.0481	0.0084	0.0125	0.0071	0.0166	0.0427	0.031	0.099	0.0083	0.0461	0.0474	0.0295	0.0296	0.035	0.0763	0.0168	0.0713	0.0449	0.0427	0.0301	0.0209	0.0144	0.0455	0.0074	0.0074	0.0468
LINC00824	0	0	0	0.0037	0	0	0.0089	0.0042	0	0	0	0.009	0	0.034	0	0	0.0088	0	0	0	0	0	0	0	0	0.0146	0.0083	0	0.0125	0.0045	0.0044	0	0.009	0	0	0	0.0041	0	0.0098	0.0042	0.0037	0.0036	0.0035	0.0081	0	0.0076	0	0.0043	0.0055
AC100778.2	0.0804	0	0.1088	0.1727	0.0471	0.0377	0.0418	0.0801	0	0.0312	0.0836	0.1691	0.0423	0.0713	0.0611	0.033	0.0828	0	0.1189	0	0.2002	0	0.0827	0	0	0	0.0394	0.0306	0.0392	0.0427	0	0.0917	0.2542	0	0.0811	0.0652	0	0.0561	0.0615	0.0393	0.1414	0.0672	0.1325	0.115	0.0796	0.1074	0.0407	0.0817	0
AC015722.1	0	0	0	0	0	0	0	0	0	0	0	0	0	0	0	0	0	0	0	0	0	0	0.0346	0	0	0	0	0	0	0	0	0	0	0	0	0	0	0	0	0	0	0	0	0	0	0	0	0	0
AP002748.4	0.3868	0.2838	0.2555	0.3244	0.2765	0.195	0.1965	0.3386	0.4567	0.3958	0.2061	0.278	0.2784	0.3434	0.2582	0.3256	0.2723	0.5131	0.2094	0.3003	0.5758	0.2925	0.3041	0.2023	0.0976	0.2831	0.3974	0.201	0.276	0.2203	0.2562	0.237	0.1592	0.4781	0.2286	0.2221	0.1541	0.2961	0.195	0.286	0.2075	0.3553	0.1712	0.3599	0.2989	0.3782	0.2774	0.3358	0.4113
ARRDC3-AS1	0.0026	0.0052	0.0115	0.0198	0.006	0.0192	0.0133	0.0026	0	0.002	0.008	0.0027	0.0108	0.0295	0.0078	0.0063	0.0106	0	0.0227	0.002	0	0.0119	0.007	0.0063	0.0029	0.0044	0.005	0.0234	0.0075	0.0136	0.0053	0.0088	0.0108	0.01	0.0181	0.0083	0.0049	0.0089	0.0118	0.005	0.018	0.0043	0.0148	0.0024	0.0076	0.0023	0.0078	0.0104	0
AC097478.1	0	0	0	0	0	0	0	0	0	0	0	0	0	0.0335	0	0	0	0	0	0	0	0	0	0	0	0.0324	0	0.0287	0.0736	0	0	0	0	0	0	0	0	0	0	0	0	0	0	0	0	0	0	0	0
AL449403.1	0	0	0	0.015	0.0102	0	0	0	0	0.0068	0	0	0	0	0	0	0.018	0	0.0129	0	0	0	0	0.0216	0.01	0.015	0.0086	0.0066	0	0	0	0	0	0	0	0.0071	0	0.0061	0.0067	0.0085	0	0	0	0	0	0	0.0089	0.0178	0
AC253576.2	0.1004	0.0458	0.0906	0.1438	0.0785	0.0314	0	0	0.072	0	0.0348	0.0352	0.1763	0.2079	0	0	0.069	0	0.0495	0.026	0	0	0.1148	0.0552	0.0385	0.0574	0.1311	0.0509	0.2284	0.0355	0.0349	0	0.0706	0	0	0.0272	0	0.0467	0.0769	0.0654	0	0	0	0.0638	0.0331	0.1192	0	0.034	0.1287
SNHG20	0.0925	0.1591	0.1122	0.1398	0.157	0.1078	0.2291	0.464	0.1132	0.1263	0.2222	0.2784	0.1848	0.3198	0.0679	0.076	0.1183	0.1546	0.1274	0.1386	0.0755	0.1038	0.1203	0.1499	0.2016	0.1859	0.3155	0.1189	0.6311	0.1591	0.1165	0.182	0.1614	0.1657	0.1642	0.1268	0.0735	0.2024	0.0708	0.4021	0.2468	0.1307	0.184	0.1368	0.2052	0.1619	0.3265	0.2594	0.2902
AL627309.4	0	0	0	0	0	0	0	0	0	0	0	0	0	0	0	0	0	0	0	0	0	0	0	0	0	0	0	0	0	0	0	0	0	0	0	0	0	0	0	0	0	0	0	0	0	0	0	0	0
HEXA-AS1	0.0435	0.0248	0.0196	0.0561	0.017	0.0204	0.0453	0.0578	0	0.0113	0	0.0687	0.0229	0.0386	0.0331	0.0238	0.0598	0.0107	0.0644	0.0225	0.009	0.045	0.0249	0.012	0	0.056	0.0071	0.011	0.0212	0.0154	0.0227	0	0	0.0188	0.022	0.0412	0.007	0.0253	0.0167	0.0355	0.0829	0.0182	0.006	0.0346	0.0072	0.0194	0	0.0221	0.0093
AL049840.5	2.034	1.9798	1.5551	1.8101	1.5711	1.641	3.2142	4.3174	1.9047	2.6024	1.8423	4.9351	2.0172	5.5864	1.5281	1.0617	2.1705	1.4068	2.1598	1.3374	1.222	1.3352	0.7878	1.7172	3.1634	2.8722	2.5787	1.3837	4.6433	1.3718	2.574	1.9943	1.7661	2.1454	2.126	2.2339	0.9198	1.2017	1.4291	2.2695	2.8001	1.9024	2.3088	2.3964	1.3032	1.6416	2.378	2.1902	3.8965
AC008494.3	0.1233	0.1125	0.0928	0.2651	0.1928	0.0386	0.2783	0.2049	0.0663	0.0639	0.0856	0.1731	0.2166	0.219	0.125	0.0676	0.0212	0.1511	0.1825	0.1117	0.128	0.1912	0.0987	0.0339	0.0945	0.1058	0.1208	0.1095	0.1604	0.1309	0.1288	0.0704	0.1301	0.1603	0.1038	0.1168	0.2173	0.1577	0.1102	0.1407	0.1809	0.1892	0.1017	0.0784	0.0814	0.0733	0.0417	0.0836	0.1581
LINC02715	0	0.0103	0	0	0	0	0.0157	0	0	0	0	0	0	0.04	0	0	0	0	0	0	0	0	0.0206	0	0.0346	0	0	0.0114	0	0	0	0	0	0	0	0	0	0	0	0	0	0	0	0	0	0	0.0152	0	0
AC010731.2	0	0	0	0	0	0	0	0	0	0	0	0	0	0	0	0	0	0	0	0	0	0	0	0	0	0	0	0	0	0	0	0	0	0	0	0	0	0	0	0	0	0	0	0	0	0	0	0	0
PACRG-AS1	0.0086	0.0192	0.0117	0.0093	0.0101	0.0061	0.0225	0.0065	0.0325	0.0285	0.0112	0.0182	0.0228	0.0153	0.0164	0.0533	0.0156	0.0286	0.0032	0.0185	0.0054	0.0167	0.0208	0.0143	0.0174	0.0537	0.0042	0.0345	0.0042	0.0069	0.0316	0.0222	0.0228	0.0168	0.0327	0.0596	0.0187	0.0196	0.0248	0.0148	0.0228	0.038	0.0392	0.0124	0.0171	0.025	0.0197	0.0242	0.0249
U52111.1	0	0.0244	0.0161	0.0307	0	0.0168	0	0.0534	0	0.0139	0.0186	0	0.0564	0.0475	0	0	0.0184	0.0525	0.0264	0	0	0	0.0245	0.0736	0.0205	0.0765	0	0	0	0	0.0186	0.0204	0.0376	0	0.0541	0.0145	0	0.0747	0.0137	0	0	0	0.0589	0.017	0	0	0.0362	0	0.0229
AC022023.2	0	0	0	0	0	0	0	0	0	0	0	0	0	0	0	0	0	0	0	0	0	0	0	0	0	0	0	0	0	0.0213	0	0	0	0	0	0	0	0	0	0	0.0088	0	0	0	0	0	0	0	0
AC009041.2	0	0	0	0	0	0	0	0	0	0	0	0	0	0	0	0	0	0	0	0	0	0	0	0	0	0	0	0	0	0	0	0	0	0	0	0	0	0	0	0	0	0	0	0	0	0	0	0	0
AC044893.2	0	0	0	0	0	0	0	0	0	0	0	0	0	0	0	0	0	0	0	0	0	0	0	0	0	0	0	0	0	0	0	0	0	0	0	0	0	0	0	0	0	0	0	0	0	0	0	0	0
AC126121.3	0	0	0	0	0	0.0049	0	0	0	0	0	0	0	0	0	0	0	0	0	0	0	0	0.0035	0	0	0	0.0051	0	0.005	0	0	0	0	0	0.0052	0	0	0	0	0.0051	0	0	0	0	0	0	0	0	0.0066
AL109910.1	0	0.01	0	0	0.0171	0	0.0304	0	0	0	0	0	0	0.0648	0	0	0	0	0	0	0	0	0.01	0.012	0	0.0125	0.0143	0.0222	0	0	0	0	0	0	0	0	0.014	0.0102	0	0.0143	0	0	0	0	0	0	0	0	0.0187
LINC00851	0	0	0	0	0	0	0	0	0	0	0	0	0	0	0	0	0	0	0	0	0	0	0	0	0	0	0	0	0	0	0	0	0	0	0	0	0	0	0	0	0	0	0	0	0	0	0	0	0
LINC02127	0.0101	0.0208	0.0092	0.1134	0	0.0095	0.0106	0.0101	0.0437	0.0158	0	0.0427	0.0642	0.009	0.0463	0.05	0.0314	0.0448	0.0451	0.0079	0	0.0157	0.0348	0.067	0.0117	0.0783	0.0199	0	0.0099	0.0647	0.0636	0.0232	0.0428	0.0132	0.041	0.0247	0.0098	0.0637	0.0155	0.0397	0.134	0.0849	0.0502	0.0194	0.0503	0.0995	0.0309	0.031	0.013
AC023830.2	0	0.008	0	0	0.0137	0.0219	0	0	0	0	0	0	0.0123	0	0	0	0	0	0	0	0.0436	0	0.008	0	0	0	0	0	0	0.0372	0.0122	0.0133	0.0246	0	0.0236	0.0095	0	0	0	0	0.0103	0	0.0096	0	0.0231	0.0104	0	0.0356	0
AC090987.1	0	0	0	0	0	0	0	0	0	0	0	0	0	0	0	0	0	0	0	0	0	0	0	0	0	0	0.0092	0	0	0	0	0	0	0	0	0	0	0	0	0	0	0	0	0	0	0	0	0	0
AL360267.2	0.0477	0.3912	0.3873	0.041	0.4472	0.2688	0.2979	0.0475	0.718	0	0.1488	0.1505	0	0.1693	0.2175	0.1175	0.0983	0.0701	0	0.2961	0.1188	0.0739	0.4579	0.1966	0	0.2044	0.1869	0.0363	0.093	0.3543	0.7469	0.4355	0.5027	0	0	0.5032	0.2291	0.2328	0.0365	0.1399	0	0.0399	0.0786	0.0455	0.5666	0	0.2901	0	0
AC067930.9	0.0447	0.0349	0.0576	0.0494	0.0224	0.006	0.0332	0.0572	0.0206	0.0446	0.0664	0.0806	0.121	0.051	0.0388	0.0314	0.0329	0.0188	0.1133	0.0099	0.0636	0.0494	0.0306	0.0316	0	0.0492	0.0312	0.0971	0.1058	0.0406	0.2332	0.0583	0.0673	0.0249	0.1546	0.0673	0.0613	0.04	0.0342	0.0749	0.0561	0.1014	0.0421	0.0852	0.0253	0.0512	0.0453	0.0065	0
LINC02482	0.2745	0.0869	0.3304	0.1748	0.1133	0.1863	0.1112	0.1825	0.268	0.1343	0.1693	0.1658	0.0536	0.158	0.1469	0.1504	0.1101	0.127	0.2182	0.1145	0.437	0.0473	0.2441	0.1048	0.0643	0.1613	0.3337	0	0.1339	0.1727	0.1911	0.029	0.075	0.1321	0.1232	0.0578	0.0977	0.0887	0.1285	0.1392	0.0895	0.1915	0.1048	0.1843	0.1309	0.1902	0.0722	0.181	0.3259
LINC02023	0	0	0	0	0	0	0	0	0	0	0	0	0	0	0	0	0	0	0	0	0	0	0	0	0	0.0085	0	0	0	0	0	0	0	0	0	0	0	0	0	0	0	0	0	0	0	0	0	0	0
AC003101.1	0	0.0289	0	0	0	0	0	0	0	0	0	0	0.0446	0	0	0	0	0	0	0	0	0	0.029	0	0	0	0	0.0322	0	0	0	0	0.0892	0	0	0.0343	0	0	0.0324	0	0	0	0	0	0	0	0	0	0
LINC01992	0	0.0078	0	0	0.0067	0	0.0059	0	0	0	0.0059	0	0	0	0	0	0.0059	0	0	0	0	0	0.0039	0.0047	0	0	0	0	0	0	0.006	0	0	0	0	0	0	0.004	0.0044	0	0	0	0	0	0	0	0	0	0
AC105052.5	0.0581	0.0099	0.0393	0.025	0.017	0	0	0	0.0469	0	0.0302	0.0153	0.0153	0.0258	0.0221	0.0119	0.0299	0.0213	0.0215	0.0226	0	0	0.01	0.012	0	0.0125	0	0.0221	0	0.0154	0	0	0	0.0189	0.0293	0.0472	0.014	0.0203	0.0334	0.0142	0.0128	0.0122	0	0	0.0432	0	0.0736	0.1034	0.0372
ZFHX4-AS1	0.0019	0.019	0.01	0.0191	0.0087	0.007	0.0386	0.0314	0.012	0.0101	0.0039	0.0176	0.0645	0.023	0.0254	0.0076	0.0057	0.0136	0.0165	0.0058	0.0162	0.0747	0.0229	0.0061	0.0021	0.0302	0.0073	0.0056	0.0145	0.0197	0.0232	0.0317	0.0156	0.0048	0.0075	0.0211	0.0107	0.0155	0.0099	0.0254	0.1272	0.0217	0.0061	0.0283	0.0202	0.0149	0.0056	0.017	0.0095
AC091820.1	0	0	0	0	0	0	0	0	0	0	0	0	0	0	0	0	0	0	0	0	0	0	0	0	0	0	0	0	0	0	0	0	0	0	0	0	0	0	0	0	0	0	0	0	0	0	0	0	0
AC099681.3	0	0	0	0	0	0.0194	0	0	0	0	0	0	0	0	0	0.017	0	0	0	0	0	0	0	0	0	0	0	0	0	0.0219	0	0	0	0	0	0	0	0	0	0.0202	0	0	0	0	0	0	0	0	0
AC012101.2	0.0108	0.0173	0.013	0.0248	0.0042	0.0136	0.0188	0.0252	0.0039	0.0056	0.0038	0.0038	0	0.0321	0	0.0148	0.0037	0.0106	0	0.0084	0.0045	0.0224	0.0273	0.0328	0.0291	0.0062	0.0177	0.0082	0.0211	0.0077	0.0189	0.0082	0.0152	0.0329	0.0182	0.0293	0.0139	0.0227	0.0055	0.053	0.0095	0.0242	0.006	0.0069	0.0036	0.0032	0.0147	0.0073	0.0046
AC244517.1	0	0	0.0168	0.016	0	0	0.0097	0	0.01	0.0072	0	0	0.0196	0.0165	0.0141	0	0	0	0	0	0	0	0.0128	0.0153	0.0107	0.0399	0.0182	0.0212	0.0181	0	0	0	0.0589	0.0121	0	0	0.0089	0	0.0214	0.0273	0.0082	0.0156	0.0077	0.0089	0	0.0083	0.0377	0.0189	0.0119
AC012404.2	0	0	0	0.0347	0	0	0.042	0	0	0	0.042	0	0	0	0.0613	0	0.0416	0.0593	0	0	0	0	0	0	0.0464	0	0	0	0	0.0857	0	0	0	0	0.1222	0	0.0388	0.0281	0.0309	0	0	0	0.0333	0	0	0	0.0818	0	0
AL132796.1	0	0	0	0	0	0	0	0	0	0	0	0	0	0	0	0	0	0	0	0	0	0	0	0	0	0	0	0	0	0	0	0	0	0	0	0	0	0	0	0	0	0	0	0	0	0	0	0	0
AL357874.1	0.0338	0.0462	0	0	0	0.0318	0	0.1011	0	0	0	0	0	0.09	0	0	0	0	0	0	0	0	0	0	0	0.029	0	0	0.0989	0	0	0.0772	0.0713	0.0439	0	0	0.065	0	0.0259	0.0331	0.0297	0.0283	0	0	0	0	0	0.0344	0.13
AC092058.1	0	0	0	0.013	0	0.0143	0	0.0151	0	0	0	0	0.016	0.0135	0	0	0	0	0	0	0	0	0.0104	0	0	0	0	0	0.0148	0	0	0	0	0	0	0	0	0	0.0116	0	0	0	0	0	0	0	0	0	0
AP003071.2	0	0	0	0	0	0	0	0	0	0	0	0	0	0	0	0	0	0	0	0	0	0	0	0	0	0	0	0	0	0	0	0	0	0	0	0	0	0	0	0	0	0	0	0	0	0	0	0	0
AC019131.1	0	0	0.0282	0	0	0	0	0	0	0	0	0	0	0.0277	0	0.0513	0.0965	0.0459	0.0462	0.0242	0.0777	0	0.0214	0	0	0	0.0611	0	0	0	0.0652	0.0356	0	0	0	0	0	0.0653	0	0	0	0	0	0.0595	0	0	0	0	0.08
LINC01126	0.0236	0.0403	0.0213	0.0507	0.0276	0.0332	0	0.047	0.0127	0.0092	0.0123	0.0868	0.0745	0.0628	0	0.0387	0	0.052	0.0698	0	0	0	0.0162	0.0778	0.0271	0.0505	0.0924	0.0269	0.0115	0.025	0.0862	0.0135	0.0746	0.0153	0.0595	0.0191	0	0.0164	0.0181	0.0231	0.0934	0.0197	0.0389	0.0562	0	0.0105	0.0837	0.012	0
AL445604.1	0	0	0	0	0	0	0	0	0	0	0	0	0	0	0	0	0	0	0	0	0	0	0	0	0	0	0	0	0	0	0	0	0	0	0	0	0	0	0	0	0	0	0	0	0	0	0	0	0
AL450468.2	0	0.007	0.0093	0	0	0	0	0	0	0	0	0	0	0	0	0	0	0	0.0152	0	0	0	0	0	0.0236	0	0.0101	0	0.0301	0	0	0	0	0	0	0.0083	0	0.0072	0.0079	0.01	0.009	0	0	0	0	0	0	0	0
LINC01103	0	0.0091	0	0	0	0	0	0	0	0	0	0	0	0	0	0	0	0	0	0	0	0	0	0	0	0	0	0	0	0	0	0	0	0	0	0	0	0	0	0	0	0	0	0	0	0	0	0	0.0171
AP006216.3	0	0.0769	0.0508	0.0242	0	0.0528	0	0.028	0.121	0	0	0	0	0	0	0.0693	0	0	0	0	0	0	0.0386	0	0.0647	0	0.0276	0	0.0274	0	0.0294	0.0321	0	0	0	0	0.027	0	0	0.0275	0.0247	0	0.1392	0	0.0279	0	0	0	0
AC138035.1	0.0106	0	0.0095	0.0363	0.0124	0.0099	0.044	0.021	0.0114	0	0	0	0.0111	0.0375	0.0161	0.0173	0.0109	0.0466	0.0156	0	0	0.0164	0.029	0.0087	0	0	0.0828	0	0.0206	0	0.0441	0.0121	0.0445	0.0137	0.0746	0.0257	0.0101	0.0147	0.0323	0.0206	0	0.0353	0.0348	0	0.0314	0.0094	0	0.0215	0
AL137186.2	0.0198	0.0271	0.0851	0.1279	0.0233	0.0419	0.093	0.089	0.0374	0.0231	0.0671	0.1096	0.068	0.1497	0.1131	0.0326	0.0511	0.0583	0.0881	0.0347	0.0185	0.0538	0.0612	0.0777	0.1026	0.0638	0.1361	0.1208	0.0677	0.0948	0.0881	0.085	0.0941	0.0516	0.0451	0.0403	0.0381	0.09	0.0722	0.0825	0.1266	0.0415	0.0777	0.0852	0.0246	0.0619	0.1258	0.1261	0.0954
AL031283.1	0	0.0077	0.0101	0.0097	0.0088	0.0035	0.0039	0.0037	0.004	0.0116	0	0.0039	0.0039	0.02	0	0.0123	0.0039	0.0055	0	0.0058	0	0.0116	0.0051	0.0031	0.0043	0	0.0147	0.0086	0.0037	0	0.0117	0.0043	0	0	0.0038	0.0061	0	0.0131	0	0.0037	0.0198	0.0063	0.0124	0	0	0.0067	0	0	0.0048
DIO2-AS1	0	0	0	0	0	0	0	0	0	0	0	0	0	0	0	0	0	0	0	0	0	0	0	0.01	0	0	0	0	0	0	0	0	0	0	0	0	0	0	0	0	0	0	0	0	0	0	0	0	0
LINC00434	0	0	0	0	0	0	0	0	0	0	0	0	0	0	0	0	0	0	0	0	0	0	0	0	0	0	0	0	0	0	0	0	0	0	0	0	0	0	0	0	0	0	0	0	0	0	0	0	0
AC098828.1	0.1561	0.0889	0.3287	0.1789	0.061	0.0244	0.1896	0.1556	0.056	0.0202	0.0271	0.0274	0	0	0.0791	0.2565	0.1877	0.5735	0.4619	0.3029	0	0.0806	0.0178	0.1073	0	0.223	0.1529	0.0792	0	0	0	0.0297	0.0549	0.1014	0.0788	0.0634	0.125	0.1089	0.1394	0	0.0458	0.0653	0.1073	0.1489	0	0	0	0.1852	0.0334
AC025465.2	0	0	0	0	0	0	0	0	0	0	0	0	0	0	0	0	0	0	0	0	0	0	0	0	0	0	0	0	0	0	0	0	0	0	0	0	0	0	0	0	0	0	0	0	0	0	0	0	0
AP005329.1	0.0365	0.0624	0.0824	0.1098	0	0.1029	0.1141	0.0728	0.0589	0.0284	0.057	0.0576	0.0192	0.0648	0.0278	0.045	0.0565	0.0268	0	0.0142	0.1819	0	0.0877	0.0753	0.021	0.0783	0.1252	0.0695	0.0356	0.0969	0.0572	0.0208	0.0385	0	0.0922	0.0741	0	0.0509	0.0419	0.0357	0	0.0458	0.0753	0.0871	0.0904	0.0651	0.0926	0.0371	0.0936
AL355102.5	0	0	0	0	0	0.0319	0	0	0	0	0	0	0	0.0301	0	0	0	0	0	0	0	0	0	0	0	0.0582	0.0332	0	0	0	0	0	0	0	0	0	0	0	0	0	0	0	0	0	0	0	0	0	0
AC091182.1	0.0081	0.011	0	0.0104	0.0047	0.0303	0.0252	0.0241	0.0043	0.0125	0.0084	0	0.0127	0.0286	0.0184	0.0166	0.0208	0	0.006	0.0031	0.01	0.025	0.0221	0.0066	0.0139	0.038	0.0039	0.0153	0.0236	0.0299	0.0084	0.023	0.0085	0.0105	0.0325	0.0065	0.0116	0.0028	0.0185	0.0315	0.0142	0	0	0.0192	0	0.0215	0.0123	0.0615	0.0207
AC074286.1	0	0.0019	0.0026	0	0	0	0	0.0028	0.0031	0	0.003	0.006	0	0	0	0	0	0	0	0	0	0	0.0039	0	0.0033	0.0097	0	0.0043	0.0277	0	0	0	0	0	0.0029	0.0046	0	0.004	0	0	0	0.0024	0.0023	0	0	0.0051	0	0	0
AL359258.2	0	0	0	0	0	0	0	0	0	0	0	0	0	0	0	0	0	0	0	0	0	0	0	0	0	0	0	0	0	0	0	0	0	0	0	0	0	0	0	0	0	0	0	0	0	0	0	0	0
AC022509.3	0.0235	0.0321	0.0212	0.0808	0	0.0441	0.0245	0.0234	0	0.0183	0.0244	0.0494	0.0495	0.1251	0.0357	0	0	0	0.0348	0.0182	0	0.0728	0.0322	0	0	0.0403	0.023	0	0.1145	0.0249	0	0.0268	0	0	0	0.0191	0.0452	0.0328	0.018	0.0459	0.0827	0	0.0387	0	0.0233	0	0.0238	0.0717	0
AC022690.2	0	0	0	0	0	0	0	0	0	0	0	0	0	0	0	0	0	0	0	0	0	0	0	0	0	0	0	0	0	0	0	0	0	0	0	0	0	0	0	0	0	0	0	0	0	0	0	0	0
LINC01007	0	0	0	0	0	0	0	0	0	0	0.0076	0	0	0	0	0.006	0.0076	0	0	0	0	0	0	0.0061	0	0	0	0	0	0	0	0	0	0	0	0	0	0.0051	0	0	0.0065	0	0	0	0	0	0	0	0
AC007496.1	0	0.018	0	0	0	0	0	0	0	0	0	0	0	0	0	0	0	0	0	0	0	0	0	0	0	0.0225	0	0.02	0	0	0	0	0	0	0	0	0	0	0	0	0.0231	0.022	0	0.025	0	0	0	0.0534	0
AC009704.3	0	0.009	0	0.0114	0	0	0	0	0	0	0	0	0	0	0	0	0	0	0	0	0	0	0	0	0.0076	0	0	0	0	0	0	0.0076	0	0	0.02	0	0	0.0138	0	0	0.0058	0	0.0055	0	0	0	0.0067	0.0135	0
AL355581.1	0.0058	0.0119	0.0365	0.0397	0	0.0217	0.012	0.0058	0	0.0045	0	0.0061	0	0.0103	0	0.0095	0.0179	0.0085	0.0085	0.009	0.0288	0.0179	0.004	0.0095	0	0.0297	0	0.0044	0.0056	0.0123	0.0181	0.0066	0.0244	0.0075	0.0233	0.0094	0.0056	0.0161	0.0044	0	0.0203	0.0097	0.0095	0	0	0.0051	0.0059	0.0176	0
NAGPA-AS1	0.0221	0	0	0	0.0087	0	0.0077	0.0147	0	0.0115	0	0.0078	0.0078	0	0	0	0	0.0108	0	0	0.0092	0.0229	0	0.0061	0	0	0	0	0	0	0.0154	0	0	0.0192	0	0.012	0.0071	0	0	0	0	0	0	0	0	0	0	0.015	0
LINC01729	0	0.0371	0	0	0	0	0	0	0	0	0	0	0	0	0	0	0	0	0	0	0	0	0	0	0	0	0	0	0	0	0	0	0	0	0	0	0	0	0	0	0	0	0	0	0	0	0	0	0.0695
ARHGEF26-AS1	0.1682	0.0826	0.0448	0.0834	0.0834	0.0486	0.0786	0.0344	0.1136	0.1424	0.0718	0.1407	0.0568	0.1053	0.0623	0.0957	0.1222	0.1236	0.134	0.0653	0.0698	0.0568	0.1198	0.064	0.0496	0.0961	0.0486	0.018	0.0673	0.1076	0.1103	0.0172	0.0818	0.1289	0.098	0.0998	0.0207	0.0737	0.0264	0.1307	0.055	0.1317	0.0373	0.0925	0.1089	0.1191	0.0415	0.1031	0.0581
AL137018.1	0.0054	0.0037	0	0	0	0	0	0	0	0	0	0	0	0	0	0	0.0056	0	0.008	0	0	0	0	0	0	0	0	0	0.0053	0	0	0	0	0	0	0	0	0	0	0	0	0	0	0	0	0	0	0	0
AL451137.2	0	0	0	0	0	0	0.0456	0	0	0	0	0	0	0	0	0	0	0	0	0	0	0	0	0	0	0	0	0	0	0	0	0	0	0	0	0	0	0	0	0	0	0	0	0	0	0	0	0	0
FP325330.1	0	0	0	0	0	0	0	0	0	0	0	0	0	0	0	0	0	0	0	0	0	0	0	0	0	0	0	0	0	0	0	0	0	0	0	0	0	0	0	0	0	0	0	0	0	0	0	0	0
AC138409.3	0	0	0.0063	0	0.0082	0	0	0	0.0075	0	0	0.0074	0	0	0	0	0	0.0103	0	0	0.0174	0.0108	0.0048	0	0.008	0.006	0	0	0	0	0	0	0	0.0091	0	0	0	0	0	0.0137	0	0	0	0	0	0	0	0.0071	0.009
AC104633.1	0	0	0	0	0	0	0	0	0	0	0	0	0	0	0	0	0	0	0	0	0	0	0	0	0	0	0	0	0	0	0	0	0	0	0	0	0	0	0	0	0	0	0	0	0	0	0	0	0
LINC02006	0	0.0283	0.0124	0.0059	0	0.0065	0.0287	0.0137	0.0074	0.0054	0.0143	0.0145	0.029	0.1835	0.0629	0	0.0071	0.0203	0.102	0.0267	0	0.0427	0	0.0057	0.0079	0.0414	0.0405	0	0.1075	0.0073	0.0144	0	0	0	0.0139	0.0112	0.0066	0.0288	0.0106	0.0337	0.1091	0.0058	0.0057	0.0197	0	0	0	0.0421	0.053
LINC02555	0	0.0136	0	0.0257	0	0	0	0	0	0	0	0	0	0.0795	0	0.0082	0	0	0.0147	0.0077	0	0	0	0.0082	0	0.0085	0	0.0151	0	0	0.0208	0	0	0	0.01	0.0081	0.0096	0.0069	0.0076	0	0.0088	0	0.0082	0	0.0295	0	0	0.0101	0.0128
LINC01309	0	0	0	0	0	0	0	0	0	0	0	0	0	0	0	0	0	0	0	0	0	0	0	0	0	0	0	0	0	0	0	0	0	0	0	0	0	0	0	0	0.0102	0	0	0	0	0	0	0	0
AL359762.2	0	0	0	0.0157	0	0	0	0	0	0	0	0	0	0	0	0	0	0	0	0	0	0	0	0	0	0	0	0	0	0	0	0	0	0	0	0	0	0.0128	0	0	0	0	0	0	0	0	0	0	0
AC008906.1	0.0194	0.3049	0.035	0.2333	0.1364	0.1457	0.2422	0.1739	0.2502	0.1807	0.2219	0.204	0.1226	0.5335	0.059	0.2071	0.04	0.0855	0.2008	0.1655	0.0241	0.0601	0.1197	0.2718	0.2006	0.2493	0.1899	0.177	0.397	0.1441	0.1822	0.0664	0.4497	0.0756	0.2545	0.1574	0.1304	0.2028	0.0594	0.2085	0.307	0.1136	0.1119	0.2589	0.0576	0.2073	0.2556	0.2563	0
LCMT1-AS1	0.0902	0.0493	0.0326	0.093	0.0317	0	0.0469	0.027	0.0097	0.014	0.0094	0.038	0.057	0.072	0.0548	0.0296	0.0186	0	0	0.063	0.0225	0.014	0.0309	0.0521	0.0207	0.085	0.0265	0.0549	0.0176	0.0096	0.0094	0.0206	0.019	0.0117	0.0182	0.022	0.0173	0.0692	0.0069	0.0176	0.0238	0.0755	0.0149	0.043	0.0179	0.0482	0.0091	0.0183	0.0116
AC093525.5	0	0	0	0	0	0	0	0	0	0	0	0	0	0	0	0	0	0	0	0	0	0	0	0	0	0	0	0	0	0	0	0	0	0	0	0	0	0	0	0	0	0	0	0	0	0	0	0.0345	0
AC126323.6	0	0	0	0.0092	0	0	0	0	0	0	0	0	0	0	0.0081	0	0	0.0157	0	0	0	0.0249	0.0037	0.0088	0	0.0138	0	0	0	0	0	0	0	0	0	0	0.0051	0.0037	0.0041	0.0052	0.0047	0	0	0	0	0	0	0	0
AC092674.1	0	0	0	0	0	0	0	0.1355	0	0	0	0.0715	0	0	0	0	0	0	1.1063	0	0.0423	0	0	0	0	0.0291	0	0	0.0331	0	0.071	0	0	0	0.2402	0	0	0	0	0	0	0.1138	0	0.1945	0	0	0	0	0
AC024581.1	0	0	0	0	0	0	0	0	0	0	0	0	0	0	0	0	0	0	0	0	0	0	0	0	0	0	0	0	0	0	0	0	0	0	0	0	0.0329	0	0	0	0	0.0287	0	0	0	0	0	0	0
AC099063.1	0	0	0	0	0	0	0	0	0	0	0	0	0	0	0	0	0	0	0	0	0	0	0	0	0	0	0	0	0	0	0	0	0	0	0	0	0	0	0	0	0	0	0	0	0	0	0	0	0
AL121885.3	0	0	0	0	0	0	0	0	0	0	0	0	0	0	0	0	0	0	0	0	0	0	0	0	0	0	0	0	0	0	0	0	0	0	0	0	0	0	0	0	0	0	0	0	0	0	0	0	0
AC009315.1	0	0	0.0049	0.0235	0	0.0154	0	0.0109	0.0059	0	0	0.0058	0.0058	0	0	0.0045	0.0056	0.008	0.0243	0.0043	0.0068	0.0085	0.0413	0.0045	0.0063	0.0188	0	0.0042	0.0053	0.0291	0	0	0.0115	0	0	0	0	0	0.0042	0.0107	0.0289	0.0137	0	0.0052	0	0.0049	0	0.0111	0
AC015818.8	0	0	0	0.0036	0	0	0	0	0	0	0	0	0	0	0	0	0	0	0	0	0	0	0	0	0.0097	0	0	0	0	0	0	0	0	0	0	0	0	0	0	0	0	0	0.0035	0	0	0	0	0	0
AC016987.1	0	0	0	0	0	0	0	0	0	0	0	0	0	0	0	0	0	0	0	0	0	0	0	0	0	0	0	0	0	0	0	0	0	0	0	0	0	0	0	0.038	0	0	0	0	0	0	0	0	0
LINC00681	0	0	0	0	0	0	0	0	0	0	0	0	0	0	0	0	0	0	0	0	0	0	0	0	0	0.033	0	0	0	0	0	0	0	0	0	0	0	0	0	0	0.0339	0	0	0	0	0	0	0	0
AP006259.1	0	0	0	0.0297	0	0	0	0	0	0	0	0	0.0365	0	0	0	0	0	0	0	0	0	0	0.0285	0	0	0	0	0	0	0	0	0	0	0.0349	0	0	0	0	0	0	0	0	0	0	0	0	0	0.0444
AC013733.1	0	0	0	0	0	0	0	0	0	0	0	0	0	0	0	0	0	0	0	0	0	0	0	0	0	0	0	0	0	0	0	0	0	0	0	0	0	0	0	0	0	0	0	0	0	0	0	0	0
AC107068.1	0.1702	0.1604	0.0789	0.3362	0.178	0.1167	0.206	0.133	0.1089	0.1573	0.1053	0.1598	0.1503	0.2042	0.1189	0.1701	0.1423	0.115	0.1974	0.0929	0.1318	0.1498	0.1546	0.1556	0.1534	0.2564	0.0856	0.231	0.1795	0.2051	0.1874	0.1733	0.1358	0.1076	0.3484	0.1643	0.1105	0.2118	0.2078	0.1664	0.3279	0.154	0.1214	0.1887	0.1002	0.2664	0.1166	0.0936	0.0767
AC110995.1	0.3429	0.4276	0.5644	0.711	0.6149	0.2369	0.4621	1.1965	0.1302	0.4153	0.2624	1.592	0.5739	1.5669	0.1534	0.3895	0.7382	0.6523	0.7015	0.1957	0.0503	0.7661	0.6227	0.6573	0.6261	0.5362	0.4052	1.3277	0.2754	0.2677	0.4846	0.357	0.8295	0.8257	1.1609	0.4012	0.6494	0.5769	0.5329	0.3057	0.7632	0.9201	0.4824	0.2405	0.0999	0.2696	0.2148	0.4924	0.9441
MGC4859	0	0	0	0	0	0	0	0	0	0	0	0	0	0	0	0.0051	0	0	0	0	0	0	0	0	0	0	0.0061	0	0	0	0	0	0	0	0	0	0	0	0	0	0	0	0	0	0	0	0	0	0
AC076968.2	0	0	0	0	0	0	0	0	0	0	0	0.0057	0	0	0	0	0	0	0	0	0	0	0.0037	0	0	0	0	0	0	0	0	0	0	0	0	0	0.0052	0	0	0	0	0	0	0	0	0	0	0	0
AC007376.2	0	0.0246	0.0324	0	0	0	0.0374	0	0	0	0	0.0378	0	0.0957	0	0	0	0	0	0	0	0.0557	0	0	0.0413	0.0308	0	0.0273	0	0	0	0	0.0758	0	0.0726	0	0	0.0251	0	0	0	0	0.0296	0	0.0712	0.032	0	0	0
AL451140.1	0	0	0	0	0	0	0	0	0	0	0	0	0	0	0	0	0	0	0	0	0	0	0	0	0	0	0	0	0	0.0555	0	0	0	0	0	0	0	0	0	0	0	0	0	0	0	0	0	0	0
AC087379.2	0	0.1532	0.5813	0.0241	0.0657	0	0.175	0.2791	0.5422	1.0877	0.5827	0.2063	0.118	0.1243	0.0426	0.2991	0.1155	0.6997	0.4558	0.0435	0.8371	0.0868	0.6147	0.0924	0.1288	0.1441	0.2469	0.3409	0.1092	0.3567	0.1462	0.5435	0.3543	0.1456	1.7812	0.2501	0.9687	0.2149	0.1286	0.0274	0.0246	0.2812	0.0462	0.8814	0.1109	0.0748	0.0852	0	1.6875
LINC00942	0	0	0	0.0075	0.0309	0	0.0274	0.0175	0	0.0068	0.0091	0.0092	0	0.0078	0	0	0	0.0129	0.013	0.0136	0.0109	0	0	0	0.0202	0	0.0344	0.0067	0.0171	0	0.0183	0.01	0.0185	0	0.0266	0.0143	0.0084	0.0306	0.0134	0.0172	0	0.0147	0	0.0335	0.0174	0.0078	0.0089	0.0536	0.0113
AL356379.2	0	0	0	0	0	0	0	0	0	0	0	0	0	0	0	0	0	0	0	0	0	0	0	0	0	0	0	0	0	0	0	0	0	0	0	0	0	0	0	0	0	0	0	0	0	0	0	0	0
AC007182.1	0.009	0.1475	0.2272	0.2704	0	0.2787	0.0655	0.1613	0.1644	0.0349	0.1122	0.0662	0.0095	0.0559	0.1093	0.0443	0.0649	0.0661	0.133	0.0349	0.0784	0.0836	0.0555	0.0519	0.0103	0.0231	0.1057	0.2325	0.0438	0.1431	0.0188	0.0205	0.0569	0.1051	0.0726	0.1532	0.0605	0.1379	0.0757	0.0176	0.1265	0.015	0.1557	0.0943	0.1869	0.032	0.2826	0.0823	0.1152
AL512638.3	0	0	0	0	0	0	0	0	0	0	0	0.0529	0	0	0	0	0	0	0	0	0	0	0	0	0	0.0431	0	0	0	0	0	0	0	0	0	0	0	0	0	0	0	0	0	0	0	0	0	0	0.0645
AL139288.1	0	0.0547	0	0	0	0	0.0417	0.1595	0.043	0	0	0.0421	0	0.1421	0	0	0	0	0.0592	0.0311	0	0	0.0274	0.033	0	0.0343	0	0	0.1171	0	0	0	0	0	0	0	0	0.0279	0.0306	0	0	0	0	0.0382	0	0	0	0	0
AL512631.1	0	0.0158	0.0417	0	0	0.0217	0.0241	0.023	0	0	0	0	0	0.0205	0	0	0	0	0.1709	0	0	0.0358	0.0158	0	0.0531	0.0198	0	0	0	0	0.0241	0	0	0.03	0.0233	0	0	0	0	0	0	0	0	0	0	0	0	0.0235	0
B4GALT4-AS1	0	0	0	0	0	0	0	0	0	0	0	0.037	0	0	0	0	0	0	0	0.0273	0	0	0	0	0	0	0	0	0	0	0	0	0	0	0	0	0	0	0	0	0	0	0	0	0	0	0	0	0
AC134349.1	0	0	0	0	0	0	0	0	0	0	0	0	0	0	0	0	0	0	0	0	0.1256	0	0.0691	0	0	0	0	0	0	0	0	0	0	0	0	0	0	0.0703	0	0	0	0	0	0	0	0	0	0	0
AC069280.2	0	0.0058	0	0	0	0	0	0	0	0	0	0	0	0.015	0	0	0	0	0	0	0	0	0	0	0	0	0.0083	0	0	0.009	0	0	0	0.011	0	0	0	0	0	0	0	0	0	0	0	0	0	0	0
AC006159.1	0	0	0	0	0	0	0	0	0	0	0	0	0	0	0	0	0	0	0	0	0	0	0.0345	0	0	0	0	0	0	0	0.0525	0	0	0	0	0	0	0	0	0.0492	0	0	0	0	0	0	0	0	0
AP000793.1	0	0	0.0166	0	0	0	0	0	0	0	0	0	0	0	0	0	0	0	0	0	0	0	0	0	0	0	0	0	0	0	0	0	0	0	0	0	0	0	0	0.0179	0	0	0	0	0	0	0	0	0
ERVE-1	0.0505	0.0197	0.0195	0.1487	0.093	0.0542	0.0225	0.0359	0.0155	0.0168	0.1575	0.0379	0.0684	0.096	0.1425	0.0178	0.0743	0.0106	0.16	0.1175	0.018	0.2458	0.0494	0.2319	0.0414	0.1298	0.0283	0.0384	0.1546	0	0.0452	0.0329	0.0456	0.0843	0.0291	0.0585	0.0416	0.0704	0.0662	0.1762	0.5455	0.0241	0.0297	0.0344	0.0642	0.0321	0.0366	0.088	0.0092
LINC01400	0	0	0	0	0	0	0	0	0	0	0	0	0	0	0	0	0	0	0	0	0	0	0	0	0	0	0	0	0	0	0	0	0	0	0	0	0	0	0	0	0	0	0	0	0	0	0	0	0
AC117500.1	0	0	0	0	0	0	0	0	0	0	0.0129	0.0131	0	0.0331	0	0	0	0	0.0368	0.0193	0	0	0.0085	0	0.0143	0	0.0122	0	0	0	0	0	0.0262	0.0162	0	0	0	0	0.0095	0	0	0	0	0	0	0.0332	0	0	0
AL157703.1	0	0	0	0	0	0	0	0	0	0	0	0	0	0	0	0	0	0	0	0	0	0	0	0	0	0	0	0	0	0.0334	0	0	0	0	0	0	0	0	0	0	0	0	0	0	0	0	0	0	0
AC022196.1	0	0	0	0	0	0	0	0	0	0	0	0	0	0	0	0	0	0	0	0	0	0	0	0	0	0	0	0	0	0	0	0	0	0	0	0	0	0	0	0	0	0	0	0	0	0	0	0	0
AC010998.3	0	0.0421	0	0	0	0	0	0	0	0	0	0	0	0	0	0	0	0	0	0	0	0	0.0422	0	0	0	0	0	0	0	0	0	0	0	0	0	0	0	0	0	0	0	0	0	0	0	0	0	0
AC010991.1	0.0624	0.0597	0.0225	0.0214	0.0585	0.0469	0	0.0249	0.0268	0.126	0.026	0.0656	0	0.0111	0.019	0.0307	0.0129	0.0183	0.0185	0.0194	0	0	0.0599	0.0411	0.0143	0.0214	0.0367	0.1139	0.1459	0.053	0.2214	0.0427	0.0526	0.0324	0.1133	0.0304	0.1198	0.0348	0.0095	0.0732	0	0.0522	0.0103	0.0238	0.0247	0.0222	0.0253	0.0254	0.048
AC114798.1	0.0248	0.0339	0.0112	0	0	0	0.0129	0	0.0667	0.0482	0	0	0	0.0441	0	0.0612	0	0	0.0734	0	0.0464	0	0.0255	0.0102	0	0	0	0	0	0	0.0518	0.0142	0.0262	0.0645	0.0125	0	0	0	0	0.0243	0	0.0727	0	0.0592	0	0	0	0	0.0318
AC010834.1	0	0	0	0	0	0	0	0	0	0	0	0	0	0	0	0	0	0	0	0	0	0	0	0	0	0	0	0	0	0	0	0	0	0	0	0	0	0	0	0	0	0	0	0	0	0	0	0	0
AC073592.1	0.0226	0	0	0	0	0	0	0	0.0122	0.0088	0	0.0238	0	0.01	0	0	0.0116	0	0	0	0	0	0	0.0093	0.013	0	0	0.0086	0.022	0	0.0472	0	0	0	0	0	0.0109	0.0237	0	0	0	0	0.0093	0	0.0112	0	0.0115	0.0115	0.029
AC046195.1	0.0035	0	0.0032	0	0	0	0	0.0106	0	0	0	0	0	0.0125	0	0	0.0036	0	0	0	0	0	0	0	0	0.003	0	0.0027	0	0.0075	0	0	0	0	0	0.0029	0	0	0	0	0	0	0.0058	0	0	0	0	0	0
AC010463.3	0.0388	0	0	0.1001	0	0	0	0.1161	0	0.0302	0	0	0	0.1034	0	0	0.16	0.057	0	0.0603	0	0	0	0.032	0.0446	0.0333	0.038	0	0.0757	0.0824	0.1621	0	0	0	0.0392	0	0	0.0812	0.0892	0	0.0683	0	0	0.1111	0.0384	0.0692	0	0	0
AC092100.1	0	0	0	0	0	0	0	0	0	0	0	0	0	0	0	0	0	0	0	0	0	0	0	0	0	0	0	0	0.0069	0	0	0	0	0	0	0	0	0	0.0054	0	0	0	0	0	0	0	0	0	0
AC005999.2	0	0	0	0	0	0	0	0	0	0	0	0	0	0	0	0	0	0	0	0	0	0	0	0	0	0	0	0	0	0	0	0	0	0	0	0	0	0	0	0	0	0	0	0	0	0	0	0	0
AC009158.1	0	0	0.0081	0	0	0	0	0	0	0	0	0	0	0.008	0	0	0	0	0	0	0	0	0	0	0	0	0	0	0	0	0	0	0	0	0	0	0	0	0	0	0	0	0.0074	0	0	0	0	0	0
EDRF1-DT	0.017	0.0387	0.0255	0.034	0.0133	0	0.0177	0.0225	0.0182	0.0395	0.0294	0.0297	0.0119	0	0.0086	0.0139	0.0175	0.0166	0.0167	0.0132	0	0.0263	0.0194	0.0233	0	0.0388	0.0055	0.0086	0.0055	0	0.0236	0.0065	0.0119	0.0073	0.0685	0.0138	0.0217	0.0316	0.0216	0.0332	0.0199	0.0189	0.0093	0.0162	0.0056	0.005	0.0057	0.0173	0
AC044798.1	0	0	0	0	0	0	0	0	0	0	0	0	0	0	0	0	0	0	0	0	0	0	0	0	0	0	0	0	0	0	0	0	0	0	0	0	0	0	0	0	0	0	0	0	0	0	0	0	0
AC008601.1	0	0	0	0	0	0	0	0	0	0	0	0	0	0	0	0	0	0	0	0.0286	0	0	0	0	0	0	0	0	0	0	0	0	0	0	0	0	0	0	0	0.036	0	0	0	0	0	0	0	0	0
AC107398.5	0	0	0	0	0	0	0	0	0	0	0	0	0	0	0	0	0	0	0	0	0	0	0	0	0	0	0	0	0	0.0108	0	0	0	0	0.0102	0	0	0	0	0	0	0	0	0	0	0	0	0	0
AL389885.1	0	0	0	0	0	0	0	0	0	0	0	0	0	0	0	0	0	0	0	0	0	0	0	0	0	0	0	0	0	0	0	0	0	0	0	0	0	0.0353	0	0	0	0	0	0	0	0	0	0	0
AC034114.2	0.0045	0.0155	0.0164	0.0039	0.0107	0.0043	0	0.0136	0.0098	0.0071	0	0.0478	0.0096	0.004	0	0	0.0094	0.0134	0.0067	0.0035	0.0113	0.007	0.0031	0	0.0209	0.0117	0.0089	0.0138	0.0089	0.0048	0.0095	0.0052	0	0	0.0092	0.0148	0	0.019	0.007	0.0089	0.016	0	0	0.0043	0	0.0081	0.0138	0.0046	0.0058
LINC01674	0	0	0	0	0	0	0	0	0	0	0	0	0	0	0	0	0	0	0	0	0	0	0	0	0	0	0	0	0	0	0	0	0	0	0	0	0	0	0	0	0	0	0	0	0	0	0	0	0
AC130456.3	0	0	0.0277	0	0	0	0.0319	0.0306	0	0	0	0	0	0	0	0	0	0	0	0	0	0	0	0	0	0	0.03	0	0	0	0	0	0	0.0797	0	0	0	0	0	0	0	0	0	0	0	0	0	0	0
AC006452.1	0	0	0	0.0041	0	0	0	0.0048	0	0	0	0.005	0	0.0042	0	0	0	0	0	0	0	0	0	0.0039	0.0055	0	0	0	0.0186	0	0.005	0	0	0	0.0048	0.0039	0	0	0.0036	0.0047	0.0042	0	0	0.0045	0	0	0	0	0.0061
AC025917.1	0.0641	0.0219	0.0579	0.1377	0	0	0.0167	0	0.0172	0.0498	0.0667	0.0674	0.2871	0.2418	0.1218	0.0395	0.0991	0.0942	0.0474	0.0373	0	0.1242	0.0989	0.1322	0.0553	0.1924	0.0785	0.0366	0	0.068	0.1339	0.0732	0.1352	0	0.0971	0.1171	0	0.0559	0.0736	0.1254	0.0564	0.0134	0.0925	0.1681	0.0159	0.0143	0.0163	0.0489	0
GMDS-DT	0.0903	0.1029	0.0784	0.1176	0.0593	0.0655	0.1324	0.0927	0.0721	0.0834	0.0761	0.1029	0.1347	0.1335	0.0853	0.0882	0.0782	0.0874	0.1417	0.0664	0.069	0.0784	0.0985	0.1021	0.0637	0.1431	0.0985	0.0765	0.1214	0.1016	0.1214	0.1155	0.0981	0.0737	0.1146	0.111	0.0894	0.1154	0.0634	0.1123	0.1107	0.0807	0.0818	0.0959	0.0548	0.0853	0.0957	0.0688	0.0807
AC096586.1	0	0	0	0	0	0	0	0	0	0	0	0	0	0	0	0	0	0	0	0	0	0	0	0	0	0	0	0	0	0	0	0	0	0	0	0	0	0	0	0	0	0	0	0	0	0	0	0	0
AC087885.1	0	0	0	0	0	0	0	0	0	0	0	0	0	0	0	0	0	0	0	0	0	0	0	0	0	0	0	0	0	0	0	0	0	0	0	0	0	0	0	0	0	0	0	0	0	0	0	0	0
LINC01798	0.005	0.0034	0.0045	0.0043	0.0116	0.0093	0.0052	0.0099	0	0.0039	0.0052	0.0052	0.0157	0.0264	0	0	0	0	0.0073	0	0.0124	0.0077	0.0136	0.0041	0.0114	0.0085	0.0049	0	0.0145	0	0.0155	0	0	0.0064	0.005	0.0081	0	0.0035	0	0.0048	0	0.0042	0	0	0.0049	0	0.005	0	0
AC009902.2	0.0277	0	0.025	0	0	0	0.0577	0.0552	0	0	0.0288	0	0	0.0246	0.0421	0	0.0856	0	0	0	0	0	0	0	0	0.0237	0	0.0421	0.027	0	0	0	0	0	0.0559	0	0	0.0193	0	0	0.0244	0	0.0228	0	0	0.0493	0	0	0
AL162385.1	0	0	0	0.0118	0	0.0259	0.0144	0	0.0297	0.0107	0	0	0	0	0	0	0	0	0	0	0	0	0	0	0	0	0	0	0	0.0146	0	0	0.0291	0	0	0	0	0	0	0	0	0.0115	0	0	0	0	0.028	0	0.0353
AC105940.1	0	0	0	0	0	0	0	0	0	0	0	0	0	0	0	0	0	0	0	0	0	0	0	0	0	0	0	0	0	0	0	0	0	0	0	0	0	0	0	0	0	0	0	0	0	0	0	0	0
AP002008.3	0	0	0	0	0	0	0	0	0	0	0	0	0	0	0	0	0	0	0	0	0	0	0	0	0	0	0.0147	0	0	0	0	0	0	0	0	0	0.0072	0	0	0	0	0	0	0.0072	0	0	0	0	0
AC104383.1	0	0	0	0.0215	0	0	0	0	0	0	0	0	0	0.0111	0	0	0	0	0	0	0	0	0	0.0103	0	0	0	0	0.0122	0.0266	0.0131	0	0	0	0	0.0102	0	0	0	0	0	0.0209	0	0	0	0	0	0	0
AL731566.2	0.1002	0.0685	0.1266	0.1809	0.0705	0.0847	0.0417	0.2996	0.0647	0.0856	0.1147	0.1898	0.1056	0.1245	0.0762	0.0247	0.0723	0.0589	0.0593	0.0311	0.0374	0.2485	0.0825	0.1405	0.0806	0.0945	0.0982	0.0381	0.1661	0.0851	0.1779	0.0343	0.1268	0.1041	0.1214	0.0813	0.0193	0.0699	0.0614	0.1959	0.1763	0.0419	0.0744	0.1624	0.0298	0.0446	0.0914	0.0509	0.0257
AC100825.1	0	0.0109	0	0	0	0	0	0	0	0	0	0	0	0	0	0	0	0	0	0	0	0	0	0	0	0	0	0	0	0	0	0	0	0	0	0	0	0	0	0	0	0	0	0	0	0	0	0	0
AC007663.3	0.0417	0.0856	0.226	0.2511	0.0489	0.0392	0.0435	0.1248	0.0898	0.2269	0.0434	0.2196	0.1319	0.2223	0.1269	0.0686	0.1291	0	0.1853	0.1296	0.2079	0	0.0573	0.0688	0.096	0.0358	0.0409	0.0318	0.0814	0.0443	0	0.1429	0.088	0.1627	0	0.0678	0.0401	0	0.1278	0.0408	0.0367	0.0699	0.0344	0.0796	0	0.0372	0	0.1273	0.2675
MIR663AHG	0	0	0	0	0	0	0	0	0	0	0	0	0	0	0	0	0	0	0	0	0	0	0	0	0	0	0	0	0.0057	0	0	0	0	0	0	0	0	0	0	0	0	0	0.0024	0	0	0	0	0	0
AC103855.2	0	0	0	0	0	0.0045	0	0	0	0	0	0	0	0	0	0	0	0	0	0	0	0	0.0033	0.0039	0	0	0.0047	0	0	0.0051	0	0	0	0	0	0	0	0	0	0	0	0	0	0	0	0	0	0	0
FAM198B-AS1	0.0138	0.0612	0.0311	0.0385	0.0525	0.0194	0.0358	0.0617	0.0074	0.0214	0.0215	0.0507	0.0181	0.0886	0.068	0.0141	0.0319	0.0405	0.0356	0.008	0	0.032	0.0472	0.0284	0	0.0531	0.0337	0.0367	0.0235	0.0329	0.0144	0.0393	0.029	0.0313	0.0452	0.0251	0.0496	0.012	0.0237	0.0236	0.0182	0.0144	0.017	0.0033	0.0102	0.0307	0.0174	0.028	0.0309
AC025449.2	0.0127	0.0174	0.0058	0.0164	0.0149	0.0299	0.0265	0.0064	0.0206	0.0148	0.0066	0.0201	0.0201	0	0.0194	0.0105	0	0.0281	0.0283	0.0049	0	0	0.0131	0.0053	0.0146	0.0328	0.025	0.0097	0.0186	0.0135	0.0133	0	0	0.0083	0.0064	0	0.0122	0.0133	0	0	0.0224	0.0053	0.0158	0.0122	0	0	0.0065	0.0065	0.0163
AC068633.2	0	0	0	0	0	0	0	0	0	0	0	0	0	0	0	0	0	0	0	0	0	0	0	0	0	0	0	0	0	0	0	0	0	0	0	0	0	0	0	0	0	0	0	0	0	0	0	0	0
AC131211.1	0	0	0	0	0	0	0	0	0	0	0	0	0	0	0	0	0	0	0	0	0	0	0	0	0	0	0	0	0	0	0	0	0	0	0	0	0	0	0	0	0	0	0	0	0	0	0	0	0
AC093277.1	0	0	0	0	0	0	0	0	0	0	0	0	0	0	0	0	0	0	0	0	0	0	0	0	0	0	0	0	0	0.0381	0	0	0	0	0	0	0	0	0	0	0	0	0	0	0	0	0	0	0
AC091489.1	0	0	0	0	0	0	0	0	0	0	0	0	0	0	0	0	0	0	0	0	0	0	0	0	0	0	0	0	0	0	0	0	0	0	0	0	0	0	0	0	0	0	0	0	0	0	0	0	0
AC010538.1	0.1451	0.1208	0.074	0.1626	0.0813	0.1007	0.1248	0.1446	0.1628	0.147	0.1772	0.1526	0.0997	0.14	0.1534	0.1555	0.1755	0.1298	0.14	0.0587	0.0393	0.1466	0.1947	0.1769	0.1668	0.2487	0.1915	0.0768	0.1353	0.067	0.3359	0.1152	0.266	0.0656	0.191	0.2202	0.1273	0.1364	0.169	0.1233	0.0666	0.1795	0.1196	0.1203	0.0999	0.0787	0.0704	0.0898	0.1375
AC010531.3	0	0.0259	0.0341	0.065	0.0444	0.0355	0.0788	0.0377	0	0	0	0.1194	0.1594	0.0672	0.0575	0	0	0	0.056	0	0	0	0.1297	0.0936	0.087	0.0324	0.1482	0.1151	0.0738	0.1205	0.0395	0.3023	0.1595	0	0	0.0614	0	0.0264	0.029	0	0	0	0.156	0.2526	0.1124	0.2022	0.1534	0.0769	0
MIR3659HG	0.1135	0	0	0.0244	0	0.08	0.0295	0.0283	0.1221	0.0441	0	0.1194	0.1794	0.0252	0.1294	0.1865	0	0.0834	0.1679	0.1101	0	0.044	0.1362	0.117	0.0652	0.0973	0.0556	0	0.166	0	0.0593	0	0.0598	0.0737	0.0286	0.0921	0	0	0.0869	0.0277	0	0.0712	0.0234	0.0271	0	0.0253	0	0.0289	0
EHD4-AS1	0.0331	0.0339	0.0149	0.071	0.0388	0.0311	0.0172	0.1318	0	0.0128	0.0172	0.0174	0.0871	0.0147	0	0	0	0	0	0	0	0.0256	0.0113	0.0136	0.019	0.0709	0.0486	0	0.0645	0.0526	0.0173	0	0	0	0	0.0134	0	0.0231	0.038	0	0.0145	0.0138	0.0273	0.0473	0.0164	0	0	0.0168	0.0636
LINC02267	0	0	0	0	0	0	0	0	0	0	0	0	0	0	0	0	0	0	0	0	0	0	0.0055	0	0	0	0	0	0	0	0	0	0.0169	0	0	0	0.0077	0	0	0	0	0	0	0	0	0	0	0	0
AP001596.2	0	0	0.0561	0	0	0	0.0648	0	0	0	0	0	0.0655	0	0	0	0	0	0	0	0	0	0	0	0.0715	0	0.0609	0.0473	0	0	0.065	0	0	0	0.1256	0	0.0598	0	0	0.1216	0	0	0	0.0593	0	0	0	0	0
LINC00559	0.0046	0	0	0	0.0054	0	0	0	0	0	0	0	0	0	0	0	0	0	0	0	0	0	0	0	0	0	0	0	0.0045	0	0	0	0	0	0	0.0037	0.0044	0.0032	0	0.0045	0.004	0	0	0	0	0	0	0	0
AC125807.2	0.0663	0.1699	0.0249	0.0475	0.1748	0.1401	0.46	0.2477	0.0416	0.0686	0.0517	0.0639	0.1513	0.1765	0.2015	0.0998	0.0626	0.1055	0.1961	0.0472	0.0275	0.077	0.0795	0.0683	0.1968	0.2273	0.0703	0.0714	0.2046	0.0997	0.1615	0.1072	0.0233	0.1363	0.2565	0.0493	0.0584	0.0809	0.1649	0.1458	0.0729	0.0878	0.1731	0.0843	0.0656	0.0443	0.0896	0.1236	0.0354
AC090772.1	0.1148	0.1309	0.2073	0.3619	0.1346	0.2517	0	0.0763	1.5645	1.0407	1.1549	0.0806	0.484	0.1359	1.0476	1.2579	0.1578	0.2813	0.2265	0.0594	0	0.2373	0.5776	0.221	0.088	0.0656	0.3	1.1941	0.0746	0.3657	0.1199	0.437	0.0807	0.2487	0.2319	1.0565	0.1839	0.3738	0.2052	0.6362	0.2357	0.1922	0.4103	0.8032	3.5628	0.2387	0.5822	0.545	0.0982
AL079338.1	0	0.0173	0.0076	0.0436	0	0.0238	0.0968	0	0.0091	0	0	0.0178	0.0178	0.1125	0.0642	0.0069	0.0174	0	0.0625	0.0066	0.0316	0.0655	0.029	0.007	0.0194	0.0217	0.0579	0.045	0.0824	0.0269	0.0088	0.0096	0	0	0.0085	0.0137	0.0081	0.0177	0	0	0.0595	0.0141	0	0.0161	0	0.0075	0.0086	0.043	0.0108
AC119403.1	0.0492	0.0144	0.0571	0.0483	0	0.0066	0.0585	0.049	0.0227	0.0164	0.0219	0.0961	0.0592	0.0249	0.0107	0.0115	0.0145	0.0103	0.0312	0.0055	0.0525	0.0109	0.0289	0.0464	0.0162	0.0602	0.0138	0.0107	0.0411	0.0149	0.0147	0.0241	0.0148	0	0.0142	0.0627	0.027	0.0196	0.0108	0.0069	0.0618	0.047	0.0174	0.0603	0.007	0.0125	0.0784	0.0214	0.0811
AC022966.1	0	0	0	0	0	0	0	0	0	0	0	0	0	0	0	0	0	0	0	0	0	0	0	0	0	0	0	0	0	0	0	0	0	0	0	0	0	0	0	0	0	0	0	0	0	0	0	0	0
LINC00278	0.0881	0	0	0.1794	0.0163	0.0305	0.0821	0.037	0	0	0.0434	0.1025	0	0.07	0.0987	0	0.0908	0	0.0549	0.072	0	0.1366	0	0.0612	0	0	0.0681	0.0459	0	0	0	0	0.088	0.0542	0	0	0.0579	0.0776	0.0355	0.1043	0.1999	0	0	0	0	0.0248	0	0.0377	0.0297
AL021408.1	0	0.0356	0.0235	0.0894	0.0305	0.0244	0.0813	0	0.028	0.1617	0.0541	0.0821	0.0548	0.0924	0.0396	0.0214	0.0536	0.0382	0.0385	0.0606	0	0.0806	0.1427	0.0215	0.0897	0.0446	0	0.0792	0	0.1105	0.1087	0	0.0549	0.0676	0.1051	0.0211	0.025	0.0181	0.0598	0.1526	0.0229	0	0.0644	0.0496	0	0.0232	0.0528	0	0.1001
AC025165.4	0.1345	0.0613	0.1618	0.1156	0.1051	0.1263	0	0.0894	0	0.0348	0.0466	0.0472	0.0472	0.1989	0.1363	0	0.0924	0.1317	0.1326	0.0348	0	0	0	0.1479	0	0.4611	0.0878	0.0682	0.0437	0.0476	0.1404	0.1023	0	0	0.0905	0.0728	0	0.125	0.0686	0.1315	0.1577	0.15	0	0.1282	0.0444	0.1198	0.0909	0.0912	0.0575
SNHG32	1.8857	0.7663	0.8559	1.4634	0.8843	1.3058	2.5021	3.1257	1.0431	0.4185	0.9529	2.5284	1.3512	0.9278	2.1299	1.3191	1.0884	1.4887	1.6741	1.5307	0.7919	1.7537	0.85	1.8042	1.2139	1.0624	1.4463	0.9428	2.0384	1.1554	1.8793	0.9842	1.2724	1.0081	1.1967	1.1372	0.4763	1.3228	1.2706	1.3591	1.6686	0.6222	1.324	0.483	1.4404	1.3632	1.2238	1.7424	0.8842
AC011455.8	0.4955	0.1936	0.2738	0.3738	0.2134	0.114	0.2948	0.1714	0.0435	0.2435	0.2315	0.3831	0.4476	0.3142	0.8149	0.1911	0.4065	0.2527	0.1945	0.2669	0.2519	0.9248	0.3538	0.367	0.1744	0.5809	0.2279	0.1539	0.0493	0.2362	0.2746	0.2771	0.4478	0.1445	0.2961	0.6486	0.5539	0.4303	0.4801	0.3362	0.2936	0.2031	0.1751	0.2315	0.1402	0.2162	0.0923	0.144	0.389
AC034139.1	0.3596	0.7657	1.8082	1.201	0.1445	0.6466	1.2944	0.6554	0.9835	0.431	1.0582	0.0865	0.5413	0.4833	1.359	2.0764	1.8108	1.7968	1.0337	0.2233	0.1408	0.7803	1.0711	0.322	0.8149	0.7927	0.7448	0.2189	0.1002	0.9489	0.8905	1.1846	2.7296	0.2002	2.5827	0.7756	1.7177	1.2039	0.645	0.7031	0.7864	0.4041	2.8381	0.3234	0.763	0.2014	1.896	1.3269	0.0132
AC037459.2	0.0353	0.0145	0.0064	0.0667	0.0083	0.053	0.0441	0.0492	0.0228	0.0219	0.0367	0.1559	0.0372	0.0626	0.0536	0.0232	0.0218	0.0207	0.0209	0.0274	0	0	0.0145	0.0175	0.0162	0.0605	0.0207	0.0376	0.0206	0.045	0.0737	0.0322	0.0149	0.0092	0.0214	0.0344	0.0203	0.064	0.0054	0.0276	0.0807	0.0295	0.0349	0.0337	0.014	0.0314	0	0.0431	0.009
AC138150.1	0	0.0572	0.0252	0	0.0327	0.0524	0	0	0	0.0433	0	0	0.0294	0.099	0.0848	0.0458	0	0.041	0.0413	0.0216	0	0	0.0383	0.046	0.0321	0.0239	0.0546	0	0	0.0296	0.0291	0.0637	0.1764	0	0.0845	0.0453	0	0	0.0213	0	0.0245	0.0233	0.046	0	0	0.0248	0	0	0
AC093579.1	0	0	0	0	0	0	0	0	0	0	0	0	0	0	0	0	0	0	0	0	0	0	0	0	0	0	0	0	0	0	0	0	0	0	0	0	0	0	0	0	0	0	0	0	0	0	0	0	0
FO393415.2	0	0	0	0	0.0607	0	0	0	0	0	0	0	0.0545	0	0	0	0	0	0	0	0	0	0.0355	0	0	0	0	0	0	0	0	0	0	0	0	0.042	0	0	0	0	0	0.0433	0.0427	0	0	0	0	0	0
AL136131.3	0	0	0	0	0	0	0	0	0	0	0	0	0	0	0	0	0	0	0	0	0	0	0	0	0	0	0	0	0	0	0	0	0	0	0	0	0	0	0	0	0	0	0	0	0	0	0	0	0
AC007036.3	0	0	0	0	0	0	0	0	0	0	0	0	0	0	0	0	0	0	0	0	0	0	0	0	0	0	0	0	0	0	0	0	0	0	0	0	0	0	0	0	0	0	0	0	0	0	0	0	0
LINC01266	0.0033	0.0011	0.0015	0.0084	0.0038	0.0046	0.0119	0.0033	0.0018	0.0013	0.0017	0.0034	0.0104	0.0087	0	0	0.0084	0.0024	0	0	0	0.0025	0.0022	0	0.0056	0.007	0	0.0012	0.0064	0	0.0017	0.0075	0.0104	0	0.0033	0.0027	0.0016	0.0023	0	0.0032	0.0043	0	0.0041	0	0	0.0015	0.0017	0.0033	0.0021
LINC01814	0.0703	0.0079	0.0194	0.0604	0.0084	0.0121	0.0658	0.03	0.0123	0.0234	0.1956	0.0483	0.1346	0.0637	0.1571	0.0236	0.0148	0.0359	0.0913	0.0746	0.0268	0.0979	0.0335	0.0272	0.0445	0.064	0.0127	0.0218	0.0322	0.0091	0.0225	0.0229	0.0575	0.0578	0.0101	0.0431	0	0.012	0.0176	0.0561	0.0934	0.0156	0.045	0.0397	0.0213	0.0869	0.0146	0.0803	0.1104
AC073370.1	0	0.0253	0.0334	0	0	0	0	0	0	0	0.0385	0	0.039	0.1312	0	0	0	0	0.1094	0	0	0	0.0254	0	0.085	0	0.0362	0.0281	0.036	0	0.0386	0	0	0	0	0.06	0.0355	0.0258	0	0.0361	0	0	0	0	0	0	0	0.0376	0.0474
AL136372.2	0.0828	0.0094	0	0.0119	0	0.1167	0.0287	0	0	0.0643	0	0.4648	0	0.0123	0.021	0	0.0427	0	0	0.0321	0	0	0.0473	0	0	0.3077	0	0	0.0135	0	0.0721	0.3939	0	0	0	0	0	0.0096	0.0106	0	0.2186	0.0116	0	0	0	0	0	0.1123	0.0177
AC026471.1	0.3784	0.4122	0.5441	0.5127	0.4662	0.5543	0.4207	0.9142	0.7174	0.5032	0.5004	0.7491	0.5609	0.7799	0.4681	0.4005	0.357	0.6315	0.8256	0.4082	0.5911	0.4076	0.5543	0.2275	0.5898	0.3794	0.7225	0.6246	0.5878	0.8442	0.3349	0.5784	0.3381	0.8917	0.7252	0.6924	0.4992	0.5726	0.4321	0.5706	0.5304	0.263	0.6505	0.3976	0.3937	0.3885	1.0991	0.5479	0.7072
AP002409.1	0	0	0	0	0	0	0	0	0	0	0	0	0	0	0	0	0	0	0	0	0	0	0	0	0	0	0	0	0	0	0	0	0	0	0	0	0	0	0	0	0	0	0	0	0	0	0.0086	0	0
LINC01633	0	0	0	0	0	0	0	0	0	0	0	0	0	0	0	0	0	0	0	0	0	0	0	0	0	0	0	0	0	0	0	0	0	0	0	0	0	0	0	0	0	0	0	0	0	0	0	0	0
AC097652.1	0.0184	0.0126	0.0166	0	0	0	0	0.0183	0	0	0.0096	0.0097	0	0.0978	0	0.0528	0	0.0135	0	0.0071	0	0	0	0	0.0106	0	0.027	0	0	0	0.0096	0	0.0387	0.0477	0	0.0149	0	0.0832	0	0	0	0	0.0151	0.0263	0	0.0082	0.0093	0	0
AC022148.1	0	0.0041	0.0054	0.0051	0	0	0	0	0	0	0	0.0063	0	0.0053	0	0	0.0061	0	0	0	0	0	0	0	0	0	0.0116	0	0	0.0063	0	0	0	0	0	0	0	0.0041	0	0	0.0052	0	0	0.0057	0	0	0	0	0
AC073332.1	0.0644	0.0868	0.0615	0.0488	0.1155	0.0587	0.0611	0.1152	0.0937	0.0795	0.0729	0.1574	0.0459	0.0908	0.0576	0.0809	0.0586	0.1197	0.0645	0.0573	0.1038	0.0294	0.0702	0.0562	0.0653	0.0438	0.0835	0.0634	0.096	0.0744	0.0771	0.0476	0.0719	0.0837	0.0765	0.0692	0.0473	0.1282	0.0522	0.063	0.045	0.0951	0.1359	0.065	0.0394	0.0624	0.0634	0.0713	0.102
AL022329.3	0	0	0	0	0	0	0	0	0	0	0	0	0	0	0	0	0	0	0	0	0	0	0	0	0	0	0	0	0	0	0	0	0	0	0	0	0	0	0	0	0	0	0	0	0	0	0	0	0
AC016747.2	0.0439	0.03	0	0.0377	0	0	0.0229	0.0438	0	0.0171	0	0.0462	0.0231	0.0585	0.0334	0	0	0.0323	0.065	0.017	0	0	0.0301	0.0905	0.0252	0.0376	0	0	0.0642	0.1398	0.0688	0.0501	0	0	0.0222	0.0535	0	0.0306	0.0336	0.0215	0	0.0551	0.0181	0.0628	0	0.1174	0	0	0
JADRR	0	0	0	0	0	0	0	0	0	0	0	0	0	0	0	0	0	0	0	0	0	0	0	0	0	0	0	0	0	0	0	0	0	0	0	0	0	0	0	0	0	0	0	0	0	0.01	0	0	0
AC104984.1	0.0278	0	0	0	0	0	0	0	0	0	0.029	0	0	0	0	0	0	0	0	0	0	0	0	0	0	0.0239	0.0273	0	0	0	0	0	0	0.0362	0.0281	0	0	0.0388	0	0	0	0	0.023	0.0266	0	0	0	0.0283	0
AC092422.1	0.0332	0	0	0.0571	0.039	0	0	0.0662	0	0	0.0346	0	0	0	0	0.0273	0.0343	0.0977	0	0	0	0.103	0	0	0.0382	0	0	0.0506	0	0.0353	0.0347	0	0	0	0	0.027	0.0958	0.0927	0.0254	0.065	0.0292	0.0556	0.0548	0	0	0	0.0337	0	0
AC004869.1	0	0	0	0	0	0	0	0	0	0	0	0	0	0	0	0	0	0	0	0	0	0	0	0	0	0	0	0	0	0	0	0	0	0	0	0	0	0	0	0	0	0	0	0	0	0	0	0	0
AC118469.2	0	0.0546	0	0	0	0.1125	0	0	0.1718	0.031	0	0.042	0.0421	0.0354	0.0607	0.0328	0.1235	0	0	0.093	0.2487	0.0619	0	0	0.1836	0.1027	0.0391	0.0304	0.2336	0.1272	0.0417	0.0912	0	0.0519	0.0403	0.0648	0.1535	0.0279	0.0611	0	0.0351	0	0.0329	0.0381	0.0395	0.0356	0	0.1218	0.1024
LINC01052	0	0	0	0	0	0	0	0	0	0	0	0	0	0	0	0	0	0	0	0	0	0	0	0	0	0	0	0	0	0	0	0	0	0	0	0	0	0	0	0	0	0	0	0	0	0	0	0	0.0152
AC084866.1	0	0	0	0.0135	0	0	0	0	0.0168	0	0	0	0	0	0.0476	0	0	0.046	0	0	0	0.0243	0	0	0	0.0269	0	0	0.0305	0.0333	0.0164	0	0.0661	0	0	0	0	0.0109	0	0.0306	0	0	0.0258	0	0	0	0	0	0
AP001922.5	0	0.0408	0.0269	0.0769	0.0699	0	0.031	0.1783	0	0.0463	0.031	0	0.0628	0.0529	0.136	0	0	0.1314	0.0882	0.0926	0	0.0924	0	0.0246	0.0343	0.0256	0	0.0227	0.0581	0	0	0.034	0	0.0387	0.1505	0.0484	0.0859	0.0832	0.1141	0.0874	0.0262	0	0	0.0284	0	0.0797	0	0.1213	0.1147
AC092850.2	0	0	0	0	0	0	0	0	0	0	0	0	0	0	0	0	0	0	0	0	0	0	0	0	0	0	0	0	0	0	0	0	0	0	0	0	0	0	0	0	0	0	0	0	0	0	0	0	0.0093
LINC02720	0	0	0	0	0	0	0	0	0	0	0	0	0	0	0	0	0	0	0	0	0	0	0	0	0	0	0	0	0	0.0262	0	0	0	0	0	0	0	0	0	0	0	0	0	0	0	0	0	0	0.0158
AC078820.1	0	0	0.0236	0	0	0	0	0.0261	0	0	0	0	0	0.0464	0	0.0215	0	0	0	0	0	0	0	0	0	0	0	0	0	0	0	0	0	0	0	0	0	0.0365	0	0	0	0	0.0216	0	0	0	0	0	0.0335
AL137785.1	0	0	0	0	0	0	0.0412	0	0	0	0	0	0	0	0	0.0325	0	0.1164	0	0	0	0	0	0	0	0	0	0	0	0	0	0	0	0	0	0	0	0	0.0303	0	0	0	0	0	0	0	0	0	0
AC145543.1	0	0	0	0	0	0	0	0	0	0	0	0	0	0	0	0	0	0	0	0	0	0	0	0	0	0	0	0	0	0	0	0	0	0	0	0	0	0	0	0	0	0	0	0	0	0	0	0	0
AL356133.1	0	0	0	0	0	0	0	0	0	0	0	0	0	0	0	0	0	0	0	0	0	0	0	0	0	0	0	0	0	0	0	0	0	0	0	0	0	0	0	0	0	0	0	0	0	0	0	0	0
SDK1-AS1	0	0	0	0	0	0	0	0	0	0	0	0	0	0.0175	0	0	0	0	0	0	0	0	0	0	0	0	0	0	0	0	0	0	0	0	0	0	0	0	0	0.0193	0.0174	0	0	0	0	0	0	0.0201	0
Z84468.2	0	0.0159	0.007	0	0	0	0	0.0154	0.0083	0	0.0483	0	0	0	0	0.0064	0.1356	0	0.0115	0	0	0.012	0	0.0064	0	0	0	0	0	0	0	0	0	0.0101	0	0.0063	0	0	0	0.0076	0	0	0	0	0	0.0069	0	0.0709	0
LINC02768	1.8385	1.5365	0.7375	0.2634	0.8383	0.9595	1.5953	1.2218	1.2085	0.7141	0.7439	1.2897	0.5381	0.7253	0.4659	1.0909	0.6317	2.2518	1.209	0.8722	0.5089	0.6333	0.9108	0.8425	0.5871	1.0509	0.9006	0.544	0.6972	1.518	2.4534	0.583	1.7231	0.2654	1.7531	1.6583	0.5889	1.2824	0.9385	3.2956	0.6291	1.0257	1.0107	0.9742	0.9103	1.274	0.725	0.9349	0
LINC02300	0	0	0	0	0	0	0	0	0	0	0	0	0	0	0	0	0	0	0	0	0	0	0	0	0	0	0	0	0	0	0	0	0	0	0	0	0	0	0	0	0	0	0	0	0	0	0	0	0
AC124947.1	0.045	0.0307	0.0406	0.0773	0.0351	0.0141	0.0936	0.0448	0.0322	0.0349	0.0624	0.0946	0.0632	0.0665	0	0.0246	0.1081	0.0881	0.133	0.0582	0.0187	0.0232	0.0617	0.0247	0.1206	0.0771	0.044	0.057	0.0731	0.0477	0.0626	0	0.0632	0.0974	0.0605	0	0.0144	0.0627	0.0229	0.2198	0.145	0.0752	0.0618	0.0429	0.0594	0.0534	0.0608	0.0305	0
MIR4527HG	0	0	0	0	0	0	0	0	0	0	0	0	0	0	0	0	0	0	0	0	0	0	0	0.0115	0	0	0	0	0	0	0	0	0	0	0	0	0	0	0	0	0	0	0	0	0	0	0	0	0.0178
CDKN2B-AS1	0	0.0058	0.0077	0.0237	0.0011	0.0036	0.0168	0.0047	0	0.0007	0.001	0.004	0.008	0.0152	0.0087	0.0039	0.0049	0.0042	0.0098	0	0	0.0015	0.0039	0.0055	0.0055	0.0122	0.0084	0.0051	0.0083	0.0071	0.003	0.0033	0.004	0.0037	0.0048	0.0031	0.0018	0.0066	0.0044	0.0009	0.01	0.0024	0.0071	0.0036	0	0	0.0039	0.0058	0.0049
DYRK3-AS1	0.0828	0.0141	0.056	0.0534	0	0.1166	0	0.0412	0.0445	0.0161	0	0.1306	0.0436	0.0735	0	0.034	0	0	0	0.0321	0.0515	0.0321	0.0426	0.0341	0.0951	0	0.1419	0.0472	0	0	0	0.0472	0	0.0538	0	0.1008	0	0.0144	0.0634	0.0405	0.0182	0.0346	0.0341	0.0197	0.0615	0.0369	0.0839	0.0631	0
DENND6A-AS1	0	0	0.1444	0	0	0	0.0555	0.1063	0.0573	0	0.0555	0	0	0	0.1621	0.0876	0	0	0.0789	0	0	0.0826	0	0.044	0	0.0914	0.1045	0	0.052	0.0566	0.0557	0	0.1124	0	0.1077	0	0	0.0372	0	0.0521	0.0469	0.0446	0.1319	0	0	0.0475	0.0541	0.1084	0.1367
AC008033.3	0.0138	0.0566	0.0373	0.0237	0.0162	0.0389	0.0718	0.0825	0.0148	0.0857	0	0.0726	0.0291	0.6856	0.021	0	0.0427	0.0608	0.0408	0.0535	0.0172	0	0.0095	0	0.0159	0.0118	0.0135	0.0105	0.0403	0.0146	0.0432	0.0315	0.0291	0.0179	0.0418	0.1008	0	0.077	0	0.0135	0.0485	0.0115	0	0.0789	0	0	0.014	0.014	0.0707
AC140125.2	0.0128	0	0	0	0	0	0.04	0	0	0	0.0266	0.0135	0	0	0	0	0	0	0	0	0	0	0	0	0	0	0.0125	0.0097	0	0	0	0	0	0	0	0	0	0.0446	0	0	0.0225	0	0	0.0122	0	0	0	0	0
AC021517.1	0	0	0.0063	0	0	0	0	0	0	0	0	0	0.0074	0	0	0	0	0	0	0	0	0	0	0	0	0	0	0	0	0	0	0	0	0	0	0	0	0	0	0	0	0	0	0.0067	0	0	0	0	0
AC016730.1	0	0	0	0	0	0	0	0	0	0	0	0	0	0	0	0	0	0	0	0	0	0	0	0	0	0	0	0	0	0	0	0	0	0	0	0	0	0	0	0	0	0	0	0	0	0	0	0	0
AP000919.3	0.027	0.0737	0.1703	0.2085	0	0.076	0.0842	0.0269	0.029	0.0838	0.0841	0.0851	0.1988	0.2153	0.1229	0.0664	0.0556	0.0792	0.1994	0.0837	0	0.1253	0.0924	0.2001	0	0.208	0.1848	0.082	0	0.1145	0.0844	0.1846	0.2273	0	0.1361	0.3063	0.0259	0.1316	0.1032	0.1581	0.2134	0.0226	0.3334	0.1285	0	0.0961	0.1093	0.0548	0
AC234582.1	0	0	0	0	0	0	0	0	0	0	0	0	0	0	0	0	0	0	0	0	0	0	0	0	0	0	0	0	0	0	0	0	0	0	0	0	0	0	0	0	0	0	0	0	0	0	0	0	0
MKX-AS1	0	0.0146	0	0	0	0	0	0.0213	0	0	0	0	0	0	0	0	0	0	0	0	0	0	0	0	0	0	0	0	0	0	0	0	0	0	0	0	0	0	0	0	0	0	0	0	0	0	0	0	0
ARHGEF7-IT1	0	0	0	0	0	0	0	0	0	0	0.0251	0	0	0	0	0.0198	0	0	0	0	0	0	0.0166	0	0	0.0207	0	0	0	0.0256	0	0	0	0.0314	0.0244	0.0196	0	0	0	0	0	0	0	0	0	0	0	0	0
LINC01297	0	0	0	0	0	0	0	0	0	0	0	0	0	0	0	0	0	0	0	0	0	0	0	0	0	0	0	0	0	0.014	0	0	0	0	0	0	0	0.0031	0	0	0	0	0	0	0	0	0	0	0
AC007292.1	0.2081	0.0712	0.1409	0.4919	0.061	0.0244	0.0542	0.0778	0.1959	0.1415	0.1083	0.3558	0.1645	0.1386	0.3955	0.2137	0.429	0	0.3079	0.0606	0.162	0.2822	0.1784	0.1931	0.2691	0.4015	0.2294	0.1188	0.1522	0.0552	0.1902	0.2376	0.2194	0.0338	0.1051	0.2112	0	0.2722	0.1793	0.1017	0.3662	0.1959	0.1073	0.1241	0.103	0.1391	0.1583	0.1058	0.2001
AL031963.1	0	0	0	0	0	0	0	0	0	0	0	0	0	0	0	0	0	0	0	0	0	0	0	0	0	0	0	0	0	0	0	0	0	0	0	0	0	0	0	0	0	0	0	0	0	0	0	0	0
AC004224.2	0	0	0	0	0	0	0	0	0	0	0	0	0	0	0	0	0	0	0	0	0	0	0	0	0	0	0	0	0	0	0	0	0	0	0	0	0	0	0	0	0	0	0	0	0	0	0	0	0
AC073487.1	0	0.0502	0.0662	0.1577	0	0	0.0764	0	0.0395	0	0.1145	0.3088	0.1546	0.1954	0	0	0.0378	0.1078	0.0543	0	0	0.0569	0.0755	0	0.0422	0	0.1438	0.1116	0.0715	0.2337	0.1149	0.0419	0.0774	0.0953	0.037	0	0.0353	0.1024	0.0281	0.0717	0.0323	0	0.0605	0.105	0	0.0654	0.186	0.0746	0
AC100827.3	0	0	0	0	0	0	0	0	0	0	0	0	0	0	0	0	0	0	0	0	0	0	0	0	0	0	0	0	0	0	0	0	0	0	0	0	0	0	0	0	0	0	0	0	0	0	0	0	0
AL391421.1	0	0	0	0	0.0118	0.0285	0	0	0	0	0	0	0	0	0	0	0	0	0	0	0	0	0	0	0	0	0	0	0	0.0107	0	0	0	0	0	0	0	0	0	0	0	0	0.0083	0	0	0	0.0102	0	0
AL391840.3	0.0136	0.0467	0.0123	0.0469	0.016	0	0.0711	0	0	0.053	0.0284	0.0144	0.0144	0.0727	0.1245	0.0449	0.0141	0.0602	0.0606	0.0424	0	0.0212	0.0749	0.0675	0	0.0351	0.0535	0.0104	0.1198	0.029	0.0428	0.0156	0	0.0532	0.0827	0	0.0131	0.0857	0.0418	0.04	0.024	0.0343	0.0225	0.026	0.0135	0.0243	0	0.0139	0
AC137894.1	0	0.0485	0	0.061	0	0	0	0	0	0	0	0	0.0748	0	0.0539	0	0	0	0	0.0275	0	0	0	0	0.0408	0	0	0.027	0	0	0.0371	0	0	0	0.0358	0	0	0.0247	0	0	0.0624	0.0297	0	0.0338	0	0	0	0	0
AL121757.1	0.0323	0.0044	0	0	0	0	0	0	0.0139	0	0	0.0136	0	0.0172	0	0	0	0	0	0	0.0241	0	0	0	0	0	0	0	0	0	0	0	0.0136	0	0	0	0.0062	0	0.0049	0	0	0	0.0106	0	0	0	0	0	0
AC011466.1	0.0178	0	0.0403	0.023	0.0314	0.0168	0.0093	0.0089	0	0.0139	0	0.0563	0.047	0.0396	0.0271	0.0293	0.0092	0.0131	0.0132	0	0.0222	0	0.0306	0.0074	0.0103	0.0153	0.0175	0.0407	0.0609	0.0284	0.028	0.0102	0.0188	0.0116	0.0541	0.0072	0.0171	0.0187	0.0068	0.0698	0.0393	0.0821	0.0147	0.0426	0.0265	0.0079	0.0181	0.0181	0.0114
AC243960.3	0.0801	0.0959	0.1085	0.1377	0	0.0753	0.3545	0.1198	0.0215	0.0622	0.0208	0.0632	0.0633	0.3733	0	0.0329	0.0413	0.0883	0.0296	0.1088	0	0.0621	0.0824	0.0165	0.0921	0.206	0.0392	0.1067	0.0586	0	0.0627	0	0	0.1561	0.3842	0.0488	0.0577	0.0279	0.046	0.0783	0.0176	0	0.1486	0.0191	0.0595	0.0178	0.0812	0.0407	0.2054
AP001180.1	0	0.0037	0	0	0	0	0	0	0	0	0	0	0	0	0	0	0	0	0	0	0	0	0	0	0	0.0047	0	0	0	0	0	0	0	0.0071	0	0	0	0	0	0	0.0048	0	0	0	0	0	0	0	0.007
AC011853.2	0	0	0	0	0	0	0	0	0	0	0	0	0	0	0	0	0	0	0	0	0	0	0	0	0	0	0	0	0	0	0	0	0	0	0	0	0	0	0	0	0	0	0	0	0	0	0	0	0
AC079296.2	0	0	0	0	0	0	0	0	0	0	0	0	0	0	0	0	0	0	0	0	0	0	0	0	0	0	0	0	0	0	0	0	0	0	0	0	0	0	0	0	0	0	0	0	0	0	0	0	0
AP001981.2	0	0.0072	0	0	0	0	0.0055	0	0	0	0	0.0166	0	0	0	0	0	0.0077	0	0	0	0.0081	0	0.0043	0	0	0	0	0.0154	0	0.0055	0	0	0.0205	0	0	0.005	0	0	0.0051	0.0046	0	0.0087	0	0	0	0	0.0053	0.0067
AL591428.1	0	0	0	0	0	0	0	0	0.005	0	0	0	0	0.0042	0	0	0	0	0	0	0	0	0	0	0.0054	0	0	0	0	0	0	0	0	0	0	0	0	0	0	0	0	0	0	0	0	0	0	0	0
AC104841.1	0.1045	0.0238	0	0.1797	0	0.2291	0.1088	0.0695	0.075	0.0271	0.1087	0.0733	0.1469	0.0309	0.053	0	0.0359	0.0512	0.1547	0	0	0	0.239	0	0.0401	0.0896	0.0683	0.053	0.2718	0	0.0728	0.0398	0.0735	0	0.0704	0.0849	0.0335	0.0243	0.0534	0.1363	0.092	0.0292	0.0287	0	0.0345	0.0621	0.106	0.0354	0.402
AC087564.1	0.0738	0.0814	0.0365	0.0696	0.0419	0.0626	0.067	0.1021	0.0922	0.0555	0.0496	0.1428	0.0778	0.0698	0.0507	0.0665	0.0785	0.0455	0.0458	0.037	0.1869	0.0406	0.0686	0.053	0.0548	0.0572	0.0933	0.0199	0.0488	0.0531	0.0647	0.1006	0.0552	0.0402	0.0529	0.0445	0.0183	0.1146	0.0492	0.0838	0.0545	0.0339	0.055	0.0999	0.0354	0.0382	0.1159	0.0702	0.171
AC018904.2	0.011	0	0.01	0	0.0129	0.0104	0.0345	0	0.0594	0.0086	0	0	0.0233	0	0	0	0	0	0	0	0	0	0	0	0	0	0	0	0	0	0.0461	0	0.0466	0	0.0223	0	0	0.0154	0	0	0	0	0.0091	0	0	0	0	0.0112	0
LINC00587	0	0	0	0	0	0	0	0	0	0	0	0	0	0	0	0	0	0	0	0	0	0	0	0	0	0	0.0322	0	0	0	0	0	0	0	0	0	0	0	0	0	0	0	0	0	0	0	0	0	0.0843
AC005746.1	0	0.01	0	0.0126	0	0	0	0	0.0157	0.0113	0	0.0154	0.0154	0.013	0.0444	0	0.0151	0.0215	0	0	0	0	0.01	0.0241	0	0.025	0	0	0	0.0155	0.0457	0.0167	0.0308	0	0.0147	0.0356	0	0	0	0.0143	0	0.0122	0	0.0279	0	0	0	0.0149	0
AC100861.2	0	0	0	0	0	0	0	0	0	0	0	0	0	0	0	0	0	0	0	0	0	0	0	0	0	0	0	0	0	0	0	0	0	0	0	0	0	0	0	0	0	0	0	0	0	0	0	0	0
AC115284.3	0	0	0	0	0	0	0	0.0208	0	0	0	0	0	0	0	0	0.0216	0	0	0	0	0	0	0	0	0	0	0	0	0	0	0	0	0	0	0	0	0	0	0	0.0368	0	0	0	0	0	0	0	0
AC068722.2	0.0357	0.1707	0	0.184	0.1255	0.2681	0.0743	0.0711	0.0767	0	0	0.0751	0	0.19	0.0542	0	0.0368	0.1049	0.1056	0.1385	0	0.0553	0	0	0.205	0	0	0.1086	0.4174	0.2651	0	0.0407	0	0.1391	0	0.029	0.0343	0.0249	0.0273	0	0.0942	0.0597	0.0588	0.0681	0.1766	0.0318	0.3617	0	0.1372
LINC02409	0	0.023	0	0	0	0	0	0	0	0	0	0	0	0	0	0	0	0	0	0	0	0	0	0	0	0	0	0	0	0	0	0	0	0	0	0	0	0	0	0	0	0	0.0278	0	0	0	0	0	0
LINC02296	0	0	0	0	0	0	0	0	0	0	0	0	0	0	0	0	0	0	0	0	0	0	0	0	0	0	0	0	0	0	0	0	0	0	0	0	0	0	0	0	0	0	0	0	0	0	0	0	0.0457
AL365184.2	0	0	0	0	0	0	0	0	0	0	0	0	0	0	0	0	0	0	0	0	0	0	0	0	0	0	0	0	0	0	0	0	0	0	0	0	0	0	0	0	0	0	0	0	0.0442	0	0	0	0
AL049780.2	0	0.1085	0	0.0455	0.062	0	0.0551	0.1581	0	0.0822	0.11	0.0556	0.0557	0.2347	0	0.0434	0	0.0777	0	0	0	0	0	0.0436	0.0608	0.0453	0	0	0.1547	0	0	0	0	0.0687	0.0534	0.0859	0	0	0.0405	0	0	0.177	0	0.1513	0	0.0471	0.1609	0	0
AP003721.4	0.6229	0.4587	0.4325	0.4531	0.2809	0.0225	0.4989	0.5493	0.3608	0.5584	0.4985	0.8571	0.4039	0.4891	0.3279	0.7874	0.3704	0.3169	0.39	0.7811	0.2387	0.7798	0.5423	0.4348	0.1377	0.5546	0.0704	0.0911	0.257	0.2543	0.9258	0.3829	0.3537	0.1245	0.7257	0.9336	0.4835	0.5515	0.532	0.8902	0.1897	0.9825	0.1185	0.2971	0.2135	0.1921	0.0972	0.1462	0.215
AL645608.6	0	0.0756	0.0499	0	0	0	0	0.0551	0.0595	0	0.0575	0	0	0	0.0841	0	0	0	0	0	0	0.0857	0	0	0	0.0948	0	0.0421	0	0	0.0577	0	0	0.0718	0	0	0	0.0386	0.0423	0	0.0973	0	0.0456	0	0.0547	0	0	0	0
LINC01875	0	0	0	0	0	0	0	0	0	0	0	0	0	0	0	0	0	0	0	0	0	0	0	0	0	0	0	0	0	0	0	0	0	0	0	0	0	0	0	0	0	0	0	0	0	0	0	0	0
LY6E-DT	0.3929	0.3651	0.2182	0.2078	0.4842	0.2697	0.1206	0.2059	0.6664	0.5243	0.3668	0.1961	0.5944	0.1341	0.4135	0.4842	0.7787	0.57	0.2907	0.2737	0.3262	0.3903	0.4664	0.2451	0.1621	0.5182	0.3059	0.3641	0.4371	0.3743	0.5207	0.529	0.8497	0.3403	0.3204	0.3516	0.3436	0.1546	0.4589	0.6254	0.4786	0.2824	0.1288	0.293	0.3192	0.3321	0.5005	0.2561	0.4585
AC245427.1	0	0	0	0	0	0	0	0	0	0	0	0	0	0	0	0	0	0	0	0	0	0	0	0	0	0	0	0	0	0	0	0	0	0	0	0	0	0	0	0	0	0	0	0	0	0	0	0	0
AL357509.1	0	0	0	0	0	0	0	0	0	0	0	0	0	0	0	0	0	0	0	0	0	0	0	0	0	0	0	0	0	0	0	0	0	0	0	0	0	0	0	0	0	0	0	0	0	0	0	0	0
AC022973.5	0	0.0145	0.0764	0	0	0	0.0441	0.0211	0	0.0493	0	0.0445	0.1338	0.263	0.0322	0	0.0654	0.0311	0.0313	0	0	0	0.0145	0.0175	0.0243	0.0363	0.0207	0.0483	0.0619	0.0225	0	0.0483	0	0	0.0214	0.0172	0	0	0	0.0621	0.0186	0	0	0.0202	0.0419	0	0.0644	0.0646	0
SATB2-AS1	0.0809	0.0199	0.216	0.0945	0.0645	0.0152	0.0303	0.0161	0.0174	0.0126	0.0673	0.0476	0.0477	0.0574	0.059	0.0106	0.0633	0.0333	0.0144	0.0151	0.0121	0.1003	0.0089	0.0987	0.0372	0.0555	0.0158	0.0295	0.0252	0.0034	0.0372	0.0332	0.1228	0.0042	0.0065	0.0236	0.0062	0.0857	0.0842	0.0885	0.1309	0.0081	0.008	0.0185	0.0096	0.0115	0.0066	0.0263	0.0207
MAP3K5-AS1	0.0479	0	0.0865	0.0412	0.0562	0.1125	0.0499	0	0.1289	0.1675	0.2493	0.0756	0	0.1276	0.0364	0.0394	0.0494	0.0352	0.1064	0	0.1492	0.0743	0.0657	0.0395	0.0551	0.0411	0.0235	0.0182	0.0934	0.0254	0.05	0.0274	0	0.0623	0.1209	0.0583	0.023	0.0501	0	0	0.0843	0.0401	0.0198	0.0457	0.0237	0.0213	0.0729	0.0487	0.1843
AC025265.3	0	0	0	0	0	0	0	0	0	0	0	0	0	0	0	0	0	0	0	0	0	0	0	0	0	0	0	0	0	0	0	0	0	0	0	0	0.0398	0	0	0	0.0365	0	0	0	0	0	0	0	0
AC007785.3	0.0059	0.004	0.0159	0.0101	0	0	0	0.0176	0.0127	0.0046	0.0061	0	0.0062	0.0104	0	0	0.0061	0.0087	0	0.0046	0.0073	0	0.004	0.0097	0.0135	0.0353	0	0.009	0.0172	0.0125	0	0.0134	0.0124	0.0076	0	0	0.0057	0	0.009	0.0058	0.0052	0	0	0.0056	0	0	0.0179	0.012	0.0075
LINC01803	0	0	0	0	0	0	0	0	0	0	0	0	0	0	0	0	0	0	0	0	0	0	0	0	0	0	0	0	0	0	0	0	0	0	0	0	0	0	0	0	0.0214	0	0	0	0	0	0	0	0
AC112484.5	0.0357	0.0342	0.0322	0.0184	0.0167	0.0201	0.0074	0.0498	0.0077	0.0166	0.0074	0.015	0.015	0.0253	0	0.0176	0	0.0315	0.0211	0	0	0.0111	0.0245	0.0648	0.041	0.0245	0.028	0	0	0.0076	0.0224	0.0244	0.0903	0.0093	0.0288	0.0116	0.0343	0.0199	0.0109	0.0279	0.0188	0.0119	0.0059	0.0204	0.0141	0.0191	0	0.0073	0
FLJ31104	0.0339	0.0232	0.0077	0.0292	0.0099	0.008	0.0795	0.0338	0.0456	0.0263	0.0353	0.0803	0.0089	0.1129	0	0.0139	0.0175	0	0.0376	0.0197	0	0	0.0233	0.014	0.0487	0.0218	0.0166	0.0258	0.0496	0.036	0.0266	0.029	0.0179	0.022	0.0599	0.0206	0.0244	0.071	0.0195	0.0746	0.0075	0.0426	0.0419	0.0162	0.0084	0	0.0086	0.0259	0.0217
AC009961.1	0.0356	0.0731	0.0965	0.049	0.0585	0.0736	0.0668	0.1065	0.0536	0.0609	0.0815	0.03	0.045	0.0443	0.0217	0.0351	0.0587	0.0733	0.0843	0.0608	0.0089	0.0663	0.0684	0.0999	0.0573	0.0672	0.0419	0.0434	0.0695	0.0529	0.0446	0.0569	0.0901	0.0463	0.036	0.0405	0.0616	0.0596	0.0273	0.0627	0	0.0775	0.0411	0.0476	0.0494	0.0508	0.0072	0.029	0.0639
LINC02030	0	0.0058	0	0	0	0	0	0	0	0	0	0	0	0	0	0	0	0	0	0	0	0	0	0	0	0	0	0	0	0	0	0	0	0	0	0	0	0	0	0	0	0	0	0	0	0	0	0	0
AP001993.1	0	0.0042	0	0.008	0	0.0029	0.0016	0	0.0033	0	0	0	0.0016	0.0027	0	0	0	0	0.0023	0.0024	0.0019	0.0119	0.0011	0.0038	0	0.0013	0	0	0.0045	0	0	0	0	0	0.0016	0.0013	0	0.0022	0.0012	0.0015	0.0014	0.0013	0	0	0	0.0014	0.0031	0	0.004
ZNF436-AS1	0.1089	0.0695	0.1376	0.1872	0.0766	0.0682	0.0756	0.2243	0.1639	0.1184	0.1586	0.3055	0.1759	0.1095	0.1214	0.155	0.0823	0.0853	0.0859	0.1521	0.1627	0.09	0.229	0.2035	0.1669	0.2427	0.0924	0.0939	0.1345	0.0925	0.4927	0.2237	0.1683	0.2263	0.2271	0.0825	0.0837	0.0607	0.1167	0.1064	0.0894	0.1336	0.0898	0.2215	0.1078	0.2328	0.081	0.1919	0.1117
AJ003147.2	0	0.0072	0	0	0	0	0	0	0	0	0	0	0	0	0.0159	0	0	0.0154	0	0	0	0	0	0.0086	0	0.009	0	0	0	0	0.0109	0	0	0	0	0	0	0.0073	0	0	0.0184	0	0	0	0	0	0	0	0
AL161645.1	0.1082	0.0529	0.0977	0.1063	0.0725	0.0872	0.0161	0.2775	0.1331	0.1922	0.1448	0.0163	0.1955	0.0549	0.2351	0.2414	0.4144	0.2273	0.0915	0.108	0.077	0.1438	0.2333	0.2551	0.0533	0.2519	0.1363	0.2235	0.0302	0.2462	0.3714	0.2648	0.2609	0.0402	0.0937	0.226	0.9064	0.1294	0.1539	0.0756	0.0544	0.1165	0.1403	0.1475	0.1531	0.0551	0.2822	0.0786	0.0991
AL031121.3	0	0	0	0	0	0	0	0	0	0	0	0	0	0	0	0	0	0	0	0	0	0	0	0	0	0	0	0	0	0	0	0	0	0	0.0088	0	0.0084	0	0	0	0	0	0	0	0	0.0078	0	0	0
AL133245.1	0	0	0	0	0.0167	0.0134	0.0148	0	0	0	0.0148	0	0.015	0.0379	0	0	0.0147	0.0209	0.021	0.011	0	0	0	0	0.0163	0.0244	0.0975	0	0.0277	0	0.0297	0	0	0	0	0.0346	0	0.0099	0	0.0139	0	0.0119	0.0117	0.0271	0	0	0.0144	0	0.0182
AP001468.1	0	0	0	0	0	0	0.0363	0	0	0	0	0	0	0	0	0	0	0	0	0	0	0	0	0	0	0	0	0	0	0	0	0	0	0	0.0352	0	0	0	0	0	0	0	0	0	0	0	0	0	0
AC015819.3	0	0	0	0	0	0	0	0	0	0	0	0	0	0	0	0	0	0	0	0	0	0	0	0	0	0	0	0	0	0	0	0	0	0	0	0	0	0	0	0	0	0	0	0	0	0	0	0	0
AC009163.6	0.0567	0.0776	0.0512	0.0488	0	0	0	0	0.1221	0	0	0.1791	0	0	0	0	0	0	0	0.044	0	0	0	0	0	0.0973	0	0	0.332	0	0	0	0	0	0	0	0	0	0.0869	0	0	0.1425	0	0	0	0	0	0	0
AL445423.1	0.2172	0.4704	0.3268	0.3423	0.3396	0.068	0.0377	0.6496	0.3116	0.1969	0.2637	1.0667	0.1145	0.3857	0.0551	0.1487	0.3359	0.1596	0.1071	0.1967	0.6314	0.3367	0.1987	0.1195	0.2081	0.1242	0.0709	0.1653	0.2118	0.1922	0.1134	0.2067	0.1527	0.6116	0.2559	0.1176	0.2087	0.1515	0.3881	0.4248	0.0956	0.5151	0.0896	0.3453	0.0359	0.2903	0.0367	0.3314	0.2321
AC008662.2	0	0	0	0	0	0	0	0	0	0	0	0	0	0	0	0	0	0	0	0	0	0	0	0	0	0	0	0	0	0	0	0	0	0	0.0504	0	0	0	0	0	0	0	0	0	0	0	0	0	0
AC005670.1	0.0491	0	0	0	0	0	0	0.049	0	0	0	0	0	0.0436	0	0	0	0	0	0	0	0	0	0	0.0565	0	0	0	0	0	0	0.1683	0	0	0	0	0	0.0343	0	0	0	0.0822	0	0.0469	0	0.0438	0	0.05	0
AC104463.2	0	0.1268	0.1116	0.1594	0	0.0581	0.1931	0.4313	0.3324	0	0	0.5853	0.1303	0.6035	0	0.2031	0.0637	0.1817	0.0914	0	0.077	0	0	0.051	0.1421	0.2649	0.1816	0	0.1205	0	0.1936	0	0.1303	0.0803	0.2496	0.0502	0	0.1293	0.0473	0	0	0.1552	0.1019	0.4716	0.0612	0.1652	0	0.1257	0
AC099344.2	0	0	0	0	0	0	0	0	0	0	0	0.0979	0	0	0	0	0	0	0	0	0	0	0	0.0256	0	0	0	0	0	0	0	0	0.0654	0	0	0	0	0	0	0	0	0	0	0	0	0	0	0	0
AP001994.3	0	0.0118	0.0311	0	0.0202	0.0324	0	0	0	0	0.0179	0	0.0182	0.0612	0	0	0	0	0.0255	0.0268	0	0	0	0	0.0198	0	0.0169	0.0918	0	0.0183	0	0.0197	0	0	0.0348	0	0	0.024	0	0.0169	0.0455	0	0.0569	0.0164	0	0	0.0175	0	0
AL139123.1	0	0.0617	0.0407	0.1164	0	0	0.047	0	0.0485	0.0351	0.047	0.0475	0.0476	0.1202	0	0	0.093	0	0	0	0	0	0	0.0745	0	0.0387	0	0.103	0.044	0	0.0943	0.103	0.0952	0.1173	0	0.1099	0	0	0.0691	0.0441	0.1191	0	0	0.0861	0.0447	0.0804	0.1373	0.1377	0
AC008915.1	0	0	0	0.0199	0	0	0.0483	0.0462	0.0249	0	0	0	0	0.0206	0	0	0	0	0.0343	0.018	0	0	0.0318	0.0191	0	0	0	0.0529	0.0226	0	0.0242	0	0	0	0.0234	0	0	0	0	0	0	0	0	0	0	0	0	0	0
LINC02437	0.0213	0	0	0	0	0	0	0	0.1375	0	0	0	0	0	0	0.035	0.0659	0.0313	0	0	0	0	0.0292	0	0	0	0.0417	0	0.0415	0.0905	0	0	0.0449	0	0.043	0.0519	0	0.0149	0	0.0417	0	0	0	0	0.0844	0.019	0.0432	0.0217	0.0546
SNTG2-AS1	0	0	0	0	0	0.0338	0	0.0718	0	0.028	0.0375	0	0	0	0	0	0	0	0	0	0	0	0	0.0297	0	0.0926	0.0353	0	0	0	0	0	0	0	0	0	0	0	0	0	0.0317	0	0	0	0	0	0	0	0
KDM7A-DT	0.9873	1.7282	1.3189	1.4801	1.8706	1.0091	1.4475	2.6218	1.6057	1.4542	1.3806	2.2024	2.0724	1.7668	1.2009	1.0643	0.8955	1.2073	1.6011	1.2262	1.8102	1.5915	1.3165	0.8013	1.2984	1.3341	1.625	1.6827	1.7868	1.4758	1.1053	1.6412	0.966	1.6832	1.6746	1.4491	1.4497	0.9972	0.8406	1.7685	1.2439	1.2427	1.3483	1.2882	1.0402	0.9782	1.1213	0.988	1.114
AC113139.1	0	0	0	0.0698	0	0.3051	0	0.0809	0.1747	0.1892	0.0845	0	0.1711	0.0721	0	0	0	0.2387	0	0.063	0	0	0.1671	0.2679	0	0.2089	0.7159	0.2471	0	0.1724	0	0.0927	0.6849	0	0.2459	0.3296	0	0.0566	0.0622	0.1588	0.2143	0.068	0.1339	0.0774	0.402	0.0723	0.0823	0.1652	0.1041
AC104819.3	0.0359	0.0737	0.0973	0.0927	0.0843	0.0338	0	0	0.0387	0.0279	0.1122	0.0378	0.1515	0.1595	0.1093	0	0.1482	0.0528	0	0.0558	0.0895	0.0557	0.1233	0.0593	0	0.0924	0.0352	0.0547	0.035	0	0.1126	0.041	0.0758	0	0.1089	0.0875	0.2072	0.0251	0.1101	0.0351	0.1265	0.1203	0.0296	0.0343	0.1423	0	0	0.0365	0.0461
AC130895.1	0	0	0	0	0.0462	0	0	0	0	0	0	0	0	0	0	0	0	0	0	0	0	0	0	0	0	0	0	0	0	0	0	0	0	0	0	0	0	0	0	0	0	0	0	0	0	0	0	0	0.1514
AL137067.3	0	0	0	0	0	0	0	0	0	0	0	0	0	0	0	0	0	0	0	0	0	0	0	0	0	0	0	0	0	0	0	0	0	0	0	0	0	0	0	0	0	0	0	0	0	0	0	0	0
AC120498.9	0.005	0.0034	0	0.0043	0.0059	0	0	0.005	0.0108	0	0.0052	0.0106	0	0.0089	0.0076	0	0	0	0	0	0	0.0078	0	0.0083	0.0058	0.0043	0	0	0	0	0	0.0057	0	0	0.0152	0.0041	0	0.0035	0.0038	0.0098	0.0044	0	0	0	0	0.0134	0	0.0051	0
AC233976.1	0	0.006	0	0.0075	0	0.0082	0	0	0	0	0	0	0	0	0	0	0.009	0	0	0	0	0	0	0	0.0101	0	0	0	0	0	0	0	0	0	0	0	0	0	0	0	0.0077	0	0	0	0	0	0	0.0089	0
AL442067.3	0.0164	0.0281	0.0297	0.0706	0.0144	0.0154	0.0257	0.0164	0.0265	0.0223	0.0171	0.0303	0.0346	0.0511	0.0312	0.0439	0.0339	0.0423	0.0425	0.0191	0	0.0127	0.0085	0.0271	0.0283	0.0458	0.0121	0.0188	0.0361	0.0174	0.0515	0.0141	0.0433	0.016	0.0166	0.02	0.0158	0.0258	0.0189	0.0442	0.0145	0.0413	0.0203	0.0274	0.0163	0.0146	0.0042	0.0167	0.0053
AC245519.1	0	0	0	0	0	0	0	0.1133	0	0.0294	0.0394	0	0	0	0	0	0.0391	0	0	0	0	0	0	0.0313	0	0.0325	0.0371	0	0.0739	0	0.0792	0	0	0	0.0383	0.0308	0.0364	0	0	0	0	0.0317	0.0313	0	0	0	0	0	0
AC026150.1	0	0	0	0	0.0325	0.052	0	0	0	0.0215	0	0	0	0.0737	0	0	0.0571	0	0	0	0	0.0858	0.019	0.0228	0	0.1187	0.0271	0.0211	0	0.0588	0.0289	0	0	0	0	0	0.0798	0.0193	0.0848	0.0541	0	0	0	0	0	0	0	0	0
LINC01615	0	0.0059	0.0078	0	0	0.0081	0.036	0.0086	0	0	0.009	0	0	0.0077	0	0	0	0	0	0.0134	0.0108	0.0134	0.0178	0.0071	0.0099	0.0148	0.0085	0.0132	0.0253	0.0276	0	0	0	0.0112	0.0087	0	0.0083	0	0.0132	0	0	0	0	0	0	0	0	0.0264	0
WDR86-AS1	0.215	0.0392	0.1164	0.1971	0	0.1212	0.388	0.2	0.0925	0.0891	0.0746	0.2111	0.1359	0.6361	0.1308	0.0353	0.0739	0.1053	0.0848	0.1113	0	0.0666	0.0393	0.0591	0.0659	0.2089	0.2106	0.0981	0.1258	0.0152	0.0599	0.0327	0.0604	0.0372	0.0579	0.0931	0.0964	0.11	0.1317	0.3083	0.227	0.06	0.0118	0.0273	0	0.0128	0.0145	0.1603	0.294
AL162151.3	0	0.0081	0.0107	0.0204	0	0	0.0247	0.0118	0.0128	0	0	0.0125	0	0.021	0	0.0097	0	0	0	0	0	0	0	0	0.0136	0.0102	0	0.0271	0	0	0	0	0	0	0	0.0096	0	0.0248	0	0.0232	0.0104	0	0.0098	0	0	0	0	0.0241	0
DDX39B-AS1	0.0368	0.0252	0.0997	0.0317	0.0432	0.0346	0	0.0367	0.1188	0	0.0766	0.0775	0.0388	0	0	0.0303	0.038	0.1082	0	0.0286	0	0	0.0253	0.0304	0	0.0316	0.0361	0	0.0718	0	0.0385	0.0841	0	0.0478	0	0.0299	0	0.0257	0.141	0	0.0972	0.0308	0	0	0	0	0	0.0375	0.0472
AC097634.1	0.0079	0	0.0071	0.0068	0.0184	0	0.0164	0.0235	0	0.0061	0.0164	0.0414	0.0249	0.0349	0.0359	0.0065	0	0	0.0116	0	0	0	0.0054	0.013	0.0181	0.0405	0.0077	0	0.023	0	0	0	0	0	0	0.0319	0	0.0055	0	0	0.0208	0	0	0.0075	0	0.014	0	0.032	0
AL583722.1	0	0	0	0	0	0	0	0	0	0	0	0	0	0	0	0	0	0	0	0	0	0	0	0	0	0	0	0	0	0	0	0	0	0	0	0	0	0	0	0	0	0	0	0	0	0	0	0	0
LINC01222	0	0	0	0	0	0	0	0	0	0	0	0	0	0	0	0	0	0	0	0	0	0	0	0.009	0	0	0.0107	0	0	0	0	0	0	0	0	0	0	0	0	0	0	0	0	0	0	0	0	0.0111	0
AC068295.1	0	0	0	0	0.1487	0	0	0	0	0	0	0	0	0	0	0	0	0	0	0	0	0	0	0	0	0	0	0	0	0	0	0	0	0	0.1281	0	0	0	0	0	0	0	0	0	0	0	0	0	0
AC092192.1	0	0	0	0	0	0	0	0	0	0	0	0	0	0	0	0	0	0	0	0	0	0	0	0	0	0	0	0	0	0	0	0	0	0	0	0	0	0	0	0	0	0	0	0	0	0	0	0	0
AC112715.1	0	0.0379	0.1001	0	0	0	0.0577	0.0553	0.0596	0	0.0577	0	0	0.0492	0	0	0	0	0	0	0	0	0	0.0457	0	0	0	0	0	0.0589	0	0	0	0	0.056	0	0	0	0	0	0	0	0	0.0529	0.0549	0	0.0562	0	0.0711
AC021683.6	0	0	0	0	0	0	0	0	0	0	0	0	0	0.0159	0.0136	0.0074	0	0	0	0	0	0.0139	0	0	0	0	0	0	0	0	0	0	0	0	0	0	0	0.0063	0	0	0	0	0	0	0	0	0	0	0
LINC01436	0.0185	0.0633	0.0501	0.4139	0	0.0174	0.2507	0.0185	0	0.0144	0	0.1559	0.2146	0.0164	0.0282	0.0152	0	0	0.0548	0	0	0	0	0.0305	0.1277	0.8891	0	0.0423	0.3972	0.0983	0.0193	0.0423	0	0.1203	0	0.015	0.0356	0.2196	0.0284	0.0543	0.114	0.0155	0	0.159	0.0733	0	0.1878	0.0377	0.5698
IDH2-DT	0	0.1628	0.3761	0.0512	0.0698	0.0839	0.031	0.178	0.1921	0.0231	0.6194	0.094	0.0941	0.0793	0.0905	0.0489	0	0.0437	0.3083	0.0693	0.1483	0.0461	0.0408	0	0.0684	0.0255	0	0.385	0.0871	0.0632	0.0311	0.3398	0.1883	0	0.2104	0.0725	0.2002	0	0.0456	0.0873	0.0786	0.0747	0.0736	0.0284	0.0884	0.1326	0.1509	0	0.0382
AC009987.1	0	0	0	0	0	0	0	0	0	0	0	0	0	0	0	0	0	0	0	0	0	0	0	0	0	0	0.0236	0	0	0	0	0	0	0	0	0	0	0	0	0	0	0	0	0	0	0	0	0	0
LINC00508	0.023	0	0	0	0	0	0	0	0	0	0	0	0	0	0	0	0	0	0	0	0	0	0	0	0	0	0	0	0	0	0	0	0	0	0	0	0	0	0	0	0	0	0	0	0	0	0	0	0
PLA2G4C-AS1	0	0	0	0	0	0	0.0231	0	0	0	0	0	0	0	0	0	0	0	0.0329	0	0	0	0	0	0	0.0191	0	0	0	0	0	0	0	0	0	0.018	0.0214	0	0	0.0435	0.0196	0	0	0.0212	0	0	0.0225	0.0226	0
AP000941.1	0	0.0191	0.0126	0.012	0.0164	0.0394	0.0291	0	0	0	0	0.0147	0.0147	0.0496	0	0	0	0.0411	0	0	0	0	0.0096	0.0115	0.0161	0.0479	0.0137	0.0106	0	0.0594	0	0.0798	0	0	0.0282	0.0227	0	0	0.0107	0	0	0	0.0231	0.0267	0.0415	0	0.0567	0	0
AL117378.1	0	0	0	0.0055	0	0	0	0	0	0	0	0	0	0	0	0	0	0	0	0	0	0	0	0	0	0.0055	0	0	0	0	0.0067	0	0	0	0.0065	0	0	0	0	0	0	0	0	0	0	0	0	0	0
AC004801.4	0	0	0	0.0054	0	0	0	0	0	0	0	0	0	0	0	0	0	0	0	0	0	0	0	0.0051	0	0	0	0	0	0	0	0	0	0	0	0	0	0	0	0	0	0	0	0	0	0	0.0063	0	0.008
AC108519.1	0.1153	0.0053	0.0121	0.0678	0.0068	0.0108	0.056	0.0422	0.0455	0.0149	0.03	0.0485	0.0648	0.0119	0.0205	0.0237	0.0337	0.0311	0.0114	0.0403	0.0216	0.1132	0.033	0.0444	0.0884	0.0181	0.0264	0.0176	0.0131	0.0163	0.0381	0.0505	0.0162	0.0674	0.0272	0.0343	0.0129	0.0241	0.0324	0.0169	0.049	0.0531	0.0428	0.0018	0.0133	0.0325	0.0526	0.043	0.0173
AC005775.1	0.1142	0.0937	0.0824	0.0196	0.0268	0.0429	0.0238	0.0683	0	0.1419	0.095	0.1201	0.0241	0.1013	0	0.1313	0.0471	0.1007	0	0.0709	0.1991	0.0354	0.047	0.0188	0.0525	0	0.0224	0.0347	0.0223	0.0485	0	0	0.1444	0	0.0922	0.0556	0.0219	0.1274	0.0524	0	0.0201	0.0382	0.0565	0.0436	0	0.0814	0.0232	0	0
AC020915.2	0.258	0.2548	0.2199	0.2834	0.2605	0.202	0.4328	0.2572	0.1927	0.2617	0.3132	0.4524	0.2568	0.3372	0.207	0.1649	0.1994	0.2001	0.1166	0.2615	0.1071	0.2999	0.177	0.2601	0.2554	0.3134	0.2598	0.1472	0.3843	0.1293	0.1946	0.2045	0.1209	0.3259	0.1592	0.256	0.1653	0.2749	0.2195	0.2663	0.1765	0.3478	0.065	0.2666	0.1561	0.3001	0.1962	0.2332	0.3308
AL359475.1	0	0	0	0	0	0	0	0	0	0	0	0	0	0	0	0	0	0	0	0	0	0	0	0	0	0	0	0	0	0.0706	0	0	0	0	0	0	0	0	0	0	0	0	0	0	0	0	0	0	0
AL161740.1	1.018	0.9572	0.804	0.4102	0.5222	0.8368	0.6625	1.0148	0.9239	1.3098	1.1585	0.703	0.9722	0.593	0.5805	1.2024	0.7542	1.7768	1.0356	0.8644	0.6737	0.5917	1.2657	0.8135	0.4754	0.5728	0.6545	0.9682	0.8996	0.8781	1.0964	1.0533	1.2076	0.7854	1.4133	1.4463	1.498	0.6879	0.8282	1.5242	0.3359	1.3046	1.338	0.7889	1.0711	0.4535	0.8065	0.7118	0.4487
AL645608.7	0.0744	0.0763	0.0924	0.2879	0.3272	0.1136	0.155	0.1206	0.05	0.0072	0.0581	0.1273	0.049	0.0661	0.1697	0.0229	0.0192	0.041	0.0826	0.0361	0.197	0.0433	0.1595	0.0537	0.1176	0.1914	0.2096	0.0637	0.3629	0.1185	0.0583	0.1275	0.0785	0.2055	0.0939	0.068	0.0983	0.0649	0.1353	0.2729	0.3274	0.0623	0.422	0.0887	0.0276	0.7377	0.0377	0.3595	0.0358
LINC00917	0	0.0023	0	0	0	0	0	0	0	0	0	0	0	0	0	0	0	0	0	0	0.0041	0	0	0	0	0	0	0	0	0	0	0	0	0	0	0	0	0	0	0	0	0	0	0	0	0	0	0	0.0042
C6orf99	0.2653	0.0073	0.0192	0.2463	0.1244	0.0598	0.0773	0.0635	0.0571	0.0082	0.1325	0.0558	0.1677	0.0094	0.1452	0.0174	0.0984	0	0.1413	0.0412	0.0793	0.2467	0.0437	0.0088	0.122	0.1365	0.1143	0.0888	0.0103	0.0225	0	0.0121	0.0224	0.1241	0.0214	0.0517	0.0102	0.0148	0.0569	0.0934	0.1214	0.0355	0.0612	0.0304	0.0315	0.2363	0.0323	0.1619	0.1088
AC096759.2	0	0	0	0	0	0	0.0253	0	0	0	0	0	0	0	0	0	0	0	0	0	0	0	0	0	0	0	0	0	0	0	0	0	0	0	0	0	0	0	0	0	0	0	0	0	0	0	0	0	0
AL033527.2	0	0	0.0146	0.0279	0	0	0	0.0323	0	0	0	0.0171	0	0	0	0	0	0	0	0	0	0	0.0111	0.0134	0	0.0139	0	0	0	0	0.0508	0	0	0	0.0164	0	0	0	0	0.0317	0.0143	0	0	0.0155	0	0	0	0	0
AL355677.1	0	0	0	0	0	0	0	0	0	0	0	0	0	0	0	0	0	0	0	0	0	0	0	0	0	0	0	0.004	0.0051	0	0	0	0	0	0	0	0	0	0	0	0	0	0	0	0	0	0	0	0
AC105133.1	0	0	0	0	0	0	0	0	0	0	0	0	0	0	0	0	0	0	0	0	0	0	0	0	0	0	0	0	0	0	0	0	0	0	0	0	0	0	0	0	0	0	0	0	0	0	0	0	0
AC006947.1	0	0	0	0	0	0	0	0	0	0	0	0	0	0	0	0	0	0	0	0	0	0	0	0	0	0	0.0393	0	0	0.0426	0	0	0.0846	0	0	0	0	0	0	0	0	0	0	0	0	0	0	0	0
AC009163.7	0.5844	0.2283	0.1644	0.1696	0.2047	0.0784	0.1581	0.348	0.1959	0.566	0.2053	0.3833	0.3359	0.2493	0.1385	0.4116	0.3207	0.1785	0.3144	0.2415	0.1702	0.3176	0.2863	0.3756	0.1309	0.2147	0.1413	0.0462	0.1998	0.1289	0.5865	0.0607	0.1921	0.1183	0.3218	0.3573	0.1604	0.1959	0.3719	0.3785	0.0801	0.6415	0.1252	0.2316	0.1653	0.3787	0.1231	0.1621	0.0681
AC055807.1	0	0	0	0	0	0.0242	0	0	0	0	0	0	0	0	0	0	0	0	0	0	0	0	0	0	0	0	0	0	0	0	0	0	0	0	0	0	0	0	0	0	0	0	0	0	0	0	0	0	0
AL450003.1	0	0	0	0	0	0	0	0	0	0	0	0	0	0	0	0	0	0	0	0	0	0	0	0	0	0	0	0	0	0	0	0	0	0	0	0	0	0	0	0	0	0	0	0	0	0	0	0	0
AC138360.1	0	0	0	0	0	0	0	0	0	0	0	0	0	0	0	0	0	0	0	0	0	0	0	0	0	0	0	0	0	0	0	0	0	0	0	0	0	0	0	0	0	0	0	0	0	0	0	0	0
AC024651.3	0	0	0	0	0	0	0	0.0057	0	0	0	0	0	0	0.0088	0	0	0.0085	0	0	0	0.0089	0	0	0	0	0	0	0	0	0	0	0	0	0	0	0	0	0	0	0	0	0	0	0	0	0	0	0
AP001970.1	0	0	0	0.018	0	0	0	0	0	0	0	0	0	0	0	0	0	0	0	0	0	0	0	0	0	0	0	0	0	0	0	0	0	0	0	0	0	0	0	0	0.0184	0	0.0173	0	0	0	0	0	0.0269
AP000851.2	0.0807	2.9815	1.8706	0.0231	0.9152	2.7055	0.0561	0.1878	4.4006	10.8309	1.3162	0.085	0	2.1503	0.5729	0	0.0277	6.8439	4.819	0.0418	0	0.2503	0.0369	0	0.1238	5.2615	0	0.5325	5.8791	3.8004	1.8271	0.4917	9.1948	0.3847	1.6033	1.2892	1.4484	0.0751	0.2473	3.1055	0.071	0.2478	0.0666	0.2054	0.8529	0	0.7642	2.9016	1.484
THBS3-AS1	0.0315	0.0054	0.0142	0.0203	0	0.0296	0.0328	0.0471	0.0085	0.0245	0.0164	0.0331	0.0332	0.0349	0.012	0	0.0324	0.0116	0	0.0061	0	0.0244	0.0108	0.0325	0.0271	0.0405	0.0385	0.006	0.0844	0.0084	0.0164	0.018	0.0166	0.0102	0.0397	0.0128	0.0151	0.011	0.006	0.0462	0.0415	0.0198	0.0065	0.0525	0.0078	0.007	0.0239	0.024	0.0101
AC100802.1	0	0	0	0	0	0	0	0	0	0	0	0	0	0	0	0	0	0	0	0	0	0	0	0	0	0	0	0	0.0096	0	0	0	0	0	0	0	0	0	0	0	0	0	0	0	0	0	0	0	0
AL135818.1	0.0372	0.07	0.042	0.2639	0.0218	0.0087	0.0678	0.102	0.05	0.065	0.0484	0.0587	0.0294	0.5368	0.0424	0.0076	0.1342	0.0273	0.0964	0.0361	0.0116	0.0721	0.0383	0.0844	0.1069	0.1196	0.0729	0.0566	0.0363	0.0494	0.0583	0.0425	0.0785	0.0725	0.047	0.0831	0.0268	0.0519	0.057	0.0364	0.2128	0.0545	0.0384	0.0266	0.0092	0.0332	0.0472	0.0662	0.0835
AC025569.1	0.0305	0.0271	0.0385	0.0472	0.0036	0.0115	0.0254	0.0516	0	0.0331	0.0127	0.077	0.0706	0.2056	0.0046	0.0125	0.0408	0.0493	0.0767	0.0166	0	0.0567	0.0376	0.0151	0.035	0.0392	0.0537	0.0904	0.0238	0.0518	0.0223	0.0557	0.0578	0.0594	0.0554	0.0371	0.0322	0.0531	0.0117	0.0328	0.0134	0.0357	0.0503	0.0116	0	0.0163	0.0494	0.0372	0.0274
AL135791.1	0.1175	0.1607	0.1272	0.0808	0	0.0221	0.0979	0.1639	0.0253	0.0548	0.0244	0.0247	0.0495	0.1668	0.0357	0.1544	0.1453	0.1036	0.0348	0.0912	0	0.2549	0.0806	0.1163	0.081	0.0604	0	0.0715	0.0687	0	0.2454	0.0268	0.1486	0.0305	0.1186	0.2289	0.1129	0.0656	0.0899	0.1149	0.0413	0.118	0.0969	0.0224	0.1861	0.0209	0.1668	0	0
AL031320.2	0.0187	0.0064	0.0169	0.0401	0	0	0.0097	0.0186	0.01	0.0145	0	0.0295	0.0098	0.0497	0	0.0153	0.0192	0	0.0414	0.0145	0	0.0289	0.0064	0.0154	0.0107	0.056	0.0091	0.0213	0.0182	0.0297	0.0195	0	0	0.0121	0.0377	0	0	0.026	0	0.0365	0.0411	0.0156	0.0308	0.0089	0	0.0249	0.0095	0	0.012
AC013402.3	0	0	0	0	0	0	0	0	0	0	0	0	0	0	0	0	0	0	0	0	0	0	0	0	0	0	0	0	0	0	0	0	0	0	0	0	0	0	0	0	0	0	0	0	0	0	0	0	0
LINC02458	0	0	0.0162	0.0077	0	0	0.014	0.0045	0.0048	0.0035	0	0	0.0047	0.0159	0	0.0111	0	0.0264	0	0	0	0.007	0.0031	0	0	0.0115	0.0044	0	0	0.0143	0.0187	0.0102	0.0095	0.0058	0.0045	0.0109	0.0043	0.0157	0.0034	0.0044	0.0197	0.0038	0.0185	0.0043	0.0044	0.008	0.0046	0.0046	0.0115
PLBD1-AS1	0.2344	0.1288	0.2428	0.0859	0.3199	0.2058	0.2681	0.4558	0.2025	0.1343	0.3718	0.1415	0.1215	0.3309	0.3856	0.2431	0.4714	0.2711	0.1706	0.2923	0.1245	0.0893	0.2768	0.2282	0.1767	0.1944	0.1769	0.2251	0.1461	0.2652	0.1084	0.2325	0.705	0.1548	0.1513	0.2683	0.3582	0.185	0.4414	0.1804	0.0406	0.1512	0.2504	0.0367	0.293	0.2191	0.2416	0.1641	0.1774
LINC02827	0	0	0	0	0	0	0.0067	0	0	0	0	0	0	0	0	0	0	0	0	0	0	0	0	0.0107	0	0	0.019	0.0098	0	0	0.0067	0	0	0	0	0	0	0	0.0049	0	0.0057	0	0	0.0062	0	0	0	0.0066	0.0166
AL034417.4	0.7214	0.5158	0.966	0.5147	0.3538	0.9346	0.4369	0.7708	1.7801	1.7874	0.7064	0.9773	0.5614	1.4941	1.1542	1.2861	0.9671	1.3374	1.0883	0.3989	0.4463	0.76	0.6436	0.4317	0.6992	0.6872	0.4434	0.5381	0.1471	1.3264	0.6746	0.7428	1.6206	0.5391	1.0187	1.0143	0.2854	0.8912	0.343	1.2954	0.253	0.6155	0.7154	0.8544	0.9711	0.7057	0.9753	1.1076	0.6529
AC007620.2	0	0	0	0	0	0	0	0	0	0	0	0	0	0	0	0	0	0	0	0	0	0	0	0	0	0	0	0	0	0	0	0	0	0	0	0	0	0	0	0	0	0	0	0	0	0	0	0	0
AC128709.1	0.097	0.0221	0	0.0556	0	0.0608	0	0.0322	0.1044	0.0251	0.0337	0.0681	0.0682	0	0.0492	0.1329	0.1667	0	0.0479	0.1004	0	0.0501	0	0.0267	0.0372	0.0832	0	0	0	0.0343	0.0338	0.1108	0	0.1261	0.0327	0	0.0311	0	0.0248	0	0.0285	0	0.0533	0.0308	0	0.0576	0	0	0
HOXB-AS2	0.0459	0.0157	0.0207	0	0	0.0216	0	0.0687	0	0.0714	0	0	0	0.0204	0	0.0377	0	0	0.034	0.0178	0	0.0712	0.0473	0.0379	0	0.0394	0.0225	0	0	0.0244	0.024	0	0.0484	0	0.0696	0.0559	0	0.0481	0.0352	0.0225	0	0.0192	0	0.0438	0	0	0.0233	0	0.0294
AC126283.1	0	0.0365	0	0	0	0.0501	0	0.0531	0.0573	0.0828	0	0	0.0562	0.0947	0	0.0438	0	0	0	0.0414	0	0	0	0	0	0.0914	0	0	0	0	0.2227	0	0	0.1386	0	0	0	0	0	0.0521	0	0.0446	0	0	0.0528	0	0.0541	0	0.0684
AP000553.2	0	0	0.0407	0	0	0.0424	0	0.045	0	0	0	0	0.0951	0.0801	0	0	0	0	0	0	0	0	0	0	0	0	0	0	0	0	0	0	0	0	0.0456	0	0.0434	0	0	0	0	0.0378	0.0372	0	0	0	0	0	0
LINC01826	0	0	0	0	0	0	0	0	0	0	0	0	0	0	0	0	0	0	0	0	0	0	0	0	0	0	0	0	0	0	0	0	0	0	0	0	0	0	0	0.0325	0	0	0	0	0	0	0	0	0
AC118754.1	0.8392	0.6097	0.4734	0.9017	0.246	0.3449	0.4915	0.6274	0.7334	0.2037	0.4911	0.5519	0.6632	0.5587	0.638	0.9911	0.9731	0.2313	0.3104	0.4071	0.588	0.2439	0.2878	0.2596	0.7235	0.4497	0.668	0.1596	0.6649	0.2784	0.9312	0.3593	0.8848	0.1363	0.4236	0.8942	0.1512	0.6951	0.8032	0.5641	0.2769	0.3511	0.519	0.2501	0.5194	0.9346	0.2659	0.7468	0.9415
AC007787.1	0	0	0	0	0	0	0	0	0	0	0	0	0	0	0.0186	0	0	0	0	0	0	0	0	0	0	0	0.012	0	0	0	0.0128	0	0	0	0	0	0	0	0	0	0	0	0	0	0	0	0	0	0
AP000842.3	0	0	0	0	0	0	0	0	0	0	0	0	0	0	0	0	0	0	0	0	0	0	0	0	0	0	0	0	0	0	0.0135	0	0	0	0	0	0.0124	0	0	0	0	0	0	0	0	0	0	0	0
SYNPR-AS1	0	0	0	0	0	0.0653	0.0724	0	0	0	0	0	0	0	0	0	0.0717	0	0	0.027	0	0.1078	0.0477	0	0	0.0596	0	0	0.3052	0	0	0	0	0	0.0351	0	0	0	0	0.068	0.0306	0	0	0	0	0	0	0	0
AL365361.1	0.1059	0.1715	0.1912	1.0974	0.1438	0.1047	0.4934	0.5502	0.054	0.1256	0.2088	0.4106	0.6638	1.9498	0.2373	0.0733	0.5631	0.3769	0.5279	0.0909	0.0139	0.5617	0.26	0.2851	0.3589	0.9703	0.3332	0.4539	0.0979	0.0769	0.262	0.0764	0.2116	0.2101	0.0901	0.4073	0.375	0.3733	0.1964	0.387	0.9025	0.14	0.1701	0.0319	0.0552	0.1937	0.2996	0.2098	0.1287
AC136777.1	0	0	0	0	0	0	0	0	0	0	0	0	0	0	0	0	0	0	0	0	0	0.0815	0	0	0	0	0	0	0	0	0	0	0	0	0	0	0.0505	0	0	0	0	0	0	0	0	0	0	0	0
AC004837.4	0	0.0117	0.0155	0.0295	0	0	0	0	0	0	0	0.0181	0.0181	0.0305	0	0	0.0354	0	0	0	0	0	0	0.0425	0	0.0147	0	0	0	0	0.0717	0	0	0	0.0173	0.0139	0.0165	0	0	0.0168	0	0	0	0	0	0	0	0.0175	0
WASF3-AS1	0	0.0036	0.0048	0	0	0	0	0	0	0	0	0	0	0	0	0	0	0.0078	0.0079	0	0	0	0	0	0	0	0.0052	0	0.0518	0	0	0.0061	0	0	0	0	0	0.0037	0	0	0.0047	0	0	0	0	0	0	0	0
AL590502.1	0.0344	0	0	0	0	0	0	0	0	0	0	0	0.1088	0	0	0	0	0	0	0	0	0	0	0	0	0	0.0337	0	0	0	0	0	0	0	0	0.0279	0	0	0	0	0.0303	0	0	0	0	0	0	0	0
LINC00870	0.1373	0.0818	0.2079	0.3313	0.0857	0.0853	0.0784	0.0287	0.1406	0.0671	0.1728	0.0792	0.3431	0.0315	0.2189	0.1765	0.0982	0.293	0.2557	0.2493	0.0552	0.2609	0.0805	0.2174	0.0204	0.1538	0.1606	0.1062	0.0346	0.0823	0.1249	0.1593	0.341	0.0748	0.1364	0.1816	0.1596	0.2395	0.2731	0.0282	0.1325	0.1075	0.1114	0.1204	0.0921	0.1362	0.0292	0.1307	0.0454
AC092134.3	0	0	0	0	0	0	0	0	0	0	0	0	0	0	0	0	0	0	0	0	0.0442	0	0.0122	0	0	0.0304	0	0	0	0	0	0	0	0.0461	0	0	0	0	0	0.0173	0	0	0	0.0169	0	0	0	0.018	0
LINC02629	0	0	0	0	0	0	0	0	0	0	0	0	0	0.0273	0	0	0	0	0.0455	0.0239	0	0	0	0	0	0	0.0301	0	0	0	0	0	0	0	0	0	0	0	0	0	0	0	0	0	0	0	0	0	0.0394
AP002991.2	0	0	0	0	0	0	0	0	0	0	0	0	0	0	0	0	0	0	0	0	0	0	0	0	0	0	0	0	0	0	0	0	0	0	0	0	0	0	0	0	0	0	0	0	0	0	0	0	0
AC092757.3	0.0715	0.0244	0.0323	0	0	0	0.0744	0	0	0	0	0	0.0377	0	0.0543	0.0294	0.0368	0.0525	0	0.0277	0.0445	0	0	0	0.0411	0	0.035	0.0544	0.0697	0.0379	0.0373	0.0408	0	0	0.0361	0.029	0	0.0249	0.0274	0.0349	0.0314	0.0299	0	0	0.0354	0.0955	0.0362	0.0363	0.0458
AC119677.1	0	0	0	0	0	0	0	0	0	0	0	0	0	0	0	0	0.0425	0	0	0	0	0	0	0.034	0	0	0	0	0.0402	0	0	0	0	0	0	0	0	0	0	0	0	0	0	0	0	0	0	0	0
AC013287.1	0	0	0.006	0	0.0077	0.0062	0	0.0132	0	0	0	0	0	0	0	0	0	0	0	0	0	0.0102	0.009	0	0	0	0.0065	0	0	0	0	0.0226	0	0	0	0	0	0.0046	0.0152	0	0.0058	0	0	0.0063	0	0	0	0	0.0085
TRPC7-AS2	0	0	0	0	0	0	0	0	0	0	0	0	0	0	0	0	0	0	0	0	0	0	0	0	0	0	0	0	0	0	0	0	0	0	0	0	0	0	0	0	0	0	0	0	0	0	0	0	0
AL133166.1	0	0	0	0	0	0	0	0	0	0	0	0	0	0	0	0	0	0	0	0	0	0	0	0.0013	0	0	0	0	0	0	0	0	0	0	0	0	0	0	0	0	0	0	0	0	0	0	0	0	0
AL021918.5	0.0265	0.0603	0	0.0228	0.0103	0.0249	0	0.044	0.057	0.0343	0	0.0371	0.0279	0.0548	0.0268	0.0798	0.0546	0.0519	0.0522	0.0069	0.033	0.0137	0.0242	0.0364	0.0101	0.0378	0.0346	0.0134	0.0688	0.0281	0.0553	0.0806	0.0186	0.0573	0.0535	0.0143	0.0339	0.0185	0.0473	0.0259	0.0311	0.0591	0.0073	0.0337	0.0175	0.055	0.0179	0.018	0
LINC01337	0	0.0302	0	0	0	0	0.0459	0	0.0949	0	0	0.0928	0	0	0	0	0.1364	0	0	0	0	0	0.0605	0.0728	0	0	0	0	0	0.0468	0.0461	0	0	0	0	0.0716	0	0.1231	0	0.0431	0.0388	0.0369	0.0364	0.1262	0	0.0393	0	0	0
LINC01088	0.0037	0.0012	0.0049	0.0078	0.0064	0.0069	0.0114	0.0109	0	0	0	0.0096	0.0019	0.0016	0.0083	0	0.0038	0.0027	0.0054	0.0057	0	0	0.005	0	0	0.0063	0	0	0.0018	0.0019	0.0019	0	0	0.0024	0	0.0015	0.0018	0.0025	0.0014	0.0071	0.008	0.0015	0.0015	0.0035	0	0.0016	0	0	0.0023
AC131254.2	0	0	0	0	0	0	0	0	0	0	0	0	0	0	0	0	0	0	0	0	0	0	0	0	0	0	0	0	0	0	0	0	0	0	0	0	0	0	0	0	0	0	0	0	0.0349	0	0	0	0
AL022162.1	1.3822	0.7183	0.5489	1.2832	1.102	1.0388	2.5331	0.6062	0.8326	0.7731	0.9204	2.0944	1.0487	1.865	1.0928	1.2265	1.9376	1.7878	0.409	1.2446	2.3415	0.9427	1.3653	1.0033	0.6991	1.4695	1.2458	0.3365	1.0783	1.8196	1.559	1.8305	0.5829	1.2213	0.3907	0.763	0.5313	2.3525	2.159	1.7299	1.508	1.0642	0.4559	1.8984	1.2045	1.0837	0.897	1.4057	2.8356
AL360270.1	0.1234	0.1519	0.0891	0.1131	0.0772	0.0773	0.1628	0.1312	0.0442	0.1214	0.0342	0.1298	0.1647	0.1095	0.0625	0.0946	0.1187	0.0484	0.1582	0.1086	0.1025	0.0765	0.0677	0.0611	0.0378	0.2045	0.0645	0.1127	0.1043	0.1048	0.0859	0.0376	0.052	0.0641	0.0914	0.1803	0.087	0.0975	0.1008	0.1689	0.123	0.1721	0.0611	0.0942	0.0978	0.1686	0.1168	0.0586	0.0527
AL357141.1	0	0.0235	0.0062	0.4735	0.004	0	0	0.0275	0.0296	0.0107	0.0609	0.0145	0.0218	0.0031	0	0.017	0.0213	0.0253	0.0255	0.008	0.1029	0.016	0.0142	0.0085	0.0277	0.0059	0.0101	0.0026	0.0034	0	0.0288	0.6485	0.0145	0	0.0104	0.0643	0.043	0.0408	0.0053	0.0101	0.0212	0.072	0.105	0.0427	0.017	0.0153	0.014	0.021	0.0177
AC006296.3	0	0.0098	0	0	0	0	0	0	0	0	0	0	0	0	0	0	0	0	0	0	0	0	0	0	0.0165	0	0	0	0	0	0	0	0	0	0	0	0	0	0	0	0	0	0	0	0	0	0	0	0
AC009113.2	0	0	0	0	0	0	0	0	0	0	0	0	0	0	0	0	0	0	0	0	0	0	0	0	0	0	0	0	0	0	0	0	0	0	0	0	0	0	0	0	0	0	0	0	0	0	0	0	0
LINC01039	0	0	0	0.0257	0	0	0	0	0	0	0	0	0	0	0	0.0245	0	0	0	0	0	0	0	0	0	0	0	0	0	0	0	0	0	0	0.0301	0	0	0	0	0	0	0	0	0	0	0	0	0	0
LINC02336	0.0256	0.0642	0	0.022	0.1102	0.008	0.0178	0.3746	0.0643	0.146	0.0355	0.1798	0	0.0227	0.1429	0.014	0.1585	0.1506	0.1137	0.3249	0.2873	0.053	0.0644	0.2325	0	0.0806	0.1255	0.013	0.0083	0.0544	0.0714	0.0878	0.036	0.0111	0	0.2219	0.041	0.3873	0.0981	0.2589	0.1804	0.1787	0	0.1222	0.1522	0.1142	0	0.139	0
AC005009.1	0	0	0	0	0	0	0.0751	0	0	0	0	0	0	0	0.1097	0	0	0.106	0.1067	0	0	0	0	0.0595	0	0	0	0	0.211	0	0	0	0	0	0	0	0	0.1006	0	0	0.1269	0	0	0	0	0.0643	0	0	0
AL096701.4	0.4224	0.228	0.0602	0.2293	0.2346	0.0209	0.162	0.2659	0.1435	0.2418	0.2082	0.4444	0.1405	0.3749	0.1352	0.1644	0.0917	0.1634	0.2302	0.138	0.2492	0.0689	0.0762	0.2567	0.0767	0.2096	0.1089	0.1353	0.3251	0.118	0.2786	0.1523	0.0938	0.2311	0.202	0.0541	0.1282	0.124	0.1532	0.1521	0.176	0.1674	0.0367	0.212	0.1321	0.1386	0.0676	0.2487	0.3135
AC123786.3	0	0	0	0	0	0	0	0	0	0	0	0	0	0	0	0	0	0	0	0	0	0	0	0	0	0	0	0	0	0	0	0	0	0	0	0	0	0	0	0	0	0	0	0	0	0	0	0	0
AC244093.3	0	0	0	0	0	0	0	0	0	0	0	0	0	0	0	0	0.0973	0	0	0	0	0	0	0	0	0	0	0	0	0	0	0.0539	0	0	0	0	0	0	0	0	0	0	0	0	0	0	0	0	0.0605
IDI2-AS1	0.3188	0.0357	0.0628	0.0548	0.0068	0.0163	0.0241	0.0231	0.0125	0.009	0.0121	0.0427	0.2077	0.0617	0.0617	0.0095	0.0478	0.017	0.0086	0.0315	0	0	0.1073	0.0765	0.0733	0.0895	0.2044	0.0441	0.0735	0.08	0.1453	0.0662	0.11	0.0075	0.041	0.0471	0.0056	0.0445	0.0133	0.034	0.0255	0.0097	0.1004	0.0829	0.0057	0.1394	0.0529	0.0766	0.0074
AC023442.2	0	0	0	0	0	0	0	0	0	0	0	0	0	0	0	0	0	0	0	0	0	0	0	0	0	0	0	0	0	0	0	0	0	0	0	0	0	0	0	0	0	0	0	0	0	0	0	0	0
AC117461.1	0	0	0.0085	0	0	0	0	0	0.0101	0.0146	0	0	0.0297	0.0334	0	0.0077	0	0	0	0	0	0	0.0129	0.0232	0	0.0564	0.0184	0	0.0183	0.01	0.0098	0	0.0198	0.0122	0	0	0	0	0	0	0	0.0314	0.0077	0.0269	0	0	0.0095	0	0
AC073529.1	0	0.0076	0.035	0.0476	0.0065	0.0208	0.0288	0.011	0.0179	0.0086	0.0231	0.0175	0.0234	0.0197	0.0084	0	0	0.0651	0.0082	0.0129	0	0.0086	0.019	0.0137	0.0191	0.0332	0	0.0126	0.027	0.0118	0.0058	0.0063	0.0117	0.0072	0.0224	0.009	0.0106	0.0309	0.0085	0	0.0097	0.0139	0.0091	0.0264	0.0165	0.0197	0.0112	0.0225	0
AP002856.3	0	0	0	0	0	0	0	0	0	0	0	0	0	0	0	0	0	0	0	0	0	0	0	0	0	0	0	0	0	0	0	0	0	0	0	0	0	0	0	0	0	0	0	0	0	0	0	0	0
LINC02584	0.0387	0	0.0174	0.0665	0	0.0363	0	0	0.0416	0.015	0	0.0407	0.0204	0	0	0	0.0797	0.0284	0.0572	0	0	0.03	0.0133	0.0319	0.0222	0.0166	0	0	0	0	0.0202	0	0.0408	0.0251	0	0	0	0.0135	0	0.0378	0.017	0.0162	0.0159	0	0.0191	0.0344	0	0.0197	0.0248
IL12A-AS1	0.0017	0.0011	0.0015	0	0	0.0016	0.0017	0.0033	0	0	0	0	0	0.0015	0	0.0014	0	0	0	0	0.0062	0	0	0.0014	0	0	0	0.0013	0.0016	0.0035	0	0	0	0	0.005	0	0	0	0	0.0016	0.0044	0	0	0.0016	0	0	0.0017	0.0017	0.0021
SMCR5	0	0	0	0	0	0	0	0	0	0	0	0	0	0	0	0	0	0	0	0	0	0.0106	0	0	0	0.0059	0	0	0	0	0	0	0	0	0	0	0	0.0048	0	0	0	0	0	0	0	0	0	0	0
AC243829.2	0	0.0218	0	0	0	0	0	0	0	0.0247	0	0	0	0.0282	0.0484	0	0.0656	0	0	0.1235	0.0396	0	0	0	0.0366	0.0273	0.0312	0	0	0	0.0332	0	0.1342	0.0413	0	0.0258	0	0	0	0.0311	0	0	0.0262	0.091	0	0	0	0	0
AC006369.1	0.2561	0.0533	0.1105	0.1244	0.0914	0.0732	0.1507	0.0444	0.5629	0.0951	0.3591	0.1523	0.2464	0.4843	0.2878	0.1372	0.3213	0.2127	0.0988	0.0605	0.5131	0.069	0.084	0.101	0.1024	0.42	0.1527	0.0593	0.0651	0.1537	0.3488	0.3432	0.4461	0.1013	0.3147	0.2802	0.0749	0.132	0.2472	0.1198	0.1078	0.2516	0.0643	0.0637	0.1764	0.3075	0	0.2038	0.1713
FAM135A-AS1	0	0	0	0	0	0	0	0	0	0	0	0	0	0	0	0	0	0	0	0	0	0	0	0	0	0	0	0	0	0	0	0	0	0	0	0	0	0	0	0	0	0	0	0	0	0	0	0	0
FGF12-AS3	0	0	0	0	0	0	0	0	0	0	0	0	0	0	0	0	0	0	0	0	0	0.1034	0.0457	0	0	0	0	0	0	0	0	0	0	0	0	0	0	0	0	0	0	0	0	0	0	0	0	0	0
AC010271.1	0.1043	0.0238	0.0314	0	0.0408	0	0.1086	0.104	0	0	0	0.0366	0.0366	0.0926	0	0.0286	0	0	0.0515	0.027	0	0	0	0.0574	0	0.1491	0.1363	0.0265	0.0678	0.1477	0.109	0	0.0733	0	0.0702	0	0	0	0	0.068	0.0612	0	0.0574	0.0663	0	0	0.0353	0	0.0446
AC012445.1	0	0	0	0	0	0	0	0	0	0.0248	0	0	0	0	0	0	0	0	0	0	0	0	0	0	0	0	0	0	0	0	0	0	0	0	0	0	0	0	0	0	0	0	0	0	0	0	0	0	0
ADNP-AS1	0.148	0.1897	0.4174	0.318	0.3037	0.1564	0.3275	0.4426	0.2985	0.3593	0.2117	0.4283	0.1365	0.5748	0.1406	0.2888	0.4195	0.4079	0.219	0.1292	0.3226	0.172	0.2284	0.473	0.1489	0.3014	0.1269	0.2252	0.3427	0.3535	0.425	0.2323	0.3121	0.3606	0.4109	0.1802	0.1778	0.1936	0.2125	0.4703	0.4395	0.3096	0.2288	0.4058	0.1832	0.3956	0.2064	0.207	0.1898
LINC02774	0.0096	0.0066	0	0.0166	0	0	0	0.0096	0	0.0075	0.01	0.0406	0	0.0086	0.0293	0.0158	0.0099	0.0142	0	0.0299	0	0	0.0066	0	0	0.0083	0	0	0	0.0102	0	0.022	0	0.025	0.0195	0.0391	0	0.0067	0	0.0188	0	0.0081	0	0	0	0.0258	0	0	0
AC134312.5	0.0163	0	0.0074	0.007	0.0192	0.0153	0.0255	0.0081	0	0.0063	0	0.0172	0.0258	0.058	0.0124	0.0067	0	0	0	0	0	0	0.0056	0.0067	0	0.077	0.024	0.0062	0	0	0.0426	0.0093	0	0.0212	0.0247	0.0066	0.0078	0	0.025	0.016	0.0144	0	0	0	0	0.0218	0	0.0083	0
AC064807.3	0	0	0	0	0	0	0	0	0	0	0	0	0	0	0	0	0	0	0	0	0	0	0	0	0	0	0	0	0	0	0	0	0	0	0	0	0	0	0	0	0	0	0	0	0	0	0	0	0
AL135926.1	0.0231	0	0	0	0	0	0	0.0115	0.0124	0	0	0	0	0	0	0	0	0	0	0	0	0	0	0	0	0	0	0	0	0	0	0	0	0	0	0	0	0	0	0	0	0	0	0.011	0	0	0	0	0
AL158065.1	0	0	0	0	0	0	0	0	0	0	0	0	0	0	0	0	0	0	0	0	0	0	0	0	0	0	0	0	0	0	0	0	0	0	0	0	0	0	0	0.0172	0	0	0.0145	0	0	0	0	0	0.0225
AL132719.1	0	0	0	0	0	0	0	0	0	0	0	0	0	0	0	0	0	0	0	0	0	0	0	0	0	0	0	0	0	0	0	0	0	0	0	0	0	0	0	0	0	0	0	0	0	0	0	0	0
KIAA1614-AS1	0	0	0	0.0232	0	0.0127	0	0	0.0145	0	0.014	0.0284	0	0.012	0.0205	0	0	0	0	0	0	0	0	0.0111	0	0.0116	0.0264	0	0	0	0.0141	0	0	0.0175	0	0.0328	0	0	0	0	0	0	0	0	0	0	0	0	0.0518
TFPI2-DT	0	0	0.0665	0.0317	0.0432	0.1038	0.0383	0	0	0.0286	0	0	0	0.0981	0.112	0.0303	0	0	0.0545	0.0572	0	0	0.0253	0	0.127	0.0316	0	0.028	0.1077	0	0.0385	0	0	0	0	0	0	0	0.0564	0	0	0.0616	0.0607	0	0	0	0	0.0375	0
AC092650.1	0.0096	0.0148	0.013	0.0124	0.0254	0.0023	0.0125	0.0096	0.0155	0.0094	0.0125	0.0127	0.0279	0.0321	0.0146	0.0317	0.0223	0.0106	0.0107	0.0187	0.024	0.0037	0.0182	0.0099	0.0083	0.0165	0.0142	0.0055	0.007	0.0026	0.0151	0.033	0	0	0.0073	0.0156	0.0116	0.0168	0.0184	0.0118	0.0339	0.0323	0.0119	0.0092	0.0119	0.015	0.0024	0.0171	0.0154
AC138932.4	0.0689	0.0236	0.0622	0.1481	0	0	0.0359	0	0.0371	0.0803	0	0.1088	0.1816	0.1224	0.1572	0	0.0355	0.0507	0.102	0.0268	0	0.0534	0.1182	0.1137	0	0.0887	0.0675	0.1049	0.0336	0.0732	0.108	0.1181	0	0.0896	0.0348	0.028	0.0662	0.1202	0	0.0337	0.0303	0.0288	0.199	0.0329	0.1024	0	0.0699	0.1052	0.221
AC093423.2	0	0	0	0	0	0	0	0	0	0.0345	0	0	0	0	0	0	0	0	0	0	0	0	0	0	0	0.0381	0	0	0	0	0	0	0	0	0.0448	0	0	0	0	0	0	0	0	0	0	0	0	0	0
AL390728.6	0.7164	1.0969	1.4198	2.2224	0.6756	0.9071	1.5731	1.5836	0.6199	0.6776	0.794	1.4914	0.9027	2.6683	0.521	0.563	1.204	0.7096	1.1062	0.2055	0.4462	0.7967	1.0897	1.4131	0.6625	1.2419	1.2054	0.9836	2.597	0.5952	1.0247	0.7113	1.1495	0.9512	0.7076	1.1127	0.3442	1.3363	0.3578	1.0508	2.1651	0.8342	0.6422	0.9805	0.3856	1.3183	1.6899	1.6948	0.8787
AC011912.1	0.029	0.052	0.0065	0.0031	0.017	0.0272	0.0603	0.0469	0.0117	0.0309	0.0038	0.0114	0.0153	0.0289	0.011	0.0535	0.0224	0.0426	0.0161	0.0197	0.0135	0.0168	0.0695	0.0209	0.0208	0.0341	0.0319	0.1157	0.0176	0.0384	0.0529	0.0165	0.0305	0.0141	0.0548	0.0382	0.0383	0.0429	0.0416	0.046	0.0159	0.0273	0.0149	0.0242	0.0143	0.0226	0.0147	0.0037	0.0093
AL512643.2	0	0	0	0	0	0	0	0	0	0	0.0112	0	0	0	0	0.0088	0	0	0	0	0	0	0	0	0	0	0	0	0.021	0	0	0	0	0	0	0	0	0	0.0082	0	0	0	0	0	0	0	0	0.0109	0
AC117490.2	0	0	0.0295	0.1123	0	0	0.068	0.0326	0	0.0254	0	0.1375	0.1033	0	0	0.0268	0	0	0.0483	0	0	0	0	0	0	0	0	0.0249	0	0	0.0682	0	0.0689	0.0849	0.033	0.0265	0.0628	0.0228	0	0.0319	0	0.0273	0	0	0.0324	0	0	0	0.0838
ARAP1-AS2	0	0.0073	0.0096	0.0091	0	0.03	0.0554	0.053	0.0114	0	0	0.0224	0	0.0283	0	0.0175	0	0.0156	0	0	0.053	0	0	0.0439	0.0245	0.0274	0.0313	0.0324	0	0	0.0333	0	0.0449	0	0.0537	0.0086	0	0.0223	0	0.0208	0	0.0178	0.0088	0.0203	0	0.019	0	0.0216	0
AC073896.4	0	0	0	0	0	0.0452	0	0	0	0.0374	0.1002	0.0507	0.0507	0.0427	0	0	0	0	0	0	0	0	0	0.1192	0	0.0413	0	0.1466	0	0.1022	0	0	0	0	0	0	0	0.0336	0	0.0471	0	0.0403	0.0397	0.0919	0	0	0	0.049	0
AC018697.1	0	0.0016	0	0	0	0.0022	0	0	0	0.0018	0	0	0	0	0	0	0	0	0	0	0	0	0	0	0	0	0.0023	0	0	0	0	0	0	0	0	0	0	0	0	0	0	0	0	0.0022	0	0	0	0	0
LINC01162	0	0	0	0	0	0	0	0	0	0	0	0	0	0	0	0	0	0	0	0	0	0	0	0	0	0	0	0	0	0	0	0	0	0	0	0	0	0	0	0	0	0	0	0	0	0	0	0	0
AC016576.1	0	0	0	0	0	0	0	0	0	0	0	0	0	0	0	0.0041	0	0	0	0	0	0	0	0	0	0	0	0	0	0	0	0	0	0	0	0	0	0	0	0.0049	0	0	0	0	0	0	0	0	0
CIRBP-AS1	0.1717	0.3229	0.2583	0.2829	1.9967	2.4066	0.5961	0.3709	0.3233	0.2001	0.3871	0.1807	0.2111	0.3557	0.1958	0.1293	0.2508	0.2945	0.2118	0.1	0.1248	0.1331	0.0883	0.1062	0.7568	0.2699	0.6309	0.6316	0.935	0.7597	0.1943	0.2451	0.3018	1.0414	0.3323	0.1975	0.2338	0.2895	0.263	0.1119	0.4029	0.1078	1.074	0.1775	1.3179	0.0893	4.078	0.9169	0.5321
AL121935.2	0	0	0	0	0	0	0	0	0	0	0	0	0	0.0643	0.0551	0	0	0	0.0268	0.0141	0	0	0	0	0	0.0155	0	0	0.0353	0	0	0	0.0382	0	0	0.0294	0	0	0	0	0	0	0	0	0	0	0	0	0
AC087627.1	0	0.0254	0	0	0	0	0	0	0	0	0	0	0.0261	0.022	0	0	0.0128	0.0182	0	0	0	0.0192	0	0	0	0.0106	0	0	0	0	0	0.0142	0	0	0	0.0101	0	0.0086	0	0	0	0	0.0102	0	0	0.0221	0	0	0.0159
LINC02698	0	0	0	0	0	0	0.0352	0	0.0727	0	0	0	0	0	0	0	0	0	0	0	0	0	0.0232	0	0	0	0	0	0	0	0	0	0	0.0439	0	0	0	0.0236	0	0	0	0	0	0	0	0.0301	0	0	0
AC015914.1	0	0	0	0	0	0.017	0.0565	0	0	0	0	0.019	0	0.0643	0	0	0.0187	0	0	0	0	0	0.0124	0	0.0208	0.0155	0.0355	0.0138	0.0706	0.0384	0	0	0	0	0	0	0	0	0	0	0	0	0.0299	0	0	0	0	0	0
AC007126.1	0	0	0	0	0	0	0	0	0	0	0	0	0	0	0	0	0	0	0	0	0	0	0	0	0	0	0	0	0	0.0086	0	0	0	0	0	0	0	0	0	0.004	0	0	0	0	0	0	0	0	0.0052
AC121247.1	0.0158	0	0.0284	0.0406	0.0185	0.0148	0.0492	0.0314	0	0.0122	0.0164	0.0166	0	0.0419	0.0479	0.0129	0.0162	0	0	0	0	0.0244	0.0324	0.039	0.0362	0.0945	0.0463	0.036	0	0.0334	0	0	0.0332	0.0614	0	0.0256	0.0151	0	0.0482	0.0616	0.0139	0	0	0.03	0	0	0.016	0	0.0404
AC007878.1	0.012	0.0575	0.0651	0.093	0.0141	0.0677	0.05	0.0599	0.0129	0.0467	0	0.0632	0.0886	0.2027	0.0365	0.0494	0.0495	0.053	0.0356	0.0187	0	0.0373	0.0412	0.109	0.1519	0.206	0.0942	0.1006	0.0352	0.0893	0.1757	0.0412	0.1014	0	0.2184	0.0975	0.0231	0.1341	0.092	0.1175	0.0211	0.0402	0.109	0.2178	0.0238	0.0749	0.0244	0.0489	0.0154
AC093484.1	0	0	0	0	0	0	0	0	0	0	0	0	0.0857	0.1445	0	0	0	0	0	0	0	0	0	0	0	0	0	0.0619	0	0.0432	0.0425	0	0	0.0529	0	0.033	0	0	0	0	0	0	0	0	0	0.0362	0	0	0
LINC01358	0.0069	0.011	0.0083	0.0315	0.0134	0.0151	0.0191	0.0297	0.0025	0.0018	0.0215	0.0121	0.0121	0.0428	0.0139	0.0226	0.0024	0.0202	0.0068	0.0018	0	0.0213	0.0157	0.0132	0.0079	0.0157	0.0135	0.0105	0.0246	0.0243	0.0024	0.0209	0.0048	0.0179	0.0162	0.013	0.011	0.0176	0.0088	0.0157	0.0282	0.0154	0.0397	0.0131	0.0045	0.0082	0.0047	0.007	0.0176
AC073626.1	0	0	0	0	0	0	0	0	0	0	0	0	0	0	0	0	0	0	0	0	0	0	0	0	0	0	0	0	0	0	0	0	0	0	0	0	0	0	0	0	0	0	0	0	0	0	0	0	0
AL161669.1	0.3017	0.3438	0.4538	0.6915	0.0589	0.4251	0.4188	0.1503	0.1622	0.2734	0.8369	0.4232	0.6887	0.357	0.6115	0.6609	0.7773	0.1478	0.4463	0.1171	0.1879	0.5455	0.3104	0.8709	0.5202	0.5604	0.5911	0.5738	0.3922	0.4804	0.3675	0.1722	1.4842	0.5226	0.5076	0.0816	0.628	1.1573	0.8084	0.4424	0.5308	0.2524	0.4146	0.2398	0.2489	0.0448	0.3059	0.4602	0.0645
TCF4-AS2	0	0	0	0	0	0.041	0	0	0	0	0	0	0	0	0	0	0	0	0	0	0	0	0	0	0	0	0	0	0.0425	0	0	0	0	0	0	0	0	0	0	0	0	0	0	0	0	0	0	0	0
AC018695.3	0	0.0325	0	0	0	0.0447	0.0495	0	0	0.0369	0	0	0	0.0844	0	0	0	0.0699	0	0	0	0	0	0	0	0	0	0	0	0	0	0	0.3009	0	0	0	0	0	0	0	0	0.0398	0.0392	0	0	0	0	0	0.183
AC132872.3	0.1234	0.1055	0.2228	0.1856	0.1809	0.2609	0.4176	0.123	0.0996	0.1198	0.2889	0.5194	0.4552	0.3286	0.4222	0	0.0954	0	0.0457	0.0958	0.0769	0.0478	0.1481	0.1527	0.3192	0.3174	0.937	0.2817	0.5415	0.262	0.4189	0.3875	0.1301	0.0401	0.2803	0.1503	0.0889	0.1722	0.1181	0.1207	0.4615	0.0258	0.229	0.1471	0.1222	0.2199	0.5319	0.3765	0.1187
AC113146.1	0	0	0	0	0	0	0	0	0	0	0	0	0	0	0	0	0	0	0	0	0	0	0	0	0	0	0	0	0	0	0	0	0	0	0	0	0	0	0	0	0	0	0	0	0	0	0	0	0
HCG11	0.1158	0.1957	0.1999	0.2724	0.1877	0.1152	0.1951	0.4551	0.044	0.1112	0.1489	0.1577	0.2405	0.6956	0.2124	0.1624	0.2072	0.1753	0.2168	0.156	0.0212	0.3697	0.2314	0.1883	0.1488	0.5112	0.0901	0.2178	0.0997	0.1483	0.2953	0.1167	0.3089	0.2435	0.3337	0.26	0.1473	0.2947	0.1774	0.3764	0.2698	0.1825	0.1658	0.1365	0.0877	0.2003	0.0622	0.1559	0.1048
AL161804.1	0.0096	0	0	0	0.0113	0	0	0	0	0	0	0.0101	0	0.0171	0	0.0079	0	0	0	0	0	0	0	0	0	0.0083	0.0094	0	0.047	0	0.0101	0.011	0.0203	0	0	0	0	0	0	0.0189	0	0	0	0	0	0	0	0	0.0124
COA6-AS1	1.215	1.1077	0.7616	0.5222	0.9101	0.4756	0.7731	1.1102	0.4719	1.9402	0.597	2.0243	0.3556	1.2882	0.4618	0.9151	0.487	1.0417	0.6492	1.5981	1.4293	0.5754	0.6019	1.7538	0.7372	0.897	1.2565	0.3338	1.3493	0.7524	1.1984	0.6936	0.427	0.5701	0.7837	0.5754	0.227	0.7062	0.5427	1.485	0.5048	2.0619	0.6401	0.8692	0.635	1.2028	0.7187	1.1327	0.9953
AC005944.1	0	0	0	0	0	0	0	0	0	0	0	0	0	0	0	0	0	0	0	0	0	0	0	0	0	0	0	0	0	0	0	0	0	0	0	0	0	0	0	0	0	0	0	0	0	0	0	0	0
AC110491.2	0	0	0	0	0	0	0	0	0	0	0	0	0	0	0	0	0	0	0	0	0	0	0	0	0	0	0	0	0	0	0	0	0	0.1171	0.0303	0	0	0	0	0	0	0	0	0.0287	0	0	0	0	0
AL139317.1	0	0	0	0.0851	0	0.093	0.1031	0	0	0	0	0	0	0	0	0.0813	0	0	0	0	0	0	0	0.0817	0	0	0	0	0.0965	0	0	0	0	0	0	0.0804	0	0	0	0	0	0	0	0	0	0	0	0	0
AC005104.1	0.0439	0.1201	0.0396	0.151	0	0.1237	0.0914	0.2188	0.1417	0.1023	0	0.0924	0.1388	0.5067	0.1335	0	0.181	0.1936	0.3248	0	0.1094	0	0.1506	0.2535	0.0505	0.4517	0.2151	0.2004	0.0428	0.3263	0.1376	0.2005	0.0926	0	0.266	0	0.0422	0.1225	0	0.2146	0.1931	0	0.2172	0.335	0.087	0.1174	0.1781	0.1786	0
AC064805.1	0.0431	0.0295	0	0.0695	0.0063	0.0202	0.0841	0.0161	0.0174	0.0377	0.0168	0.0397	0.0454	0.1004	0.0082	0.0089	0.0278	0.0238	0.0239	0.0251	0	0.0167	0.0185	0.0178	0.0372	0.0508	0.0158	0.0533	0.0158	0.0172	0.0394	0.0123	0.0454	0.014	0.0326	0.0262	0.0052	0.0301	0.0454	0.0263	0.0237	0.0316	0.0133	0.0051	0.0107	0.0192	0.0273	0.0164	0.0622
AC097375.2	0	0	0	0	0	0	0	0	0	0	0	0	0	0	0	0	0	0	0	0	0	0	0	0	0	0	0	0	0	0	0	0	0	0	0	0	0	0	0	0	0	0	0	0	0	0	0	0	0
LINC02253	0	0	0	0	0	0	0.0211	0	0	0	0	0	0	0	0.0154	0	0	0	0.015	0	0	0	0	0	0	0.0174	0	0.0077	0	0	0	0.0116	0	0.0132	0	0	0	0	0	0	0.0178	0	0	0	0	0	0	0	0.026
AC128687.2	0.0343	0.0234	0.0309	0.0884	0	0.0644	0	0	0	0.0266	0.0357	0.0361	0.0723	0.0609	0.0521	0.0282	0.0353	0	0	0.0266	0	0	0.0235	0.0848	0	0.0588	0.0672	0.0522	0	0.0364	0	0.0783	0.1446	0	0	0	0	0.0717	0.0788	0.0335	0	0	0	0	0.1019	0.0611	0	0.0349	0
AC005828.2	0	0	0	0	0	0	0	0	0	0	0	0	0	0	0	0	0	0	0	0	0	0	0	0	0	0	0	0	0	0	0	0	0	0	0	0	0	0	0	0	0	0	0	0	0	0	0	0	0
CR769776.3	0	0	0	0	0	0	0	0	0	0	0	0	0	0	0	0	0	0	0	0	0	0	0	0	0	0	0	0	0	0	0	0	0	0	0	0	0	0	0	0	0	0	0	0	0	0	0	0	0
CARS1-AS1	0.0072	0	0	0	0	0	0.0151	0	0	0	0	0	0	0	0	0	0	0	0	0	0	0	0	0	0.0083	0.0062	0.0142	0.0055	0	0.0154	0	0	0	0	0.0146	0	0	0.005	0	0	0	0	0.006	0.0069	0	0	0	0	0
AC010255.1	0	0	0	0.0139	0	0	0	0.0162	0	0	0	0	0	0	0	0	0.0334	0	0	0	0	0	0	0.0134	0.0186	0	0	0	0	0	0	0	0	0	0	0	0	0.0226	0	0	0	0	0	0	0	0	0	0	0
AC036222.2	0	0	0	0	0	0	0	0	0	0	0	0	0	0	0	0	0	0	0	0	0	0	0	0	0	0	0	0	0	0	0	0	0	0	0	0	0	0	0	0	0	0	0	0	0	0	0	0	0
LINC02244	0	0.1232	0.2711	0	0	0	0.1251	0	0	0	0	0.0632	0	0.64	0	0	0.0619	0	0.1778	0.0933	0	0	0	0	0	0.103	0	0	0	0	0.0627	0	0	0	0	0	0	0.1257	0	0	0	0	0	0	0	0.0535	0	0.0611	0
AC022098.2	0	0	0	0	0	0	0	0	0	0	0	0	0	0	0	0	0	0	0	0	0	0	0	0	0	0	0	0	0	0	0	0	0	0	0	0	0	0	0	0	0	0	0	0	0	0	0	0	0
AC097522.2	0	0	0	0	0	0.025	0	0	0	0	0	0	0	0	0	0	0	0	0	0	0	0	0	0	0	0	0	0	0	0	0	0	0	0	0	0	0	0	0	0	0	0	0	0	0	0	0	0	0
AC113361.1	0	0	0.0645	0	0	0.0671	0	0	0	0	0	0.0376	0.0753	0	0	0.0294	0.0737	0	0	0	0	0	0	0	0.0411	0.0919	0.035	0	0.0348	0	0	0.0408	0.1507	0.1858	0	0.029	0	0	0	0	0	0.0598	0	0	0	0	0	0	0.0916
LARGE-AS1	0	0	0	0	0.0076	0	0	0.0065	0.007	0	0	0	0	0	0	0	0	0	0	0.0152	0	0.0101	0	0	0.0075	0	0	0.005	0.0254	0	0	0	0	0	0.0131	0.0053	0	0.0045	0	0	0	0.0109	0.0054	0	0.0064	0	0	0	0.0167
AP001318.2	1.9437	1.4135	1.3645	2.3073	1.3022	0.7826	1.5099	2.6449	1.5266	1.6538	1.1877	2.3699	1.7881	2.4101	1.4542	1.6984	2.1625	0.7709	1.3239	0.9101	1.8446	1.5303	1.7353	1.1961	1.8443	2.3278	2.1763	1.2676	1.414	1.0809	1.9977	2.1839	1.6265	1.4833	1.8378	2.2291	1.5713	1.3988	1.252	1.7195	2.3616	1.6525	0.6615	2.7073	1.2831	2.7213	1.8459	1.2865	1.3054
MAN2A1-DT	0.3308	0.7037	0.5308	0.9794	0.6464	1.0013	0.6506	0.806	0.3163	0.6567	0.4971	0.6575	0.9295	0.4894	0.2235	0.2718	0.341	0.2161	0.2175	0.2282	0.4578	0.6267	0.6051	0.576	0.3803	0.6618	0.3961	0.2517	0.5734	0.7804	0.2687	0.4616	0.3875	0.2866	0.7422	0.8354	0.106	0.6153	0.6191	0.3594	0.3881	0.4921	0.879	0.3506	0.6187	0.5894	0.6336	0.5607	0.6126
AC090124.1	0	0	0	0	0	0	0	0	0	0	0	0	0	0	0	0	0	0	0	0	0	0	0	0	0	0	0	0	0	0	0	0	0	0	0	0	0	0	0	0	0	0	0	0	0	0	0	0	0
AC003956.1	0	0	0.0984	0.1406	0	0	0	0	0.0586	0.127	0.1134	0.0574	0.2872	0.0968	0.0829	0.0448	0	0.1602	0.242	0.0846	0.0679	0	0.0748	0.1799	0.0627	0.1869	0	0.0415	0.1063	0.0579	0.2277	0.1245	0.4598	0	0.2201	0.0885	0.1048	0.1521	0.1252	0	0.048	0.2737	0	0	0.054	0.1457	0.2211	0.1109	0
AP002478.1	0	0	0	0	0	0	0	0	0	0	0	0	0	0	0	0	0	0	0	0	0	0	0	0	0	0.0094	0	0.0084	0	0	0	0	0	0	0	0	0	0	0	0	0	0.0092	0	0	0	0	0	0	0
AC007527.1	0	0	0	0.1154	0	0	0	0	0	0	0	0	0	0.0298	0	0	0.0346	0.148	0	0	0	0.1041	0.0461	0	0	0	0	0	0	0	0.0351	0	0	0	0	0	0	0	0	0	0	0	0	0	0	0	0	0	0
AC079610.1	0.0563	0.1346	0.1523	0.1451	0.1319	0	0.1464	0.2804	0.2118	0.0874	0.4097	0	0.1778	0.1748	0.1283	0.1386	0.029	0.124	0.0832	0.1092	0.0701	0.1744	0.2315	0.1624	0.291	0.1688	0	0.107	0.5211	0.1791	0.1762	0	0.0593	0.1462	0	0.0685	0	0.1569	0.1077	0.1925	0.0742	0.0235	0.0464	0.0537	0.0557	0.1253	0.1141	0.143	0.0721
AC008175.1	0	0	0	0	0	0	0	0	0	0	0	0	0	0	0	0	0	0	0	0	0	0	0	0	0	0	0	0	0	0	0	0	0	0	0	0	0	0	0	0	0	0	0	0	0	0	0	0	0
AC211476.6	0	0	0	0.008	0	0	0.0097	0.0186	0	0.0072	0	0	0	0.033	0	0.0076	0.0192	0	0	0	0.0232	0.0144	0.0064	0.023	0	0.008	0.0091	0	0.0363	0	0.0292	0	0	0	0.0094	0.0151	0.0089	0.0065	0	0.0091	0.0246	0.0078	0	0.0089	0.0092	0	0	0	0.0119
LINC02733	0	0	0	0	0	0.0054	0	0	0	0	0.006	0	0.0061	0	0	0	0	0	0	0	0	0	0	0	0	0	0.0113	0	0	0	0	0	0	0	0	0	0	0	0	0.0056	0	0	0	0	0	0	0	0.0059	0
AP003783.1	0	0	0.0112	0.0106	0	0.0058	0.0129	0	0	0	0	0	0.013	0	0	0	0.0064	0.0091	0.0092	0	0	0	0	0	0.0071	0	0.0061	0.0188	0.0362	0.0066	0	0	0.013	0.0322	0.025	0	0	0.0043	0	0	0	0	0.0051	0	0	0	0.0063	0	0.0159
AL096840.2	0.0326	0.0223	0	0.028	0	0.0613	0.034	0	0.0702	0.0253	0.0679	0.0343	0.1031	0.029	0.0496	0.0268	0	0	0	0	0	0	0.0224	0.0269	0.075	0.028	0.1598	0.0248	0	0	0.0341	0	0.0688	0	0.0329	0.0265	0	0.0228	0.0499	0	0	0.0273	0	0	0	0.0581	0.0661	0	0.0418
AC008840.1	0.0088	0.0363	0.0559	0.0532	0.0207	0.0166	0.046	0.0264	0.0761	0.0137	0.0092	0.0558	0.0373	0.0235	0.0403	0.0218	0.0273	0	0.0654	0	0	0	0.0061	0.0365	0.0203	0.0152	0	0.0202	0	0.0094	0.0185	0.0303	0.0559	0.0115	0.0357	0.0431	0.0255	0.0432	0.0135	0.0086	0.0078	0.0074	0.0146	0.0169	0.035	0.0551	0.009	0	0
AC138512.1	0	0	0	0	0	0	0	0	0	0	0	0	0.0471	0	0	0	0	0	0	0.0694	0	0	0	0	0.0514	0	0.0438	0	0	0	0	0	0	0	0	0	0.043	0	0.0342	0	0	0	0	0.0426	0	0	0	0	0
AC093535.1	0.027	0.0092	0.0487	0.0116	0.0079	0.0443	0.007	0.0134	0.0363	0.021	0.021	0.0426	0.0853	0.0599	0.0205	0.0332	0.0278	0.0496	0.02	0.0157	0.0336	0.0105	0.037	0.0389	0	0.0289	0.0198	0.0564	0.0723	0.0358	0.1197	0.0539	0.0853	0	0.0204	0.0109	0.013	0.047	0.0155	0.0593	0.0059	0.0395	0.0389	0.0193	0.0134	0.036	0.0615	0.0343	0.0259
AC112219.2	0.073	0.0499	0.0329	0.0627	0.0428	0.0343	0	0	0.0392	0	0	0.1535	0.0384	0.0324	0.2773	0.03	0.1128	0.1608	0.2159	0.0283	0	0.0565	0	0.0602	0.0419	0.0938	0.0357	0.0278	0.0711	0.0387	0.1143	0.0416	0	0.1422	0.0368	0	0	0	0.0279	0	0.1284	0.0305	0.0301	0	0	0.13	0.074	0.0371	0
AC092755.1	0	0	0	0.5159	0	0	0	0	0	0	0.2082	0.2105	0	0	0	0	0	0	0.296	0	0	0	0	0.33	0	0.1715	0	0	0	0	0	0	0	0	0.202	0	0	0	0	0	0.176	0	0.165	0	0	0	0	0	0
Z98200.1	0.0826	0.0847	0.0373	0.071	0.0484	0	0.086	0	0	0	0.043	0	0.087	0	0	0.0339	0.0851	0	0.0611	0	0	0.064	0.0283	0	0.0475	0.0354	0.0405	0.0314	0.1208	0.1315	0.0431	0.0471	0.0871	0	0	0.0335	0.0397	0.0864	0.0316	0	0.0363	0.0346	0.034	0.0394	0	0	0.1256	0.084	0
AC114401.1	0	0	0	0	0	0	0	0	0	0	0	0.0097	0	0	0	0	0	0	0	0	0	0	0	0.0076	0	0.0158	0	0	0	0	0	0.0105	0	0	0	0	0.0088	0.0128	0	0	0	0	0	0	0	0.0082	0	0	0
AC124067.2	0	0.0179	0.1416	0.045	0.0613	0	0.1089	0.0782	0	0	0.0272	0	0	0.0232	0.0398	0.0215	0	0	0	0	0.0326	0	0.0359	0	0	0.0673	0.0512	0.0199	0	0.0278	0.0273	0	0.0552	0.068	0.0264	0	0	0.0912	0	0	0.069	0	0	0	0	0	0	0	0.1341
LINC02192	0	0	0	0	0	0	0	0	0	0	0	0	0	0	0	0	0	0	0	0	0	0	0	0	0	0	0	0	0	0.0155	0	0	0	0	0	0	0	0	0	0.0143	0	0	0	0	0	0	0	0	0.0188
AL391056.2	0	0	0	0	0	0	0	0	0	0	0	0	0	0	0	0	0	0	0	0	0	0	0	0	0	0	0	0	0	0	0	0	0	0	0	0	0	0	0	0	0	0	0	0	0	0	0	0	0
AL358779.1	0	0	0	0	0	0	0	0	0	0	0	0	0	0	0	0	0	0	0	0	0	0	0	0	0	0	0	0	0	0	0	0	0	0	0	0	0	0	0	0	0	0	0	0	0	0	0	0	0
LINC00676	0	0	0	0	0	0	0	0	0	0.0318	0	0.1292	0.3883	0.0363	0	0.0336	0	0.3611	0	0	0	0.1269	0.2247	0.2702	0.0471	0	0.0802	0	0	0	0.1283	0.0467	0.777	0	0	0.1994	0.6295	0.514	0.1881	0	0	0	0.3039	0.0391	0	0	0.2491	0.0833	0.0525
LINC01114	0	0.0035	0	0	0	0	0.0054	0	0	0	0	0	0	0	0	0	0	0	0	0	0	0	0	0	0	0	0	0	0	0	0	0	0	0	0	0	0	0	0	0	0	0	0	0	0	0	0	0	0
AL035661.2	0	0	0.0173	0	0.0225	0.0361	0.02	0	0.0206	0.0298	0.0399	0	0	0	0	0.0631	0.0594	0.0282	0	0.0149	0	0	0	0.0317	0	0.0165	0.0188	0	0.0562	0	0	0	0	0.0249	0.0194	0	0.0184	0	0.0147	0.0188	0	0	0.0317	0	0.019	0	0.0389	0.039	0
LINC01668	0	0	0	0.0325	0	0	0.0788	0	0	0	0	0.0796	0	0	0	0	0	0	0	0	0	0	0	0	0.0435	0	0	0	0.0369	0	0	0	0	0	0	0.0307	0.0364	0	0	0	0	0	0.0624	0.0361	0	0	0	0	0
AC016866.2	0	0	0	0	0	0	0	0	0	0	0	0	0	0	0	0	0	0	0	0	0	0	0	0	0	0	0	0	0	0	0	0	0	0	0.039	0	0	0	0	0	0	0	0	0	0	0	0	0	0
AC017048.3	0	0	0	0	0	0	0	0	0	0	0	0	0	0	0	0	0	0	0	0	0	0.037	0	0	0	0.0205	0	0	0	0	0.0249	0	0	0	0	0	0	0	0.0183	0	0	0.02	0	0	0	0	0	0	0
AL159972.1	0	0.0592	0.1564	0.0372	0.0508	0.0814	0.1353	0	0.0932	0	0	0	0.1826	0.1154	0	0.0356	0.0893	0.0637	0	0.0336	0	0	0.3268	0.0357	0	0.0743	0.3395	0	0.2534	0.046	0.0452	0	0	0.2251	0.0437	0	0.1249	0	0.0332	0.0424	0	0.0725	0.0357	0	0.1716	0.0772	0	0.0881	0.0555
AC010889.2	0.0164	0	0	0.0056	0	0.0031	0.0034	0.0065	0	0	0.0136	0.0276	0	0.0233	0	0	0.0101	0	0.0291	0.0127	0	0.0102	0	0.027	0	0	0.0161	0.0075	0	0	0	0	0.0207	0.0085	0	0	0	0.016	0.0025	0.0224	0.0029	0	0	0	0	0.0088	0	0.0067	0
AC108733.1	0	0	0	0	0	0	0	0	0	0	0	0	0	0	0	0	0	0	0	0	0	0	0	0	0	0	0	0	0.0109	0	0	0	0	0	0	0	0	0	0	0	0	0	0	0	0	0	0	0	0
LINC01927	0	0.0067	0	0	0	0	0	0	0	0	0	0	0	0	0	0	0	0	0	0	0	0	0	0	0	0	0	0	0	0	0	0	0	0	0	0	0	0.0069	0	0	0	0	0	0	0	0.0088	0	0	0
LINC01620	0.4516	0.2084	0.4483	0.097	0.4765	0.3394	0.1411	0.2476	0.4857	0.3859	0.3994	0.6533	0.1784	0.491	0.3433	0.2783	0.3025	0.8296	0.451	0.3944	0.4922	0.1575	0.302	0.27	0.0779	0.2517	0.2876	0.2577	0.2312	0.2637	0.3065	0.232	0.3333	0.6308	0.5129	0.3483	0.4014	0.4646	0.2507	0.3643	0.149	0.5291	0.3817	0.28	0.2348	0.5331	0.4121	0.2755	0.5211
AL390067.1	0	0.0319	0.0105	0.01	0	0	0.0607	0	0.0753	0.0181	0	0.0123	0.0246	0.0207	0.0177	0.0192	0.024	0.0514	0.0173	0.0543	0	0	0.016	0.0481	0	0.02	0.0229	0	0.0227	0.0371	0.0609	0.0266	0	0	0.0353	0	0.0224	0.0081	0.0089	0.0228	0.0205	0.0293	0.0096	0.0222	0.0115	0.0416	0	0	0
AC005837.4	0	0	0	0	0	0	0	0	0	0	0	0.2142	0	0	0	0	0	0	0	0	0	0	0	0	0	0	0	0	0	0	0	0	0	0	0	0	0	0	0	0	0	0	0	0	0	0	0	0	0
AC080089.2	0	0	0	0	0	0	0.0052	0	0	0	0	0	0	0	0.0076	0	0	0.0147	0	0	0.0312	0	0.0034	0	0	0.0043	0	0	0	0	0.0052	0	0	0	0	0	0	0.0035	0	0	0	0	0	0	0	0	0.0051	0.0051	0
AL359922.2	0.0515	0.0132	0.029	0	0.0151	0.0846	0.0201	0.0128	0.0138	0.02	0	0.0203	0.0407	0.0514	0.0098	0	0.0133	0.0189	0	0.015	0	0	0.0132	0.0106	0.0074	0.0221	0.126	0.0294	0.0627	0.041	0.0134	0.0147	0.0543	0	0.013	0.0209	0.0062	0.0224	0.0049	0.0189	0	0	0.0265	0.0123	0.0064	0.0057	0.0261	0.0262	0
AC007682.1	0.0314	0	0	0	0	0	0	0	0.0113	0	0	0	0	0	0	0	0	0	0	0	0	0	0	0.0086	0	0	0	0.008	0	0	0	0	0	0	0	0.0085	0	0	0	0	0	0	0	0.01	0	0	0	0	0
AC024267.1	0	0	0	0	0	0	0	0	0	0	0	0	0	0	0	0	0	0	0	0	0	0	0	0	0	0	0	0	0	0	0	0	0	0	0	0	0	0	0	0	0	0	0	0	0	0	0	0	0
AC016721.1	0	0	0	0	0	0	0	0	0	0	0	0	0	0	0	0	0	0	0	0	0	0	0	0	0	0	0	0	0.0246	0	0	0	0	0	0	0	0	0	0	0	0	0	0	0	0	0	0	0	0
AC007250.1	0	0	0	0.0987	0	0.1618	0	0	0	0	0	0	0	0.051	0	0	0	0.0844	0	0	0	0	0	0.0474	0	0	0	0	0	0	0	0	0	0	0	0	0	0	0	0	0	0.048	0	0	0.1137	0.0512	0	0	0
AC104564.1	0	0	0	0.0618	0	0	0	0.0716	0	0	0	0	0.0757	0.1914	0	0	0	0.1056	0.1064	0	0	0.1114	0	0	0.0826	0.0616	0.1408	0	0	0	0	0	0	0	0	0.0583	0	0.0501	0	0	0	0	0	0	0	0.1281	0.0729	0	0
AC068587.4	0.0011	0.0008	0.001	0.0089	0	0.0011	0.0084	0.0023	0	0.0009	0	0.006	0.0036	0.002	0.0017	0	0	0	0.0017	0.0027	0	0	0.0016	0.0028	0.0026	0.0059	0.0079	0.0017	0.0011	0.0012	0.0048	0.0039	0.0024	0.0045	0.0046	0.0028	0.0011	0	0.0009	0.0045	0.003	0.001	0.0038	0.0033	0.0011	0.0031	0.0012	0.0058	0.0015
AF111169.4	0.0128	0	0	0.0221	0	0.0121	0	0.0128	0	0	0.0267	0.027	0.0406	0.0342	0	0	0.0132	0	0.019	0	0	0	0.0088	0.0106	0	0.011	0.0251	0.0098	0	0.0409	0	0.0293	0.0541	0	0.0259	0	0	0	0.0098	0	0	0.0215	0.0529	0.0612	0	0	0	0	0
LINC00229	0	0	0	0	0	0	0	0	0	0	0	0.0408	0	0	0	0	0	0	0	0	0	0	0	0	0	0	0	0	0	0	0	0	0	0	0	0	0	0	0	0	0	0	0.032	0	0	0	0	0	0
SNAP25-AS1	0.0265	0.039	0.0144	0.0297	0.014	0.0087	0.1576	0.0146	0.0543	0.032	0.0622	0.021	0.0308	0.0342	0.0383	0.012	0.0438	0.0351	0.0236	0.0113	0.0265	0.0226	0.0382	0.0153	0.0214	0.1138	0.0039	0.0323	0.0091	0.0902	0.0208	0.044	0.1092	0.0362	0.0348	0.0787	0.0255	0.1426	0.0427	0.048	0.0234	0.0156	0.0142	0.043	0.0184	0.0461	0.0094	0.0243	0.0255
AC022960.2	0.0291	0.0797	0.0263	0.025	0	0.0274	0	0	0.0627	0.0226	0.0303	0.0307	0	0.0517	0	0.0479	0.0901	0	0.0431	0	0	0.0903	0	0	0	0	0.0285	0	0.0568	0	0	0.0333	0.1229	0.0379	0	0	0	0.0406	0.0223	0	0	0.0244	0	0	0.0289	0	0.0295	0.0296	0
AC006157.1	0.053	0	0	0.1823	0.1865	0.0996	0	0.0529	0	0	0.0552	0.5021	0	0.3765	0.0806	0	0.2186	0	0.1569	0.247	0	0.2466	0	0.0875	0	0	0.1558	0.0807	0	0	0	0	0	0.0689	0	0	0	0.074	0.1218	0.0518	0.2333	0	0	0	0	0.2834	0	0.0539	0.068
TSPEAR-AS1	0.1071	0.062	0.1041	0.255	0.0676	0.0155	0.1287	0.1314	0.0886	0.128	0.0514	0.4856	0.1824	0.1097	0.0251	0.0339	0.034	0.0484	0.1219	0.0384	0.0411	0.115	0.0396	0.0612	0.0663	0.1625	0.1938	0.0752	0.0321	0.1487	0.1205	0.0659	0.2607	0.0642	0.2579	0.2141	0.0396	0.1265	0.1136	0.1934	0.029	0.0552	0.1291	0.0786	0.1061	0.0514	0.5766	0.0838	0.0634
AC107029.2	0	0	0	0	0	0	0	0	0.0056	0	0	0	0	0	0	0	0	0	0	0	0	0	0	0	0	0	0	0	0	0	0	0	0	0	0	0	0	0	0	0	0	0	0	0	0	0	0	0	0.0066
AC008753.3	0	0	0	0	0	0	0	0	0	0	0	0.0458	0	0	0	0	0	0	0	0	0	0	0	0	0	0.0373	0	0	0	0	0	0	0	0	0	0	0	0	0	0	0	0	0	0	0	0	0	0	0
TTC39C-AS1	0.0713	0.2111	1.1577	0.1429	0	0.2678	0.3215	0.1421	0.2555	0.3321	0.6178	0.2999	0.2253	1.1386	0.2528	0.4098	0	0.0349	0.3163	0.0922	0.2071	0.0368	0.7006	0.0588	0.0819	0.5499	0.3491	0.3615	0.4864	0.3026	0.2977	0.5152	0.1002	0.2778	0.5036	0.3471	0.7989	0.2154	0.1091	0.1161	0.0836	0.4572	0.2938	0.1586	0.3999	0.254	0.0963	0.1691	0.5787
KCNH1-IT1	0	0	0	0	0.0363	0	0	0	0	0	0	0	0	0	0.0471	0	0	0	0	0	0	0	0.0213	0	0	0	0.0304	0	0	0.0658	0	0	0	0	0	0	0	0	0	0.0909	0	0	0.0256	0	0	0	0	0	0
AC012313.9	0.6132	0.2935	0.2214	0.7379	0.1797	0.144	0.2554	0.2445	0.3957	0.1429	0.3828	0.7742	0.7753	0.5443	0.606	0.5038	0.316	0.1802	0.7258	0.119	0.6874	0.2376	0.2103	1.1379	0.141	0.552	0.5106	0.1633	0.4185	0.3906	0.8965	0.455	0.5818	0.239	0.5572	0.1742	0.1178	0.4063	0.1878	0.4496	0.4046	0.6671	0.5056	0.7018	0.0304	0.519	0.1554	0.3118	0.3538
AC116345.1	0	0.004	0.0053	0	0	0.0055	0	0	0	0	0.0061	0	0	0	0	0	0	0	0	0	0	0	0	0	0	0	0	0	0	0	0.0061	0.0067	0	0	0	0	0	0	0	0	0	0	0	0	0	0	0	0	0
AC068282.2	0.3615	0.0927	0.0204	0.2136	0.1324	0.0424	0.0706	0.2702	0.2187	0.0878	0.0235	0.1189	0.1666	0.2005	0.1031	0.2227	0.2096	0.2324	0.1003	0.1052	0.1126	0.2101	0.1395	0.205	0.1818	0.1162	0.1328	0.0516	0.0661	0	0.0708	0.0774	0.2382	0.0587	0.1597	0.2934	0.0434	0.1733	0.173	0.0221	0.1789	0.1891	0.0745	0.0646	0.1119	0.2013	0.0687	0.2757	0.2317
OVAAL	0.0175	0	0.0079	0	0	0	0	0	0	0	0	0	0	0	0	0	0	0	0	0	0	0	0	0	0	0.0075	0	0	0	0	0	0	0	0	0	0	0	0	0	0.0086	0.0077	0	0	0	0	0	0	0	0
AL160313.1	0.0187	0.0128	0	0.0161	0.0219	0.0175	0.0972	0.0559	0.0201	0.029	0.0194	0.0197	0.0197	0.0995	0.0852	0.0767	0.0193	0.0824	0.1382	0	0.0465	0.1158	0.0256	0.0462	0.1074	0.0641	0.0183	0.0426	0.1275	0.0397	0.0975	0.064	0.1182	0.0728	0.0377	0.0607	0.0179	0.013	0	0.1278	0.0164	0.0313	0.1848	0.0178	0.0555	0.0499	0.0947	0.076	0.0479
AL157392.2	0.1638	0.112	0.4434	0.0352	0.144	0.1154	0.0426	0.0816	0.2202	0.2544	0.1704	0.1723	0.1294	0.1817	0.1245	0.3027	0.2954	0.1805	0.1212	0.6038	0.051	0.0635	0.4493	0.3039	0.0471	0.2808	0	0	0.1198	0.1304	0.2138	0.0935	0.1727	0.2128	0.1653	0.2659	0.2754	0.3141	0.0627	0.2002	0.072	0.4112	0.1688	0.5858	0.4054	0.2918	0.0415	0.4164	0.105
AC069148.1	0	0	0	0	0	0	0.0263	0.1008	0	0.0196	0	0	0	0.0224	0	0.0415	0	0	0	0	0.0315	0.0392	0.0347	0	0	0.0217	0	0	0.0739	0	0.0264	0	0	0	0	0	0	0	0.0193	0	0	0	0	0.0241	0	0.0225	0	0.0257	0.0648
AC108105.1	0	0	0	0	0	0	0	0.01	0	0.0156	0	0.0106	0	0.1607	0	0	0.0415	0	0	0	0	0	0.0069	0	0	0.0086	0.0099	0.0077	0.0294	0	0	0	0	0	0	0	0	0	0	0	0	0	0.0083	0	0	0	0.0102	0.0205	0.0258
AC011363.1	0	0	0	0	0	0.0398	0	0	0	0	0	0	0	0	0	0	0	0	0	0.0329	0	0	0	0	0	0	0	0	0	0	0	0	0	0	0	0	0	0	0	0	0.0373	0	0	0	0	0	0	0	0
LINC01140	0.0029	0.004	0.0156	0.005	0.0068	0.0136	0.009	0.0288	0.0155	0.009	0.009	0.0182	0.0061	0.0077	0.0132	0.0095	0.003	0.017	0.0043	0.0045	0.0072	0.0134	0.0159	0.0143	0.0033	0.0124	0.0085	0.0022	0.0056	0.0123	0.003	0.0099	0.0366	0	0.0292	0.0117	0.0139	0.0202	0.0221	0.0113	0.0102	0.0097	0.0191	0.0055	0.0086	0.0206	0.0059	0.0029	0.0222
CACNA1C-AS3	0	0	0	0	0	0	0	0	0	0	0	0	0	0	0	0	0	0	0	0	0	0	0	0	0	0	0	0	0	0	0	0	0	0	0	0	0	0	0	0	0	0	0	0	0	0	0	0	0
AC116609.1	0	0	0	0.0624	0	0	0	0	0	0	0	0	0.0764	0	0	0	0	0	0	0	0	0	0	0	0	0	0	0	0	0	0.0379	0	0	0	0	0	0	0	0	0	0	0	0	0	0	0.0323	0	0	0
AL645768.1	0	0	0	0	0	0	0	0	0	0	0	0	0.0046	0	0.0066	0.0036	0	0.0064	0	0	0	0	0	0.0036	0	0.0111	0.0042	0.0033	0	0.0092	0	0	0	0	0	0	0	0	0.0033	0.0127	0	0	0	0	0	0	0	0	0
AC010196.1	0	0	0	0	0	0	0	0	0	0	0	0	0	0	0	0	0	0	0	0	0	0	0	0	0	0	0	0	0	0	0	0	0	0	0	0	0	0	0	0	0	0	0	0	0	0	0	0	0
AC011978.2	0.3118	0.4652	0.3752	0.5685	0.4652	0.3817	0.3837	0.4427	0.4472	0.345	0.3637	0.3082	0.2887	0.3271	0.2011	0.3959	0.3701	0.5416	0.2656	0.264	0.2118	0.2782	0.3953	0.2883	0.3367	0.3564	0.5739	0.3019	0.3409	0.4112	0.2664	0.5825	0.2789	0.2578	0.3148	0.3988	0.345	0.3822	0.2749	0.3695	0.5403	0.2293	0.4129	0.5677	0.3181	0.5892	0.4599	0.2883	0.2423
LINC01443	0.0068	0	0.0123	0.0059	0.008	0	0	0.0136	0	0	0	0	0	0	0	0	0.0141	0	0.0101	0.0106	0	0	0	0	0.0078	0	0	0.0104	0.0067	0	0	0	0	0	0.0069	0.0166	0	0	0	0.0134	0	0	0	0.0065	0	0	0	0	0
GNAS-AS1	0	0.0073	0.0144	0.0091	0	0	0	0.0159	0	0.0041	0	0	0.0056	0.0047	0.0081	0	0	0	0.0079	0	0	0	0.0182	0	0	0.0091	0	0	0.0207	0	0	0	0	0	0.0054	0.0129	0.0051	0.0037	0.0081	0.0259	0.0093	0	0	0.0152	0	0	0.0054	0.0054	0
TMEM26-AS1	0.0675	0.0615	0	0.058	0.0264	0.0845	0.0468	0.1121	0	0.0349	0.0468	0.0237	0.0711	0.2196	0.0342	0	0.0695	0.1653	0.0998	0.0524	0	0	0.0154	0.0185	0.0517	0	0.0881	0.154	0	0.0239	0.0235	0	0.1423	0.0584	0.1135	0.0365	0.0432	0.0941	0.0172	0.066	0.0198	0.0188	0.1669	0.0214	0	0	0.0228	0.0686	0
ZNRF3-AS1	0.0089	0.0122	0.0242	0.0461	0.0944	0.0252	0.0186	0.0891	0.0385	0.0417	0.0093	0.0565	0.0094	0.0238	0.0408	0.022	0.0092	0.0526	0.0529	0.0208	0.0223	0.0139	0.0307	0.0148	0.0206	0.0077	0.0263	0.0748	0.0174	0.0475	0.028	0.0817	0.0189	0	0.0361	0.0145	0	0.0187	0.0342	0.0525	0.0393	0.0075	0.0369	0.0171	0.0443	0.0478	0.0635	0.0273	0.0344
AC098869.2	0.0675	0.0308	0.061	0.0387	0.0528	0	0.0234	0.0224	0.0969	0.0175	0.0234	0.1421	0.1898	0.1799	0.0342	0.0185	0.116	0.1324	0.0999	0.0175	0.0561	0	0.0618	0.0743	0.1553	0.0579	0.1323	0.1028	0.0439	0.1673	0.1646	0.1028	0.0475	0	0.1364	0.0366	0.0433	0	0.0345	0.066	0.0792	0.0754	0.1671	0.1074	0.1115	0.0401	0.2283	0.1603	0
AC024730.1	0	0	0	0	0	0	0	0	0	0	0	0	0	0	0	0	0	0	0	0	0	0	0	0	0	0	0	0	0	0	0	0	0	0	0	0	0	0	0	0	0	0	0	0	0	0	0	0	0
AP000428.1	0	0	0	0	0	0	0	0	0	0	0	0	0	0	0	0	0	0	0	0	0	0	0	0	0	0	0	0	0	0	0	0	0	0	0	0	0	0	0	0	0	0	0	0	0	0	0	0	0
AC012254.3	0	0.0564	0.0165	0.0315	0.0215	0	0.0286	0.0091	0.0197	0.0214	0.0095	0	0.0097	0.0325	0	0.0151	0.0094	0.0808	0.0271	0.0213	0.0114	0.0142	0.0314	0.0454	0.0105	0.055	0.0269	0.0279	0.0179	0	0.0383	0.0105	0.0193	0.0119	0.0278	0.0223	0.0088	0.0384	0	0.009	0.0161	0	0.0378	0	0	0.0327	0	0.0093	0
AL683807.2	0	0	0	0	0	0	0	0	0	0	0	0	0	0	0	0	0	0	0	0	0	0	0	0	0	0	0	0	0	0	0	0	0	0	0	0	0	0	0	0	0	0	0	0	0	0	0	0	0
AP001972.3	0.007	0.0048	0.0032	0	0.0041	0	0.0109	0	0.015	0	0.0036	0.0184	0.0111	0.0031	0.0106	0	0.0036	0	0	0.0054	0.0349	0.0054	0.0024	0.0058	0.0201	0.006	0.0034	0.0053	0	0.0074	0.0073	0.008	0	0.0091	0.0035	0.0028	0.0034	0.0024	0.0107	0.0103	0.0123	0.0029	0.0029	0.02	0.0035	0.0062	0.0106	0.0107	0.0045
AC055878.1	0	0	0	0	0	0	0	0	0	0	0	0	0	0	0	0	0	0	0	0	0	0	0	0	0	0	0	0	0	0	0	0	0	0	0	0	0	0	0	0	0	0	0	0	0	0	0	0	0
FAM13A-AS1	0.0536	0.0407	0.0287	0.0699	0.007	0.0261	0.0207	0.0297	0.0064	0.0324	0.0145	0.0543	0.0564	0.1744	0.0332	0.013	0.0511	0.0612	0.0646	0.0339	0.0247	0.0062	0.0286	0.0687	0.0274	0.0902	0.0389	0.0242	0.0445	0.0147	0.0787	0.034	0.0669	0.0077	0.0361	0.0419	0.0133	0.0429	0.0289	0.0563	0.0541	0.0448	0.0458	0.0814	0.0138	0.0389	0.0241	0.0222	0.0178
RORA-AS1	0.0634	0.0124	0.0245	0.0234	0.0106	0.0085	0.0094	0.0271	0	0.007	0	0.0286	0.0095	0.0965	0.0138	0.0149	0.0187	0.0399	0.0268	0.0211	0	0.014	0.0186	0.0224	0.0416	0.0388	0.0089	0.0069	0.0177	0.0481	0.0189	0	0.0191	0.0235	0.0457	0.0441	0.0087	0.0568	0.0416	0.0177	0	0.0152	0.0149	0	0.009	0.0242	0.0092	0.0092	0
AL353708.1	0.0926	0.1372	0.0418	0.0398	0.1267	0.0725	0.209	0.1231	0.0166	0.06	0.0161	0.13	0.1627	0.1233	0.0235	0.1649	0.1114	0.0454	0.1371	0.1558	0.1346	0.0239	0.0529	0.1019	0.0532	0.1059	0.0454	0.0705	0.1656	0.0492	0.1451	0.1058	0.1628	0.0401	0.1559	0.0627	0.089	0.1292	0.0709	0.0302	0.1223	0.155	0.0382	0.1914	0.0459	0.0963	0	0.1099	0.0792
AC013400.1	0.0712	0.073	0	0.0306	0	0	0	0	0	0	0.037	0	0	0	0	0.0585	0	0	0.0527	0.0553	0	0	0	0	0.0409	0	0	0	0.0347	0.0378	0	0	0	0	0	0.0289	0	0	0	0.0348	0.0313	0	0	0	0	0	0	0	0
AC004775.1	0	0.0352	0	0	0	0	0	0.0257	0	0.1001	0	0.0542	0	0	0.0392	0	0.0531	0.0379	0	0	0	0	0	0	0	0.0663	0	0	0.0754	0.0274	0.0538	0	0	0	0	0	0	0	0	0.0252	0.1134	0.0647	0.0638	0.0246	0	0.023	0.0261	0.0524	0
AC011446.3	0	0	0	0	0	0	0	0	0	0	0	0	0	0	0	0	0	0	0	0	0	0	0	0	0	0	0	0	0	0	0	0	0	0	0	0	0	0	0	0	0	0	0	0	0	0	0	0	0
LINC01195	0	0	0	0	0	0	0	0	0	0	0	0	0	0	0	0	0	0	0	0	0	0	0	0	0	0	0.0422	0	0	0.0457	0	0	0	0	0	0	0	0	0	0	0	0	0	0	0	0	0	0	0
HLA-DQB1-AS1	0.668	0.2644	0.0317	0.3929	0.3297	0.0991	0.5125	0.1051	0.1513	0.0546	0.2195	0.222	0.1852	2.1221	0.1069	0.1444	0.0362	0.1033	0.052	0.0546	0	0	0.1688	0.029	0.0808	1.3865	0.1378	0	0.4799	0.0746	0.4406	0.1204	0	0.1827	0.2485	0.2569	0.3716	0.049	0.0538	0.0687	0.5258	0.2354	0.2029	0.1006	0	0.094	0	0.3933	0.0902
AC023824.4	0	0	0	0	0	0	0	0	0	0	0	0	0	0	0	0	0	0	0	0	0	0	0	0	0	0	0	0	0	0	0	0	0	0	0	0	0	0	0	0	0	0	0	0	0	0	0	0	0
AC090753.1	0	0	0	0	0	0	0	0	0	0	0	0	0	0	0	0	0	0	0	0	0	0	0	0	0	0	0	0	0	0	0	0	0	0	0	0	0	0	0	0	0	0	0	0	0	0	0	0	0
AC009063.4	0	0.0469	0.0309	0.0295	0	0	0	0	0	0	0.0357	0	0	0.0609	0	0.0282	0	0	0.0507	0.0266	0	0	0.0235	0	0	0.0294	0	0	0.1337	0	0	0	0	0	0	0.0278	0	0.0478	0	0.1006	0	0	0.0283	0	0	0	0	0	0
AL606537.1	0.0097	0.0264	0.0087	0.0332	0.0566	0.0453	0.0201	0.0289	0	0.0375	0	0.0305	0.0305	0.0428	0.044	0.0396	0.0497	0.0851	0.0286	0	0	0.0449	0.0132	0.0557	0	0.0331	0.0662	0.022	0.0282	0.0512	0.0504	0.0551	0.1017	0	0.0877	0.047	0.0185	0.0202	0.0222	0.0849	0	0.0242	0.0955	0.0644	0	0.0086	0.0294	0.0393	0.0124
AC092168.2	0	0	0	0.0233	0	0	0.0282	0	0	0	0.0563	0.0285	0.0285	0.024	0	0	0	0	0.1201	0	0	0	0	0	0	0	0.053	0	0.0264	0.1149	0.0565	0	0	0	0	0	0	0	0.0207	0.0265	0.0238	0.0227	0.0223	0	0	0	0.0274	0	0.0347
INO80-AS1	0	0	0	0.0234	0	0	0.0284	0	0	0.0212	0	0	0	0.0484	0	0	0.0281	0.0401	0	0	0	0	0	0	0	0.0467	0.0267	0	0	0.0289	0	0	0	0	0	0	0.0262	0.019	0	0.0533	0	0	0	0	0	0	0.0276	0	0
AL157871.6	0	0	0	0	0	0	0	0	0	0	0	0	0	0	0	0	0	0	0	0	0	0	0	0	0	0	0	0	0	0	0	0	0	0	0	0	0	0	0	0	0	0	0	0	0	0	0	0	0
AC138907.7	0	0	0	0	0	0	0	0	0	0	0	0	0	0	0	0	0	0	0	0	0	0	0	0	0	0	0	0	0	0	0	0	0	0	0	0	0	0	0	0	0	0	0	0	0	0	0	0	0
AL359382.1	0	0	0	0	0	0	0	0	0	0	0	0	0	0	0	0	0	0	0	0	0	0	0	0	0	0	0	0	0	0	0	0	0	0	0	0	0	0	0	0	0	0	0.0376	0	0	0	0	0	0
AL354794.1	0	0	0	0	0	0	0	0	0	0	0	0	0	0	0	0	0	0	0	0	0	0	0	0	0	0	0	0	0	0	0	0	0	0	0	0	0	0	0	0	0	0	0	0	0	0	0	0	0
AL390195.2	0.0288	0.1705	0.1299	0.0412	0.1125	0.0631	0.0599	0.0956	0.1135	0.0373	0.01	0.1009	0.0505	0.1618	0.0875	0.1892	0.0297	0.0987	0.0284	0.0521	0.0239	0.0446	0.0724	0.1266	0.0882	0.1398	0.0564	0.0438	0.1216	0.0917	0.1302	0.0329	0.1214	0.0873	0.2131	0.1168	0.0645	0.1271	0.0881	0.0563	0.0422	0.1204	0.1582	0.1006	0.076	0.1111	0.0778	0.039	0.0369
LINC02530	0	0	0	0	0	0	0	0	0	0	0	0	0	0	0	0	0.0224	0	0	0	0	0	0	0	0	0	0	0	0	0	0	0	0	0	0	0	0	0	0	0	0	0.0182	0	0	0.0215	0	0	0	0
AC092819.3	0	0.0123	0	0	0	0.0084	0	0	0	0.0139	0	0	0	0	0	0.0074	0	0	0.0133	0	0.0112	0	0.0185	0	0.0103	0	0	0	0	0	0	0	0	0	0	0	0	0	0	0	0	0	0	0	0	0.008	0.0364	0	0
AC103808.6	0	0	0	0.0719	0	0	0	0	0	0	0	0	0	0	0	0	0	0	0	0	0	0	0	0	0	0	0	0	0	0	0	0	0	0	0	0	0	0	0	0.0409	0	0	0	0	0	0	0	0	0
LINC01831	2.7527	6.5407	8.2404	1.1042	2.6894	7.8224	0.5733	1.3262	5.0828	3.3858	7.4225	4.393	4.0125	2.3213	2.86	6.031	1.1113	7.5859	3.1566	3.8284	3.6002	1.0311	10.3217	2.384	2.0041	1.6717	6.2925	1.0647	4.7197	6.2342	2.3477	5.8139	2.5637	1.0134	2.8487	4.2085	2.1602	2.3041	2.5467	1.3457	0.1816	5.8551	3.2726	3.3475	3.0892	7.7458	2.8844	2.5195	11.7646
CCDC37-DT	0	0	0	0	0	0	0	0	0	0	0	0	0	0	0	0	0	0.024	0	0	0	0	0	0	0	0	0	0	0	0	0	0	0	0	0	0	0	0	0	0	0	0	0	0	0	0	0	0	0
AC005082.2	0	0	0	0	0	0	0	0	0	0	0	0	0	0	0	0	0	0	0	0	0	0	0	0	0	0	0	0	0	0	0	0	0	0	0	0	0	0	0	0	0	0	0	0	0	0	0	0	0
AL360015.1	0	0	0	0	0	0	0.0155	0.0297	0	0	0	0	0	0	0	0	0	0	0	0	0	0	0	0	0	0	0	0	0	0	0	0	0	0	0	0.0121	0	0	0	0	0	0	0	0.0142	0	0	0	0	0
SMAD1-AS1	0	0	0	0	0	0	0	0	0	0	0	0	0	0	0	0	0	0	0	0	0	0	0	0	0	0	0	0	0	0	0	0	0	0	0	0	0	0	0	0	0	0	0	0	0	0	0	0	0
AC139720.1	0	0	0	0.0326	0	0.178	0.0395	0	0	0	0	0	0	0.1346	0	0	0.0391	0.0557	0.1122	0.0294	0	0	0.026	0	0	0.0975	0	0	0	0	0	0	0	0	0	0	0	0.0264	0	0	0	0	0	0	0	0	0	0.1542	0
AL590822.1	0.0595	0.1221	0	0.307	0	0	0.062	0.1187	0.1281	0.1387	0.0619	0.2506	0.3764	0.1585	0	0	0.0614	0.0875	0.4404	0	0	0	0	0.0491	0	0.051	0.1166	0.0906	0	0.0632	0.1243	0.3398	0.1255	0	0.0601	0.0967	0	0.1246	0.0456	0	0	0.1495	0	0.1703	0	0.2652	0.0604	0.0605	0.458
AC012640.1	0.0282	0.0193	0	0	0	0	0	0	0	0	0	0	0	0	0.0429	0	0	0	0	0	0.0703	0	0	0.0465	0.0324	0	0.0276	0	0	0.0299	0.0295	0	0	0	0	0	0	0	0.0216	0.0276	0.0248	0	0.093	0	0	0	0	0	0
AC040169.3	0.0317	0.0434	0.1717	0.109	0.0372	0.1489	0.2311	0.2845	0.1364	0.3202	0.2969	0.2336	0.2339	0.3659	0.1446	0.1303	0.0654	0.0466	0.0469	0.0492	0.3555	0.0983	0.1958	0.0523	0.1094	0.1631	0.2796	0.1206	0.2164	0	0.0662	0.0724	0.1337	0.206	0.096	0.1802	0.2438	0.2654	0.0486	0.093	0.0279	0.2654	0.183	0.1815	0.157	0.3108	0.1929	0.2257	0.3253
AC093916.1	0.0126	0	0.0227	0	0	0	0.0262	0	0	0	0	0.0132	0.0132	0	0	0	0.0259	0	0	0	0	0	0	0	0	0.0323	0.0985	0.0287	0	0.0801	0	0.0143	0	0.0163	0	0.0102	0.0121	0.0175	0	0	0.0221	0	0	0	0.0249	0.0112	0.0127	0	0
AC099501.1	0.0121	0.0042	0	0	0	0	0.0063	0	0	0	0	0	0	0.0108	0.0092	0	0.0125	0	0.009	0	0	0.0094	0	0	0.007	0	0.0178	0.0046	0.0118	0.0193	0	0.0069	0	0	0.0123	0	0	0	0	0	0.0053	0.0051	0	0.0058	0	0	0.0246	0	0
AC092127.1	0	0	0	0.0097	0	0.0053	0	0	0	0.0044	0	0	0.0237	0	0.0085	0	0	0	0	0	0	0	0	0	0	0	0	0	0.0164	0	0	0	0	0	0	0	0	0.0039	0	0	0	0.0047	0	0	0	0	0.0114	0	0
AP001372.1	0.1425	0.0195	0.0772	0.196	0.1336	0	0.0297	0.0852	0.092	0.0885	0.1482	0.03	0.0901	0.0759	0	0.0234	0.0881	0	0.1687	0.0885	0	0	0	0.094	0	0.1466	0.1117	0.1084	0	0.0605	0.119	0.1301	0.1202	0.037	0.0288	0.0231	0	0.0795	0.0218	0.0557	0.1504	0.1669	0.047	0.0544	0.0847	0	0.0578	0.0869	0.2192
AP001330.1	0	0	0	0	0	0	0	0	0	0.0206	0	0	0	0	0	0	0	0	0	0	0	0	0	0	0	0	0	0	0	0	0	0	0	0	0	0	0	0	0	0	0	0	0	0	0	0.0237	0	0	0.034
AL035420.1	0	0	0	0.0074	0	0	0.0089	0	0	0	0	0	0	0	0.013	0	0	0.0126	0	0	0	0	0.0176	0.0071	0	0.022	0.0084	0	0	0.0363	0	0	0	0	0	0.0069	0	0.006	0	0	0	0	0.0071	0	0	0	0	0	0
AC009570.2	0.0238	0.0163	0	0.0615	0	0	0.0248	0.0475	0.0256	0	0	0	0	0.0635	0	0	0.0246	0	0	0.0185	0	0	0	0	0	0.0204	0.0234	0	0.0465	0	0	0	0.1005	0.031	0	0.0194	0	0	0.0183	0	0.021	0.02	0.0197	0.0227	0	0.0212	0	0.0242	0.0306
AP003501.1	0	0	0	0	0	0	0	0	0	0	0	0	0	0	0	0	0	0	0	0	0	0	0	0	0	0	0	0	0	0	0	0	0	0	0	0	0	0	0	0	0	0	0	0	0	0	0	0	0
AC114737.1	0	0	0.0387	0	0	0.0402	0	0.0427	0	0	0	0	0	0	0.0651	0	0	0	0	0	0	0	0	0	0	0	0	0	0.0418	0.0455	0	0	0	0	0	0	0	0	0	0	0	0	0	0	0	0	0	0	0
FLJ12825	0	0.0084	0	0.0035	0.0096	0	0.0043	0	0	0.0095	0	0.0043	0.0086	0	0	0	0	0	0	0	0	0	0.0028	0	0.0047	0.007	0	0	0.004	0.0174	0	0	0	0	0	0.0033	0	0.0029	0	0	0	0	0	0.0117	0	0	0.0041	0	0.021
AC097459.1	0.0145	0	0	0	0.017	0	0	0.0145	0	0	0	0.0459	0	0.0129	0	0	0.015	0	0	0	0	0	0	0	0	0	0	0	0	0	0	0	0.0306	0	0	0	0.014	0	0.0222	0.0284	0	0	0.012	0	0	0	0.0147	0	0.0186
AC106795.5	0	0	0	0	0	0	0	0	0.046	0	0	0	0	0.1138	0	0	0	0	0	0	0	0	0	0	0	0.0366	0	0	0	0.1361	0	0	0	0	0	0	0	0.0298	0	0	0	0	0	0	0	0	0	0	0.0548
AC022447.5	0	0	0	0	0	0	0	0	0	0	0	0	0	0	0	0	0	0	0	0	0	0	0	0	0	0	0	0	0	0	0	0	0	0	0	0	0	0	0	0	0	0	0	0	0	0	0	0	0
LINC01972	0	0.024	0	0	0	0	0	0	0	0.0273	0	0.1108	0.037	0	0	0	0	0	0	0	0	0	0	0.0289	0	0	0	0	0.0342	0	0	0	0	0	0	0	0	0	0	0	0	0.0587	0	0	0	0	0	0.0357	0
AC008781.2	0.0579	0.0792	0	0	0.4075	0	0.0603	0.1732	0	0	0	0.2438	0.1221	0	0.1762	0.1428	0	0.0851	0	0.1349	0.0722	0	0.0397	0.0478	0.1332	0.0497	0.0568	0.0441	0.0565	0.0615	0.0605	0.1323	0	0	0.1755	0.1411	0	0	0.0887	0.0566	0	0.097	0	0	0.1147	0.1032	0.0587	0.1178	0
ITGA6-AS1	0.0901	0.2095	0.244	0.031	0.1056	0.1523	0.1313	0.1078	0	0.056	0.0562	0.3792	0.057	0.1599	0.0822	0.0592	0.0743	0.0795	0.0267	0.1119	0	0.0279	0.0618	0.0743	0.0621	0.1699	0.1236	0.0823	0.1406	0.153	0.0565	0.0411	0.076	0.1873	0.0728	0.0146	0.0173	0.0754	0.069	0.1938	0.111	0.0452	0.0743	0.0344	0.0535	0.1284	0.0731	0.0367	0.231
AC018616.1	0	0	0	0	0	0	0	0	0	0	0	0	0	0	0	0	0	0	0	0	0	0	0	0	0	0	0	0	0	0	0	0	0	0	0	0	0	0	0	0	0	0	0	0	0	0	0	0	0
MYCL-AS1	0	0.0169	0	0	0	0	0	0	0	0.0384	0	0	0	0.0219	0	0	0.0255	0.0363	0	0.0384	0	0	0.017	0.0612	0	0	0	0	0	0	0.1033	0.0282	0	0	0.025	0	0	0	0	0	0.0218	0.0207	0	0.0236	0	0	0.0251	0.0251	0
AC108863.1	0	0	0	0	0	0	0	0	0	0	0	0	0	0	0	0	0	0	0	0	0	0	0	0	0	0	0	0	0	0	0	0	0	0	0	0	0	0	0	0	0	0	0	0	0	0	0	0	0
AL139348.1	0	0	0	0	0	0	0	0	0	0	0	0	0	0	0	0	0	0	0	0	0	0	0	0	0	0	0	0	0	0.0093	0	0	0	0	0	0	0	0	0	0	0	0	0	0	0	0	0	0	0
AL132857.1	0	0	0	0	0	0	0	0.0187	0	0	0	0	0.0197	0.0166	0.0142	0.0077	0	0	0	0.0073	0	0	0	0	0	0	0	0.0214	0	0	0	0.0321	0	0	0.0284	0	0.009	0	0.0072	0	0	0.0078	0	0	0	0	0	0	0.024
AC016245.1	0.0061	0	0.0055	0.0052	0	0	0	0	0	0	0	0	0.0128	0	0	0	0	0.0089	0	0	0	0	0	0	0	0	0	0.0046	0	0.0064	0	0	0	0	0.0061	0.0098	0	0	0	0.0059	0	0	0	0.0058	0	0	0	0	0
AF106564.1	0	0.0052	0	0	0.0089	0	0.0079	0	0.0082	0	0	0	0	0.0067	0	0	0	0	0.0112	0	0	0	0	0	0.0175	0	0	0	0	0	0.0079	0	0	0	0	0.0185	0	0	0	0	0	0	0	0	0	0.0068	0	0.0077	0
Z97192.1	0	0	0	0	0.0058	0	0	0	0	0.0039	0	0	0.0053	0	0	0	0	0	0	0	0	0	0	0	0	0.0128	0	0	0	0	0	0	0	0	0	0	0	0	0	0	0	0	0	0	0	0	0	0	0
AL359881.1	0	0.0497	0	0	0	0.0683	0	0.0725	0	0	0	0.153	0	0	0	0	0	0	0	0	0	0	0	0.06	0	0.1869	0.1424	0	0.1417	0	0	0	0	0	0.2201	0	0	0	0	0	0.0639	0.1217	0	0	0	0.0648	0	0	0
AC010148.1	0.0588	0.0278	0.0163	0.035	0.0159	0.0127	0.0424	0.0721	0.0292	0.0246	0.0235	0.0048	0.0286	0.0241	0.0137	0.0149	0.0186	0.0332	0.0134	0.0316	0.0113	0.007	0.0155	0.0522	0.0312	0.0581	0.062	0.0172	0.0309	0.0192	0.0094	0.0052	0.0286	0.0059	0.0411	0.0294	0.0174	0.0315	0.0381	0.0486	0.0358	0.0114	0.0373	0.0216	0.009	0.0282	0.0275	0.0092	0.0174
AC026100.1	0	0	0	0.0185	0	0	0	0.0215	0.0464	0	0	0.0227	0	0	0	0	0	0	0	0	0	0	0	0	0	0.037	0	0.0164	0.021	0	0	0	0.0455	0	0.0218	0	0	0.0451	0	0	0.019	0	0	0	0	0	0	0	0.0553
AL512506.1	0	0	0	0	0	0	0	0.0431	0	0.0336	0.045	0	0.0455	0.1535	0	0	0	0	0	0	0	0	0	0.0713	0.0994	0.0371	0.0423	0.0329	0	0	0	0	0	0	0.0436	0	0	0.0301	0	0	0.0761	0	0	0	0	0	0.0877	0.044	0
AL024507.2	0.1885	0.1495	0.1565	0.2981	0.1768	0.1629	0.1413	0.1879	0.1541	0.0879	0.251	0.1825	0.2701	0.1539	0.1032	0.1487	0.1943	0.133	0.3347	0.0702	0.1972	0.1753	0.1758	0.1368	0.156	0.1745	0.1256	0.1549	0.1397	0.1681	0.1339	0.1291	0.1272	0.0686	0.137	0.2387	0.1666	0.1841	0.2655	0.1106	0.1924	0.0757	0.1243	0.1438	0.1269	0.2015	0.237	0.0537	0.087
AC091045.1	0.0836	0.0172	0.0981	0.0216	0.0098	0.0157	0.0348	0.025	0.054	0.0844	0.0174	0.0968	0.0176	0.0594	0	0.0481	0.0517	0.0123	0.0247	0	0.125	0.0259	0.0401	0.0483	0.0192	0.0502	0.0328	0.0127	0.0245	0.0355	0.0524	0	0.0353	0.0435	0.0169	0.0272	0.0241	0.0233	0.0256	0.0245	0	0.028	0.0138	0.0319	0.0083	0.0372	0.0254	0.017	0.075
AC005291.2	0	0.0254	0	0	0.087	0	0.1159	0	0	0	0	0	0.0391	0	0	0.0305	0	0	0	0.0288	0	0	0	0	0	0	0	0	0	0	0	0	0	0	0	0	0	0	0	0	0.0326	0	0	0	0	0	0	0	0.1427
FENDRR	0.11	0.1987	0.1808	0.0946	0.1124	0.1086	0.1704	0.2502	0.0394	0.0855	0.088	0.1158	0.1843	0.323	0.0858	0.0394	0.1221	0.0746	0.1043	0.1029	0.0457	0.1399	0.1219	0.1024	0.12	0.1451	0.1105	0.1202	0.2613	0.1018	0.165	0.1288	0.1903	0.1539	0.2221	0.1053	0.0786	0.1279	0.1123	0.2068	0.1315	0.1346	0.0814	0.043	0.0447	0.0854	0.0372	0.0402	0.0868
AC006487.2	0	0	0	0	0	0	0	0	0	0	0	0.0229	0	0	0	0	0	0	0	0	0	0.0337	0	0	0	0	0.0213	0	0	0	0	0	0	0	0	0	0	0	0	0.0212	0	0	0	0	0	0	0	0	0
AC131956.3	0	0	0	0	0	0	0	0	0	0	0	0	0	0	0	0	0	0	0	0	0	0	0	0	0	0	0	0	0	0	0	0	0	0	0	0	0	0.0944	0	0	0	0	0	0	0	0	0	0	0
AC110760.1	0	0	0	0	0	0	0	0	0	0	0	0	0	0.0292	0	0	0	0	0	0	0	0	0	0	0	0	0	0	0	0	0	0	0	0	0	0	0	0	0	0	0	0	0	0	0	0	0	0	0
AC008549.1	10.2378	11.4377	14.6318	6.3176	16.3693	7.6779	5.8228	7.4243	21.9978	22.7708	13.6568	18.3122	12.7048	8.8587	6.9703	20.8621	15.4425	22.0922	11.8387	12.0973	12.9053	7.0104	17.0543	22.0693	10.3986	15.7217	11.1859	4.5821	5.6686	12.6431	27.5191	11.0708	9.045	14.932	12.7436	15.9138	12.9557	13.8964	15.8	21.9792	3.0818	26.5569	12.9629	13.7621	14.458	15.6585	7.3905	15.1865	10.7786
AL078604.2	0.0194	0.1259	0.0787	0.075	0.0796	0.0364	0.111	0.0193	0.0417	0.0602	0.0403	0.0306	0.0306	0.0774	0	0.008	0	0.0285	0.0143	0.0075	0.0362	0	0	0.032	0.0111	0.0748	0.0665	0.2065	0.0662	0.072	0.0405	0.0775	0	0	0	0.0079	0.0279	0.0541	0.0371	0.0758	0.0682	0.0649	0.056	0.0277	0.1056	0.0605	0.0491	0.0197	0.0994
FAM230G	0	0	0	0	0	0	0	0	0	0	0	0	0	0	0	0	0	0	0	0	0	0	0	0	0	0	0	0	0	0	0	0.0098	0	0	0	0	0	0	0	0	0	0	0	0	0	0	0	0	0
AL354813.1	0.008	0	0	0.0068	0	0	0.0083	0	0	0	0.0083	0	0.0252	0.0071	0.0121	0	0.0082	0	0	0	0	0	0.0109	0.0066	0.0092	0.0137	0	0	0	0.0169	0.0083	0	0	0	0.008	0	0	0	0	0.0078	0.007	0	0	0	0.0079	0	0.0081	0.0081	0
ALG13-AS1	0.0995	0.068	0.0898	0.3422	0	0.0935	0.1036	0	0.2141	0.0773	0	0.1047	0.2097	0.8834	0.1513	0.2453	0.1026	0	0.2945	0	0	0	0.1365	0.1642	0	0.1707	0.0975	0.0757	0	0.4226	0.1039	0	0	0	0.1005	0.1616	0.0956	0	0.0762	0.1946	0.1751	0	0.0821	0.1898	0	0	0	0.1012	0
NRG1-IT3	0	0	0	0	0	0	0	0	0	0	0	0	0	0	0	0	0	0	0	0	0	0	0	0	0	0	0	0	0	0	0	0	0	0	0	0	0	0	0	0	0	0	0	0	0	0	0	0	0
MAGI1-AS1	0	0	0	0	0	0	0	0	0	0	0	0	0	0	0	0	0	0	0	0	0	0	0	0	0	0	0	0	0	0	0	0	0	0	0.0332	0	0	0	0	0	0.0289	0.055	0	0	0	0	0	0	0
LINC02165	0	0.0038	0	0	0	0	0	0	0	0	0	0	0	0	0	0	0	0	0	0	0	0	0	0	0	0	0	0	0	0.0058	0	0	0	0	0	0	0	0	0	0	0	0	0	0	0	0	0	0	0
AC023509.6	0	0	0	0	0	0	0	0	0	0.0174	0	0	0	0	0	0.0184	0	0	0	0	0	0	0	0.0369	0	0	0	0.017	0.0437	0	0.0234	0	0	0	0	0	0	0	0	0.0219	0	0	0	0.0213	0	0	0.0227	0	0
AC073188.5	0	0	0	0	0	0	0	0	0	0	0	0	0	0	0	0	0	0	0	0	0	0	0	0	0	0	0	0	0	0	0	0	0	0	0	0	0	0	0	0	0	0	0	0	0	0	0	0	0
AF067845.5	0	0	0	0	0	0	0	0	0	0	0	0	0	0	0	0	0	0	0	0	0	0	0	0	0	0	0	0.0676	0	0	0	0	0	0	0	0	0	0	0	0	0.0391	0	0	0	0	0	0	0	0
AC008728.1	0	0	0	0	0	0	0	0	0	0	0	0	0	0	0	0	0	0	0	0	0	0	0	0	0	0	0	0	0	0	0	0	0	0	0	0	0	0	0	0	0	0	0	0	0	0	0	0	0.036
AC011498.3	0	0	0	0	0	0	0	0	0	0	0	0	0	0	0	0	0	0	0	0	0	0	0	0	0	0	0	0	0	0.0724	0	0	0	0	0	0	0	0.0238	0.0261	0	0	0	0	0	0	0	0	0	0
AC010205.1	0.6483	0.2069	0.3121	0.2229	0.5574	0.1218	0.18	0.3016	0.5114	0.4029	0.4497	0.4093	0.1366	0.2686	0.2629	0.9943	0.5792	0.3812	0.1279	0.302	0.4307	0.201	0.4151	0.2496	0.2484	0.2965	0.5505	0.1315	0.4636	0.2294	0.4965	0.4441	0.2734	0.1123	0.3055	0.3158	0.1246	0.1507	0.1324	0.4226	0.1141	0.5787	0.1782	0.2886	0.1712	0.5391	0	0.7033	0.1108
AC004943.3	0	0	0	0	0.0379	0	0	0	0.0348	0	0	0.0681	0	0.0574	0	0	0	0	0	0	0.0403	0	0.0222	0	0	0	0	0	0.0315	0	0	0.0369	0	0	0	0	0	0.0451	0	0	0	0	0	0.0308	0	0.0288	0	0.0329	0
AC009276.1	0	0	0	0	0	0	0	0	0	0	0	0.0807	0	0	0	0	0	0	0	0	0	0	0	0	0	0	0	0	0	0	0	0	0	0	0	0	0	0	0	0	0	0	0	0	0	0.0683	0	0	0
AC020900.1	0	0	0	0	0	0	0	0	0	0	0	0	0	0.0305	0	0	0	0	0	0	0	0	0	0	0	0.0294	0	0	0	0	0	0	0	0	0	0	0	0	0	0	0	0	0	0	0	0	0	0	0
Z84492.1	0.0161	0.0331	0.0146	0	0.0189	0.0455	0.0336	0.0483	0.0174	0.0125	0.0336	0.051	0	0.0287	0	0	0.0166	0.0237	0.0239	0.0251	0.0201	0	0.0554	0.0133	0	0.0831	0	0	0.063	0.0686	0	0	0	0	0.0163	0.0131	0.0155	0.0113	0	0	0.0142	0.0135	0.0266	0.0154	0	0.0144	0	0	0.0621
FOXP4-AS1	0.3117	0.071	0.1313	0.0893	0.3167	0.0586	0.0865	0.0414	0.1117	0.1291	0.0432	0.2624	0.2189	0.0553	0.3159	0.0512	0.3427	0.5802	0.123	0.129	0.4659	0.1288	0.171	0.0514	0.2389	0.1603	0.1628	0.0158	0.081	0.1103	0.1736	0.0712	0.2629	0.108	0.021	0.1855	0.0399	0.2029	0.175	0.1219	0.0548	0.226	0.1028	0.218	0.0823	0.1666	0.1686	0.3381	0.0799
LINC02354	0	0	0	0	0	0	0	0	0	0	0	0	0	0	0	0	0	0	0	0	0	0	0	0	0	0	0	0	0	0.0218	0	0	0	0	0	0	0	0	0	0	0	0	0	0	0	0	0	0	0
AL049629.1	0.0299	0.0205	0.027	0.0515	0	0.0844	0.0936	0	0	0.0233	0	0.1576	0.0631	0.0532	0.0455	0	0.0309	0	0.1773	0.0232	0	0.0928	0.0205	0	0.0344	0.0514	0.0293	0	0.4964	0.0636	0.0313	0	0.0632	0	0	0	0.0288	0.0836	0.0459	0	0.0263	0.0251	0.0247	0.0286	0.0593	0.08	0.0607	0.1218	0.192
PARD6G-AS1	0.1651	0.2457	0.073	0.1308	0.1063	0.1064	0.3606	0.1968	0.2158	0.0779	0.1179	0.2588	0.2421	0.2385	0.0689	0.2074	0.1068	0.2426	0.249	0.2161	0.1734	0.311	0.1532	0.1415	0.0558	0.0999	0.2093	0.0468	0.142	0.1409	0.2366	0.0443	0.1638	0.1304	0.2287	0.1077	0.0778	0.1603	0.2676	0.0823	0.1224	0.2275	0.0721	0.2964	0.0994	0.1903	0.0821	0.0428	0.2324
AC137630.2	0	0.0603	0	0.0253	0	0	0	0.0293	0.0316	0.0457	0	0.0309	0.062	0.0522	0	0	0.0303	0	0.0435	0.0228	0.0366	0	0	0.0485	0	0.0756	0	0	0.0287	0.0312	0	0	0	0.0382	0	0.0239	0	0.0205	0.045	0.0575	0	0	0.0485	0	0	0.0262	0.0298	0	0
AF107885.2	0	0	0	0	0	0	0	0	0	0	0	0	0	0.0106	0	0	0	0	0	0	0	0	0	0	0	0	0	0.0182	0	0.0382	0	0	0	0	0	0	0	0	0	0	0	0	0.0099	0.0114	0	0	0.0122	0.0122	0
LUCAT1	0.0082	0.0088	0.0032	0.0574	0.0041	0.0275	0.0366	0.0117	0.0013	0.0036	0.0073	0.0086	0.0198	0.0208	0.0036	0.0029	0.006	0.0138	0.0104	0.0164	0.0015	0.0073	0.0161	0.0087	0.0229	0.0291	0.07	0.0169	0.0366	0.0149	0.0147	0.0321	0.0049	0.0152	0.0035	0.0124	0.0158	0.0147	0.0054	0.0092	0.0175	0.0078	0.0164	0.0078	0.0395	0.0042	0.0273	0.0393	0.0195
AC063977.3	0	0	0	0	0	0	0	0	0	0	0	0	0	0	0	0	0	0	0	0	0	0	0	0	0	0	0	0	0	0	0	0	0	0	0	0	0	0	0	0	0	0	0	0	0	0	0	0	0
AL031775.1	0.7439	1.122	1.0071	1.4669	1.1287	0.7194	0.9113	1.4612	0.9649	1.1897	0.865	1.3813	0.6686	1.4372	0.7319	0.755	1.105	1.0933	0.8093	0.3567	1.1173	0.8139	0.5252	0.7219	0.6288	0.619	1.3075	0.7325	0.7254	0.8362	1.0054	0.8243	0.8766	1.1087	1.2812	0.3907	0.6307	0.8241	0.5528	0.8771	1.5592	0.7873	0.5954	0.9808	0.39	0.7407	0.6212	1.2238	1.3465
AC091178.2	0.1326	0	0.015	0.057	0.136	0	0.0173	0.033	0.0713	0.0644	0.0172	0.0698	0.0349	0	0.2772	0.0817	0	0.0244	0.0981	0.0772	0.0206	0.0257	0.0455	0.041	0.0953	0.2415	0	0	0.0162	0.0176	0.3115	0.0189	0.1398	0	0.0669	0.0404	0.0159	0.0116	0.0634	0.2269	0.0292	0.0693	0	0.0632	0.0492	0.1034	0.0168	0.0337	0.1487
AC009511.1	0	0	0	0	0	0	0	0	0	0	0	0	0	0	0	0	0	0	0	0	0	0	0	0	0	0	0	0	0	0	0	0	0	0	0	0	0	0	0	0	0	0	0	0	0	0	0	0	0
AC091826.2	0	0	0	0	0	0	0	0	0	0	0	0	0	0	0	0	0	0	0	0	0	0	0	0	0	0	0	0	0	0	0	0.0538	0	0	0	0	0	0	0	0	0	0.0394	0	0	0	0.042	0	0	0
AC009623.3	0	0	0	0	0	0	0	0	0	0	0	0	0	0	0	0	0	0	0	0	0	0	0	0	0	0	0	0	0	0	0	0	0	0	0	0	0	0	0	0	0	0	0	0	0	0	0.0142	0	0
LINC02276	0	0	0	0	0.3297	0	0	0	0	0	0	0	0	0	0	0	0	0	0	0	0	0	0	0	0	0	0	0	0	0	0	0	0	0	0	0	0	0	0	0	0	0	0	0	0	0	0	0	0
AL359632.1	0	0	0	0	0	0	0	0	0.0219	0	0	0	0	0	0	0	0	0	0	0	0	0	0	0	0	0	0	0	0	0	0	0	0	0	0	0	0	0	0	0	0	0	0	0	0	0	0	0	0
LINC02343	0.0073	0	0.0131	0.0187	0	0.0068	0	0	0	0	0	0.0153	0	0.0064	0.011	0	0	0	0	0.0056	0	0	0.005	0.012	0	0.0062	0	0	0	0	0	0.0083	0	0	0	0.0118	0.007	0.0101	0	0.0071	0.0128	0	0	0	0	0.0065	0.0074	0	0
BX664718.1	0.0301	0	0	0	0	0	0	0	0	0	0	0	0	0	0	0	0	0	0	0	0	0	0	0	0	0	0	0	0	0	0	0	0	0	0	0	0	0	0	0	0	0	0	0	0	0	0	0	0
AC092295.2	0.3485	0.1239	0.2013	0.3835	0.1144	0.131	0.1452	0.2501	0.075	0.1625	0.2611	0.3227	0.3966	0.396	0.2968	0.3436	0.388	0.2049	0.2682	0.2381	0.1216	0.497	0.1434	0.299	0.1442	0.2391	0.082	0.1273	0.1223	0.1332	0.3931	0.1273	0.1176	0.1087	0.1971	0.3282	0.1876	0.3987	0.2562	0.3135	0.3312	0.21	0.1954	0.1596	0.1242	0.1491	0.2262	0.0709	0.1251
AL049833.2	0	0	0	0	0	0	0	0	0	0	0	0	0	0	0	0	0	0	0	0	0	0	0	0	0	0	0	0	0	0	0	0	0	0	0	0	0	0	0	0.0149	0	0	0	0.0145	0	0	0	0	0
AL121977.2	0	0	0	0	0	0	0	0	0	0	0	0	0	0	0	0	0	0	0	0	0	0	0	0	0	0	0	0	0	0	0	0	0	0	0	0	0	0	0	0	0	0	0	0	0	0	0	0	0
AL133453.1	0	0	0	0	0	0	0	0	0	0	0	0	0	0	0	0	0	0	0	0	0	0	0	0	0	0	0	0	0	0	0	0	0	0	0	0	0	0	0	0	0	0	0	0	0	0	0	0	0
PCCA-DT	3.4571	4.4339	5.06	1.8232	4.2066	6.5041	2.1307	5.6535	4.7638	2.8961	3.8982	5.3287	2.8749	2.1896	1.8753	3.324	3.8234	4.4906	3.3319	3.4959	3.282	1.9986	3.307	2.1502	1.7508	2.3231	4.3755	3.6328	6.1499	2.1822	1.7759	4.8642	4.6893	3.0352	3.2357	2.9733	2.5589	2.5678	1.5882	3.5447	2.4004	2.3458	3.2747	2.7626	3.3678	3.3964	5.5143	5.5683	3.9773
LINC00363	0	0	0	0	0	0	0	0	0	0	0	0	0	0	0	0	0	0	0	0	0	0	0	0	0	0	0	0	0	0	0	0	0	0	0	0	0	0	0	0	0	0	0	0	0	0	0	0	0
AL050344.1	0	0.0154	0	0	0	0	0	0	0	0.0175	0	0	0	0	0	0	0	0	0	0	0	0	0	0	0	0	0.0441	0	0	0	0	0	0	0	0	0	0	0	0	0	0	0	0	0	0	0	0	0	0
AL122003.2	0	0.0284	0	0	0	0	0	0	0	0	0	0	0	0	0	0	0	0	0	0	0	0	0	0	0	0.0178	0	0	0	0	0.0434	0	0	0	0	0	0	0	0	0	0	0	0	0	0	0	0	0	0.0267
LINC01277	0.1671	0.1175	0.0545	0.0678	0.0816	0.1178	0.0435	0.0833	0.1099	0.083	0.0966	0.0635	0.0832	0.0742	0.0353	0.1297	0.0766	0.0887	0.0687	0.0721	0.052	0.0216	0.1783	0.0689	0.1228	0.1433	0.0728	0.1484	0.1539	0.0789	0.2036	0.1643	0.1664	0.0422	0.1219	0.1281	0.0491	0.0842	0.0995	0.1861	0.0531	0.1438	0.1417	0.1771	0.0782	0.0662	0.1412	0.0472	0.0714
AC136424.1	0	0	0	0	0	0	0	0	0	0	0	0	0	0	0	0	0	0	0	0	0	0	0	0	0	0	0	0	0	0	0	0	0	0	0	0	0	0	0	0	0	0	0	0	0	0	0	0	0
AL353803.2	0	0	0	0	0	0	0	0.0094	0	0	0	0	0	0	0	0	0	0	0.014	0	0	0	0.0065	0.0078	0	0	0	0	0.0184	0.01	0	0	0	0	0	0	0.0091	0.0066	0	0.0092	0.0166	0.0158	0	0	0	0	0	0.0096	0.0121
LRP4-AS1	0	0.0081	0.0214	0	0	0	0.0123	0.0118	0	0.0092	0.0123	0	0.0125	0	0	0.0097	0.0244	0	0	0	0.0147	0	0.0162	0	0	0	0	0	0.0231	0.0251	0	0	0.025	0	0	0	0	0	0	0.0116	0	0.0099	0	0	0	0	0	0.012	0.0911
AC097709.1	0	0.0146	0	0	0	0.04	0	0	0	0	0	0	0	0	0	0	0	0	0	0	0.0133	0	0.0073	0	0.0122	0.0091	0	0.0081	0.0104	0	0	0	0	0	0	0	0	0.0074	0	0	0.0094	0	0	0	0.0105	0	0	0	0.0137
LINC02149	0	0	0	0	0	0	0	0	0	0	0	0	0	0	0	0.009	0	0	0	0	0	0	0	0	0.0126	0	0	0	0	0	0	0	0	0	0	0	0	0	0	0	0	0.0092	0	0	0	0	0	0	0
AC234771.1	0	0	0	0	0	0	0	0	0	0	0	0	0	0	0	0	0	0	0	0	0	0	0	0	0	0	0	0	0	0	0	0	0	0	0	0	0	0	0	0	0	0	0	0	0	0	0	0	0
AC129507.2	2.7501	1.0999	3.4657	1.4942	0.9125	1.1699	1.9991	3.1035	2.8744	2.8015	1.8625	1.4469	1.5583	2.4642	1.6568	3.2827	1.4708	3.6607	2.0346	2.457	3.167	2.7345	1.2635	0.8774	0.7754	1.1122	1.6013	0.908	1.442	3.0022	2.1676	1.9549	2.4072	1.6856	0.8906	2.1062	0.5485	1.4296	1.4303	2.486	1.4381	1.3679	1.1553	4.5284	1.3873	2.219	0.5262	1.4248	1.8961
AL121759.1	0	0	0	0	0	0.0164	0	0	0	0.0136	0	0	0	0.031	0	0	0	0	0	0	0	0	0	0.0144	0	0	0.0171	0	0	0	0.0183	0	0	0	0.0353	0	0	0	0	0	0	0	0	0	0	0	0	0	0
LINC01248	0	0	0	0	0	0	0	0	0	0	0	0	0	0	0	0	0	0	0	0	0	0	0	0	0	0	0	0	0	0	0	0	0	0	0	0	0	0	0	0	0	0	0	0	0	0	0	0	0
AL157813.1	0.1653	0.0678	0.0298	0.0568	0	0.1242	0.0344	0.0989	0.0356	0.077	0.0344	0.1044	0	0.1174	0.1005	0.0815	0	0	0.0489	0.1027	0.1235	0	0.0907	0.0545	0	0.0283	0.0648	0.0252	0	0	0.1726	0.0377	0	0.0859	0.0668	0.1074	0.0318	0.1384	0.0759	0.0323	0.0291	0.0277	0.0545	0.0946	0	0.0295	0.0335	0.0336	0.2119
AC136475.3	1.557	1.651	0.2851	0.4655	1.0847	2.459	1.4333	2.6543	5.3399	0.9992	0.7513	3.1343	3.1863	1.4422	0.6862	1.3905	0.7443	0.5307	0.4007	0.9109	3.0356	0.2798	0.9442	0.6142	1.4008	0.948	1.1054	0.5838	0.8802	1.3894	0.707	0.7471	2.522	0.1759	1.572	1.722	0.3253	2.1092	0.5183	0.3751	0.814	0.9253	2.7541	0.8609	0.9832	2.9353	1.7162	0.7114	1.1573
AC012146.2	0	0	0	0	0	0	0	0	0	0	0	0	0.0417	0	0	0	0	0	0	0	0	0	0	0	0	0.034	0	0	0	0	0.0414	0	0	0	0	0	0	0	0	0.0387	0	0	0	0	0	0	0	0	0
LINC00644	0	0	0	0	0	0	0	0	0	0	0	0	0	0	0	0	0	0	0	0	0	0	0	0	0	0.0564	0	0	0	0.1397	0	0	0	0	0	0	0	0	0	0	0	0	0	0	0	0	0	0	0
MAP4K3-DT	0.6264	0.6504	0.6946	0.7025	0.5684	0.5277	0.7164	0.9926	0.5562	0.7317	0.5396	0.7563	0.7979	0.6544	0.5616	0.7157	0.752	0.751	0.6331	0.6213	0.5924	0.7562	0.7812	0.6411	0.5556	0.6505	0.8338	0.4017	0.7954	0.6111	0.4983	0.5816	0.5777	0.792	0.7552	0.6797	0.7129	0.7032	0.6293	0.7374	0.7407	0.7084	0.5623	0.596	0.5151	0.772	0.54	0.6527	0.8604
POLR2J4	1.0508	0.6812	0.6775	0.9502	0.624	0.8077	1.3926	1.6325	1.0716	0.9541	0.9513	0.7611	1.2224	1.5143	1.245	0.7961	1.2519	1.364	0.8279	0.8369	0.9519	0.9096	0.5897	0.7542	0.6432	1.4392	1.0429	0.7476	1.3707	0.7679	0.4846	1.0283	0.777	0.8512	0.5649	0.9085	0.7868	1.2089	1.024	0.8673	1.2127	0.5825	0.6753	1.3798	0.7027	1.1186	0.2629	0.805	1.1724
AC079822.1	0	0.0098	0	0.0368	0	0	0	0.0142	0	0	0	0	0	0	0	0	0	0	0	0	0	0	0.0098	0.0118	0	0.0367	0.028	0	0	0	0.0149	0	0	0	0.0144	0	0	0	0.0219	0.014	0	0	0	0.0136	0	0.0127	0	0	0
AC087633.1	0	0	0	0	0	0	0	0.0132	0	0	0	0	0	0	0	0	0	0	0	0	0	0	0	0	0	0	0	0	0	0	0	0	0	0	0	0	0	0	0	0	0	0	0	0	0	0	0	0	0
AL050343.3	0	0.0474	0	0	0	0.0651	0	0	0	0	0	0	0	0	0	0	0	0	0	0	0	0	0	0	0	0	0	0.0527	0	0	0	0	0	0	0	0	0	0	0	0	0	0	0	0	0	0	0	0.0705	0
AL591684.2	0	0.0082	0	0.0103	0	0	0.0124	0.0119	0	0	0.0249	0.0126	0.0378	0	0	0.0098	0	0.0176	0	0.0093	0.0149	0	0.0164	0	0	0.0205	0.0585	0.0091	0.0116	0.0127	0.0125	0.0273	0.0252	0	0.0241	0.0097	0	0.0083	0	0.0234	0.0105	0.02	0.0197	0	0	0.0106	0	0.0121	0
TSC22D1-AS1	0.0056	0.0077	0.0101	0.0241	0	0	0.0175	0.0168	0.006	0.0044	0.0175	0.0177	0.0118	0.0149	0	0.0184	0.0116	0.0083	0.0166	0.0044	0	0.0261	0.0116	0.0093	0	0.0481	0.0055	0.0128	0	0	0.0117	0	0.0118	0	0.0113	0.0273	0.0108	0.0039	0.0215	0.0329	0.0148	0	0.0139	0	0	0.005	0.0057	0.0057	0.0216
AC004584.3	0.0165	0	0	0.0071	0	0	0	0	0	0	0.0086	0	0.0087	0	0	0	0	0	0	0	0	0	0	0	0.0095	0.0071	0.0081	0	0.0482	0	0	0	0	0.0107	0	0.0067	0	0	0	0.0081	0	0	0.0068	0.0079	0	0.0147	0.0084	0	0
LINC02701	0.179	0.0612	0.14	0.6361	0.035	0.157	0.1243	0.0654	0.1027	0.0974	0.0745	0.1381	0.5722	0.1165	0.118	0.3628	0.1599	0.228	0.2384	0.0278	0.0297	0.222	0.4216	0.0738	0.2058	0	0.2455	0.0954	0.0756	0.0127	0.3864	0.1158	0.2391	0.1241	0.1265	0.3779	0.281	0.9116	0.0503	0.105	0.2573	0.1648	1.2352	0.0398	0.3073	0.0106	0.1331	0.0243	0.1148
AC015688.6	0	0	0	0	0	0	0	0	0	0	0	0	0	0	0	0	0	0	0	0	0	0	0	0	0	0	0	0	0	0	0	0	0	0	0	0	0	0	0	0	0	0	0	0	0	0	0	0	0
AC090877.2	0.067	0.0076	0.2318	0.0288	0.0393	0.0944	0.0233	0.0223	0.3603	0.052	0.0349	0.094	0.0471	0.0496	0	0.0734	0.2417	0.4595	0.1487	0.39	0.153	0	0.0077	0.3684	0.1669	0.0383	0.4813	0.034	0.0327	0.2371	0.1749	0.0637	0.1177	0.3192	0.2029	0.0906	0.0322	0.0156	0.5044	0.2948	0.0098	0.1028	0.0184	0.0533	0.4091	0.0099	0.1019	0.0681	0.0429
AP000704.1	0.0484	0.0993	0.0675	0.034	0.0928	0.0744	0.1008	0.0658	0.0568	0.0923	0.0412	0.0879	0.0232	0.1093	0.0334	0.0542	0.0136	0.1099	0.0651	0.0512	0.0822	0.0136	0.0453	0.0472	0.0556	0.083	0.0991	0.0703	0.2059	0.0934	0.0597	0.0803	0.0371	0.1372	0.0755	0.1	0.0465	0.0614	0.0438	0.1376	0.0542	0.0847	0.0689	0.0839	0.0479	0.0705	0.116	0.0313	0.0451
LINC00653	0.0504	0.069	0.0341	0.1192	0.0444	0.0118	0.1182	0.2137	0.0271	0.0686	0.0787	0.2388	0.0399	0.2127	0.0383	0.0725	0.039	0.0371	0.1119	0.0294	0.0157	0.0782	0.0173	0.0936	0.058	0.0973	0.0124	0	0.0369	0.0268	0.1975	0.0144	0	0.0655	0.0637	0.0307	0	0.0264	0.0676	0.0493	0.0888	0.0739	0.052	0.0481	0.025	0.0449	0	0.0513	0.0162
AC008543.5	0	0.0053	0	0	0	0	0	0.0077	0	0	0	0.0081	0.0081	0	0	0	0.0159	0	0.0114	0	0.0096	0	0	0.0064	0	0	0.0076	0	0	0	0	0	0	0	0.0312	0	0	0	0.0059	0	0	0	0	0	0	0	0	0	0
AL596451.1	0	0	0	0.0292	0.0398	0	0	0	0	0	0	0	0	0	0	0	0	0	0	0	0	0	0	0	0	0.0291	0	0	0	0	0	0	0	0	0	0	0	0	0	0	0	0	0	0	0	0	0	0	0
AC007406.3	0.2131	0.0224	0.1331	0.0564	0.1153	0	0.0512	0.0817	0.0353	0.0382	0.1364	0.1552	0.2073	0.3346	0.0249	0.1212	0.0338	0.0964	0.0728	0.1145	0	0.1016	0.2923	0.0406	0.1507	0.1124	0.0642	0.1122	0.1758	0.0696	0.0342	0.2807	0.0691	0.4686	0.0165	0.0665	0.063	0.1258	0.2008	0.6731	0.0721	0.0686	0.027	0.172	0.0162	0.1168	0.1662	0.05	0.1471
AC004828.2	0	0	0	0	0	0	0	0	0	0	0	0	0	0	0	0	0	0	0	0	0	0	0	0	0	0	0	0	0	0	0	0	0	0.0109	0	0	0	0	0	0	0	0.007	0	0	0	0	0	0.0086	0
FAM138B	0	0	0	0	0	0	0	0	0	0	0	0	0	0.014	0	0	0	0	0	0	0	0	0	0	0	0	0	0	0	0	0	0	0	0	0	0	0	0	0	0	0	0	0	0	0	0	0	0	0
LINC02321	0.1435	0.1558	0.1676	0.1306	0.0297	0.0714	0.1231	0.4207	0.1271	0.1246	0.1669	0.0266	0.1156	0.0674	0.231	0.104	0.2175	0.0744	0.0125	0.0131	0.1367	0.1047	0.11	0.0836	0.0679	0.0651	0.2481	0.0385	0.0082	0.1075	0.1322	0.0867	0.089	0.0439	0.0256	0.1302	0.0243	0.0765	0.1745	0.0743	0.2005	0.0212	0.1044	0.0403	0.2257	0.1279	0.1027	0.103	0.0758
LINC00411	0	0.0063	0	0	0	0	0	0	0	0	0	0.0097	0	0	0	0	0	0	0	0	0	0	0	0	0	0	0.009	0	0	0.0196	0	0	0	0	0.0093	0	0	0	0	0	0	0	0	0	0	0	0	0	0
AC004944.1	0	0	0	0	0	0	0	0	0	0	0	0	0	0	0	0	0	0	0	0	0	0	0	0	0	0	0	0	0	0	0	0	0	0	0	0	0	0	0	0	0	0	0	0	0	0	0	0	0
LINC02118	0	0	0	0	0	0	0	0	0	0	0	0	0	0	0	0	0	0	0	0	0	0	0	0	0	0	0	0	0	0	0	0	0	0	0	0	0	0	0	0	0	0	0	0	0	0	0	0	0
AL591518.1	0	0	0.0194	0	0	0	0.0447	0	0	0	0	0	0.0226	0	0	0	0	0	0	0	0	0	0	0	0	0	0	0	0	0	0	0	0	0	0	0	0	0	0	0	0	0	0	0	0	0	0	0	0
AL008720.1	0	0	0	0	0	0	0	0	0	0	0	0	0	0	0	0	0	0	0	0	0	0	0	0	0	0	0	0	0	0.0164	0	0	0	0	0	0	0	0	0	0	0	0	0	0	0	0	0	0	0.0198
AL591623.1	0	0.0068	0	0	0	0	0	0	0	0	0	0	0.0417	0	0	0	0	0	0	0	0	0	0	0	0	0	0	0.0151	0.0193	0.0105	0.0103	0	0	0	0	0	0.0095	0.0069	0.0076	0	0	0.0083	0.0082	0.0094	0	0	0	0	0
AC006538.4	0	0	0	0	0	0	0	0	0	0	0	0	0	0	0	0	0	0	0	0.006	0.0096	0	0	0	0.0089	0	0	0	0.0075	0	0	0	0	0	0	0	0	0.0054	0	0	0	0	0	0	0	0	0	0	0
LINC01219	0.1262	0.0863	0	0	0.0247	0	0	0.021	0	0.0653	0	0	0.0222	0.0187	0	0.0173	0	0.0309	0.0622	0	0	0.0652	0.0144	0	0.0242	0.0361	0.0206	0.016	0	0	0.1317	0	0	0	0.0425	0.0171	0.0404	0	0.0161	0	0.074	0.0176	0.0173	0	0	0	0	0.0428	0
OXCT1-AS1	0.0088	0	0.0079	0	0.0103	0.0082	0	0	0	0	0	0	0	0.0233	0	0.0072	0.018	0	0.013	0	0.0545	0.0136	0.018	0.0144	0	0.0075	0	0	0	0	0	0	0.0185	0	0	0.0071	0	0	0.0134	0	0	0.0073	0	0.0083	0	0	0.0089	0	0
AL139002.1	0	0.0112	0	0.0141	0	0	0.0513	0.0491	0	0	0	0	0.0173	0.0146	0.05	0	0	0	0	0	0	0	0	0	0	0	0	0	0.016	0	0	0	0	0	0	0	0	0.0115	0	0	0.0289	0	0.0136	0	0	0	0.0667	0	0
BASP1-AS1	0.0032	0.0033	0.0029	0.0055	0.0019	0	0.0067	0.0096	0	0.005	0	0.0017	0.0085	0.0086	0.0049	0	0	0.0071	0.0024	0.0013	0.008	0	0.0099	0.0053	0.0037	0.0124	0	0.0049	0.0031	0.0068	0	0	0.0136	0.0063	0.0081	0.0039	0.0077	0.0022	0.0025	0.0016	0.0043	0.0054	0.0013	0.0092	0.0016	0.0072	0	0.0033	0.0041
AC003985.1	0	0	0	0	0	0	0	0.0302	0	0	0	0	0.032	0	0	0.0498	0	0	0	0	0	0	0	0	0	0.026	0	0	0	0	0	0	0	0	0	0	0	0	0	0	0	0	0	0	0	0	0	0	0
LINC02664	0.0075	0	0	0	0	0	0	0	0.008	0.0058	0	0	0.0079	0.0066	0	0	0.0077	0	0	0.0058	0	0.0116	0.0102	0	0	0	0	0.0057	0	0	0	0	0	0	0	0	0	0	0.0057	0	0	0	0	0	0.0074	0.0066	0	0	0
AL355385.1	0	0	0	0	0	0	0	0	0.1021	0	0.0987	0.0499	0	0.0842	0	0	0	0	0	0	0	0	0.0325	0.0391	0	0	0	0	0	0	0.0991	0	0.1001	0	0	0	0	0.0662	0	0	0	0.0794	0.0783	0	0	0	0.0481	0	0
AC027801.5	0	0	0	0.0401	0	0	0	0	0	0.0362	0	0.0491	0.0492	0.0414	0	0	0	0	0.069	0	0	0	0	0.0385	0	0	0	0	0	0	0	0	0	0	0	0.0379	0	0	0	0	0	0	0	0.0445	0	0.0416	0	0	0
AC004466.3	0	0	0	0	0	0.0334	0.037	0.0354	0	0	0	0	0	0.0316	0	0	0	0	0.0526	0	0	0	0	0	0	0	0.0348	0	0.0347	0.0377	0	0	0	0.0462	0.0359	0	0	0	0	0	0.0625	0	0	0	0	0.0317	0	0.0361	0
AC026780.2	0.0266	0	0	0.0229	0.0312	0	0	0.0265	0	0	0	0	0.028	0.0236	0	0	0	0	0	0	0	0	0.0182	0	0	0	0.026	0	0	0.0564	0.0278	0	0	0	0.0805	0.0216	0	0.0185	0.0204	0	0.0234	0.0667	0	0	0	0	0	0.027	0
LINC00298	0.0044	0.006	0.0159	0.0076	0.0103	0.0165	0.0046	0	0	0.0034	0.0092	0.0232	0.0325	0.0273	0	0.0036	0.0181	0	0.0065	0	0	0.0273	0.0091	0.0145	0	0.0075	0.0086	0.0301	0.0086	0	0.0092	0.0151	0	0.0057	0.0267	0.0071	0.0254	0.0061	0.0067	0.0086	0.0232	0.0111	0.0109	0.0084	0.0131	0	0.0134	0	0.0226
AL845552.2	0	0	0	0	0	0	0	0	0	0	0	0	0	0.0312	0	0	0	0	0	0	0	0	0	0	0	0.0301	0	0	0	0	0	0	0	0	0	0	0	0	0	0	0	0	0	0	0	0	0	0	0
Z82188.2	0	0	0	0.0794	0	0	0	0.0307	0	0	0	0	0	0.0547	0	0	0	0.0453	0.0456	0	0	0	0	0.0254	0	0	0	0.0703	0.03	0	0	0	0	0	0	0	0	0.043	0.0236	0.0904	0.0271	0	0	0	0	0.0274	0	0.0313	0
LINC01539	0	0	0	0	0	0	0.0041	0.004	0	0	0	0.0042	0.0168	0.0035	0	0	0.0041	0	0	0	0	0	0.0027	0	0	0.0034	0.0039	0.003	0	0	0	0	0.0084	0	0	0	0	0	0	0	0	0	0	0	0	0	0.0121	0	0
AC122136.1	0	0	0	0	0	0	0	0	0	0	0	0	0	0	0	0	0	0	0	0	0	0	0	0	0	0	0.0398	0	0	0	0	0	0	0	0	0	0	0	0	0	0	0.068	0	0	0	0	0	0	0
AC025430.1	0	0	0	0	0	0.0732	0	0.0388	0	0	0	0	0	0	0	0	0.0402	0	0	0.0302	0	0	0	0.0321	0.0448	0.0334	0.0382	0	0.152	0	0	0	0	0	0.0393	0.0316	0	0	0	0	0	0	0	0.0372	0	0	0	0	0.05
AC007370.1	0	0	0	0	0	0	0	0	0	0	0	0.0646	0	0	0	0	0	0	0	0	0	0	0	0	0.1412	0	0	0.0467	0	0	0	0	0	0	0	0	0	0.0428	0	0	0	0	0	0	0	0	0	0	0
HSD11B1-AS1	2.1563	1.6691	1.3954	1.0491	0.3816	1.1084	0.8896	0.7706	3.3696	1.6118	2.1165	1.9264	1.2861	1.1557	1.2372	2.2062	0.7968	1.6145	0.8428	1.8002	2.8885	0.7567	1.8139	2.047	0.9822	1.0116	1.0363	0.5572	0.4364	1.123	1.2322	1.2076	0.7721	1.5331	1.5198	0.8587	0.8601	1.7878	1.028	0.6365	1.217	1.2938	1.8117	1.397	1.8129	0.8337	1.6502	2.317	3.2342
AC093577.1	0.0238	0.0163	0	0.0273	0	0	0.0083	0.0158	0	0.0123	0.0083	0.0083	0	0.0493	0	0	0.0082	0	0.0117	0	0.0198	0.0492	0.0218	0.0065	0.0365	0.0204	0	0	0	0.0084	0.0249	0	0.0335	0.0206	0.032	0	0	0.0055	0.0061	0.0078	0	0	0.0065	0.0076	0	0.0141	0	0	0.0102
AC100782.1	0	0	0	0	0	0	0	0	0	0	0	0	0	0.0292	0	0	0	0	0	0	0	0	0	0	0	0	0	0	0	0	0	0	0	0	0	0	0	0	0	0	0	0	0	0	0	0	0	0	0
GRIK1-AS1	0	0.0029	0	0.0072	0.0049	0	0	0.0126	0.0045	0.0098	0	0.0044	0.0133	0.0224	0.0128	0.0069	0.0087	0	0	0	0.0052	0	0.0058	0.0104	0	0.0253	0	0.0032	0.0247	0.0045	0	0	0	0	0.017	0.0068	0	0	0	0.0082	0.0037	0.0035	0.0035	0.004	0.0042	0	0.0043	0.0043	0.0108
LINC02084	0.0885	0.1695	0.2397	0.624	0.1453	0.0166	0.3503	0.3883	0.0571	0.3026	0.0737	0.6894	0.3918	1.0216	0.1885	0.0727	0.3833	0.0781	0.3668	0.0825	0.0882	0.3842	0.2672	0.3505	0.2443	0.3492	0.3816	0.2964	0.0691	0.0564	0.3513	0.0404	0.1494	0.2301	0.143	0.1869	0.0681	0.21	0.1085	0.1212	0.1869	0.0889	0.0876	0.1013	0.0351	0.2997	0.0718	0.09	0.3859
STAG3L5P-PVRIG2P-PILRB	0	0.0139	0	0.0044	0	0	0	0	0	0	0.0053	0.0107	0.0161	0.009	0	0	0.0105	0	0.015	0	0	0.0079	0	0.0168	0	0.0131	0.01	0.0077	0.0099	0	0.0212	0	0	0	0.0051	0	0	0.0071	0.0078	0.0199	0.0134	0.0043	0.0084	0.0049	0	0.0045	0.0052	0.0052	0
LINC02872	0.012	0.0123	0.0108	0	0.0281	0.0056	0.0062	0.0299	0	0.0093	0.0125	0	0	0.0106	0.0091	0.0049	0.0124	0	0.0089	0	0.0075	0.0093	0.0041	0.0049	0.0069	0.0051	0.0117	0.0091	0.0234	0	0.0063	0	0	0.0156	0	0	0	0.0167	0.0092	0.0176	0	0.015	0.0049	0.0057	0	0	0	0.0061	0.0077
AC090948.1	0.0353	0.0967	0.2233	0.5165	0.1243	0.1328	0.1472	0.3876	0.4182	0.1373	0.0736	0.5579	0.2607	0.9727	0.3762	0.1452	0.1822	0.4156	0.0523	0.1646	0.4403	0.2192	0.0727	0.2333	0.0406	0.2728	0.277	0.0807	0.517	0.2252	0.2953	0.1614	0.2236	0.1378	0.1428	0.2009	0.0679	0.1479	0.3789	0.3111	0.0933	0.0887	0.1749	0.1011	0.14	0.3149	0.0717	0.1797	0.0906
AC008403.3	0	0.0153	0	0.0192	0	0	0.0077	0	0.008	0	0	0	0	0.0396	0	0.0122	0.0153	0	0.011	0	0	0.0115	0	0.0061	0	0.0128	0	0	0	0	0.0155	0.0085	0	0	0.0075	0	0	0.0052	0	0	0.0131	0	0.0061	0	0	0.0066	0.0075	0.0151	0
MYO16-AS1	0	0	0	0	0	0	0	0.0334	0.072	0	0	0	0	0	0	0	0.0345	0	0	0	0	0	0.0689	0	0	0	0	0	0.0653	0	0	0	0.1411	0	0	0	0	0.0233	0	0	0	0	0	0.0319	0	0	0	0	0
AC131025.3	0.0453	0	0	0	0	0	0	0.0226	0	0	0.0236	0.0715	0	0	0	0.0186	0	0.0666	0	0.0176	0	0	0	0	0	0.0194	0.0666	0.0345	0	0.024	0.0236	0.0259	0	0	0.0229	0.0735	0.0218	0.0474	0	0.0443	0.0199	0	0.0187	0	0	0.0202	0.0689	0	0
AC113208.4	0	0	0	0	0	0	0	0	0	0	0	0	0	0	0	0	0	0	0	0	0	0	0	0	0	0	0	0	0	0	0	0	0	0	0	0	0	0	0	0	0	0	0	0	0	0	0	0	0
AC004542.1	0	0	0	0	0	0	0	0	0	0	0	0	0	0	0	0	0	0	0	0	0	0	0	0	0	0	0	0	0	0	0	0	0	0	0	0	0	0	0	0	0	0	0	0	0	0	0	0	0
AL031670.1	0	0.0397	0.0785	0.1247	0.034	0.1363	0.0302	0.1446	0.0936	0.0225	0.0604	0.2747	0.1223	0.3605	0	0	0.0897	0.0853	0.1288	0	0	0.0899	0.1393	0.1196	0.1334	0.0995	0.1421	0.1104	0.0566	0.1848	0.0606	0.0331	0	0.0377	0.0293	0.0942	0	0	0.0666	0.1135	0.051	0	0.0957	0.1107	0.0574	0.0258	0.1177	0.0885	0
AL591770.1	0	0	0	0	0	0	0	0	0	0	0	0	0	0	0	0	0.0177	0	0	0	0	0	0	0.0142	0	0	0	0	0	0	0	0	0	0	0	0	0	0	0	0	0.0302	0	0	0	0	0	0	0	0
AC090952.2	0	0	0	0	0	0	0	0	0	0	0	0	0	0	0	0	0	0	0	0	0	0	0	0	0	0	0	0	0	0	0	0	0	0	0	0	0	0.0084	0	0	0	0	0	0	0	0	0	0	0
AC132938.1	0	0.0737	0.146	0	0	0	0.0561	0.1612	0.058	0.1256	0.1122	0.5105	0.1136	0.0479	0.082	0	0	0	0.0798	0.0837	0.1343	0	0.037	0.0445	0.1239	0.2311	0.2112	0.123	0.368	0.1145	0.1689	0.1231	0.1137	0.1401	0.2721	0	0.0518	0	0.0825	0.1581	0.0474	0.1353	0.0889	0	0.0534	0.048	0.492	0.0548	0.1382
AC027335.1	0	0	0	0	0	0	0	0	0	0	0	0	0	0	0	0	0	0	0	0	0	0	0	0	0	0	0	0	0	0	0	0	0	0	0	0	0.0343	0	0	0	0	0	0	0	0	0	0	0	0
AC008567.3	0.0072	0	0	0.0184	0	0	0.0074	0.0071	0	0.0167	0.0074	0	0.0151	0.0317	0	0	0	0	0	0	0	0.0111	0	0.0059	0	0	0.007	0.0054	0.014	0	0	0	0	0	0	0	0.0069	0.005	0.0055	0.007	0	0.006	0	0	0	0	0	0	0
AP002761.4	0	0	0	0	0	0	0	0	0	0	0	0	0	0	0	0	0	0	0	0	0	0	0	0	0	0	0	0	0	0	0	0	0	0	0	0	0	0	0	0	0	0	0	0	0	0	0	0	0
AC007993.3	0	0	0	0.0401	0.0273	0	0	0.0233	0	0	0	0	0	0.1035	0.0355	0	0	0	0	0	0	0.0362	0	0.0192	0	0	0	0	0	0	0	0	0	0.0303	0	0	0	0	0	0.0912	0.041	0	0	0	0	0	0	0.0237	0
AC079336.2	0	0.0286	0.0189	0	0	0	0	0	0	0	0	0	0	0.0186	0	0	0	0	0.031	0	0	0	0	0	0	0.0538	0	0	0	0.0222	0	0	0	0	0	0.017	0.0201	0.0146	0.016	0.0409	0	0	0	0	0	0	0	0.0213	0
AL354718.2	0	0	0	0	0	0	0	0	0	0	0	0	0	0	0	0	0	0	0	0	0	0	0	0	0	0	0	0	0	0	0	0	0	0	0	0	0	0	0	0	0	0	0	0	0	0	0	0	0.0671
AP001094.2	0.0168	0.0172	0.0076	0.0072	0.0197	0.0315	0	0.0251	0	0.013	0	0.0353	0.0972	0.0819	0.0127	0.0138	0	0.0123	0.0248	0.0065	0.0104	0.013	0.0058	0.0277	0	0.0287	0.0657	0.0064	0.049	0.0089	0	0.0191	0.0707	0	0.0085	0.0068	0	0.0175	0.0321	0.0492	0.0295	0.0281	0.0069	0.024	0.0332	0.0149	0.017	0.0341	0
AC012615.5	0	0	0	0	0	0	0	0	0	0	0	0	0	0	0	0	0	0	0	0	0	0	0	0	0	0	0	0	0	0	0	0	0	0	0	0	0	0	0	0	0	0	0	0	0	0	0	0	0
AC007461.1	0	0	0	0	0	0.0084	0.0093	0	0	0.0069	0	0	0.0188	0.0079	0.0407	0	0.0184	0	0	0.0069	0	0.0138	0	0	0.0102	0.0306	0.0087	0	0	0	0.0093	0.0102	0.0188	0	0	0.0145	0.0257	0	0.0137	0	0.0157	0.0075	0	0.017	0	0.0079	0	0.0091	0.0114
AC009090.3	0.0343	0	0	0.0295	0	0.0645	0.0358	0.0685	0	0	0	0.1084	0	0.061	0	0	0	0.0505	0	0.08	0.0856	0.0532	0.0707	0.0567	0.0395	0	0.0673	0	0.067	0.0365	0.0359	0.0392	0	0	0	0.0279	0.033	0	0.0526	0.0336	0.272	0.1725	0	0.0328	0.034	0.0612	0	0	0
AC114980.1	0.0676	0.0462	0.0721	0.1268	0.0577	0.0924	0.1024	0.1042	0.0793	0.0669	0.1023	0.1358	0.0324	0.12	0.0374	0.0354	0.0697	0.0452	0.0182	0.0382	0.0306	0.0286	0.1096	0.0659	0.0848	0.058	0.1265	0.0608	0.1199	0.0653	0.1027	0.0702	0.0648	0.0559	0.0807	0.0599	0.0473	0.0986	0.0329	0.0841	0.0757	0.0257	0.071	0.0762	0.0304	0.0657	0.0935	0.125	0.0552
LINC01588	0.1125	0.2324	0.1046	0.1242	0.1099	0.0715	0.2562	0.2925	0.121	0.0977	0.0643	0.1857	0.1279	0.1802	0.1627	0.0943	0.1399	0.1784	0.08	0.1713	0.1415	0.0941	0.1014	0.2366	0.0989	0.2772	0.2951	0.0772	0.1248	0.1183	0.144	0.0932	0.1093	0.086	0.0813	0.1352	0.1081	0.2286	0.1605	0.1294	0.1844	0.0628	0.1064	0.061	0.1071	0.2271	0.0839	0.1358	0.2023
AC137735.2	0	0	0	0	0	0	0	0.0568	0	0	0	0	0	0	0	0	0	0	0	0	0	0	0	0	0	0	0	0	0	0.0202	0	0	0	0	0	0	0	0	0	0	0	0	0	0	0	0	0	0	0
AC011603.1	0	0	0	0	0	0	0	0	0	0	0	0	0	0	0	0	0	0	0	0	0	0	0	0	0.0532	0	0	0	0	0	0	0	0	0	0	0	0	0	0	0.0226	0	0	0	0	0	0	0	0	0
AP000915.1	0	0	0	0	0	0	0	0	0	0	0	0	0	0	0	0	0	0	0	0	0	0	0	0	0	0	0	0	0	0	0	0	0	0	0	0	0	0	0	0	0	0	0	0	0	0	0	0	0
CTD-2194D22.4	0	0	0	0	0	0	0	0	0	0	0	0	0	0	0	0	0	0	0	0	0	0	0	0	0	0	0	0	0	0	0	0	0	0	0	0	0	0	0	0	0	0	0	0	0	0	0	0	0
AL359095.1	0	0	0	0	0	0	0	0.0305	0.0329	0	0	0	0	0	0.0929	0	0	0	0	0	0	0	0	0.0252	0	0	0	0	0.0596	0	0	0	0	0	0	0	0	0	0	0	0	0	0	0.0291	0	0	0	0	0
AC108727.1	0	0	0	0	0	0.0464	0	0	0	0	0	0	0	0	0	0	0	0	0	0	0	0	0	0	0.0568	0	0	0	0.1445	0	0.0516	0	0	0	0	0	0	0	0	0.0483	0.0434	0	0.0814	0.0471	0	0	0.1001	0	0
AC012572.1	0	0	0	0	0	0	0	0	0	0	0	0	0	0	0	0	0	0	0	0	0	0	0	0	0	0	0.0958	0	0	0	0	0	0	0	0	0	0	0	0	0	0	0	0	0	0	0	0	0	0
LINC01778	0	0.0377	0.0664	0.1817	0.0108	0.0605	0.0383	0.0367	0.0099	0.0143	0.0861	0.0193	0.1356	0	0.0559	0.0604	0.0758	0	0.0544	0	0.0573	0.1995	0.0694	0	0.0317	0.0158	0.054	0.007	0.009	0.039	0.0096	0.0525	0.0969	0	0.0278	0.097	0.0353	0.0705	0.0422	0.009	0.0324	0.0077	0.0379	0	0.0455	0.0328	0.0373	0.0374	0.0471
AC107294.3	0.2214	0.0757	0.2664	0.222	0	0.104	0.3458	0.1471	0.0397	0.1433	0.2303	0	0.1944	0.262	0.1683	0.0303	0.1521	0.1085	0.3275	0.1718	0.2757	0.0572	0.0506	0.1826	0.0424	0.4428	0.1446	0.0561	0.1799	0.1567	0.2697	0.1264	0.1556	0.3835	0.1117	0.03	0.0709	0.2831	0.0847	0.2525	0.3571	0.0618	0.0304	0.3167	0.0365	0.263	0	0.0375	0.0946
AC022726.1	0	0	0	0	0	0	0	0	0	0	0	0	0	0	0	0	0	0	0	0	0	0	0	0	0	0	0	0	0	0	0	0	0	0	0	0	0	0.0654	0	0	0	0	0	0	0	0	0	0	0
AC008588.1	0	0	0	0	0	0.0395	0	0	0.0904	0	0	0	0	0.0373	0	0	0	0	0	0	0	0	0	0	0	0	0	0	0.0819	0	0	0	0	0	0	0	0	0	0	0	0	0	0	0	0	0	0	0	0
AC008875.2	0.014	0.0096	0	0.1565	0.0164	0.0395	0.0146	0.0558	0.0301	0.0109	0.0146	0.1179	0.0295	0.261	0.0426	0	0.0866	0.0412	0.0622	0.0217	0.0174	0.0651	0.0096	0.0577	0.0161	0.096	0.0549	0.0426	0.0546	0.0149	0.0146	0	0.0295	0.0182	0.0848	0.0455	0.0135	0.0391	0.0107	0.0274	0.0493	0.0234	0.0346	0.0134	0.0139	0.0249	0	0.0285	0.018
AC095057.4	0	0.032	0	0.0804	0	0.0439	0.1461	0.0932	0	0	0.0973	0.246	0.0493	0.166	0	0	0.0964	0.0687	0	0.1089	0	0	0.0321	0	0.0538	0.0401	0.2291	0	0.228	0.0496	0.1465	0.1068	0	0.1823	0.0944	0.1139	0.0449	0.0979	0.0358	0.0914	0.0411	0	0.0771	0.0892	0	0.0417	0	0	0
AC012325.1	0	0	0	0	0	0	0	0	0	0	0	0	0	0	0	0	0	0	0	0	0	0	0	0	0	0	0.0093	0	0	0	0	0	0	0	0	0	0	0	0	0	0	0	0	0	0	0	0	0	0
AC002116.2	0.0302	0.0413	0	0.0519	0.1769	0	0	0	0	0.0469	0.0314	0.0318	0.1908	0.1072	0	0.0992	0.0311	0.1331	0.0447	0	0.0376	0	0	0.0498	0.0347	0.0259	0	0.023	0.0589	0.032	0.063	0.0689	0	0.0392	0	0.0245	0.029	0.0421	0.0462	0.0885	0	0.101	0.0249	0.1151	0.0598	0.0269	0	0.0307	0.0387
AC011284.1	0	0	0	0	0	0	0.0236	0	0	0	0	0	0	0	0	0	0	0	0	0	0	0	0	0	0	0	0	0	0	0.0481	0	0	0	0	0	0	0	0	0	0.0222	0	0	0	0	0	0	0.046	0	0.0291
AC004009.1	0	0.01	0	0	0	0	0	0	0	0	0	0	0	0	0	0	0	0	0	0	0	0	0	0	0	0	0	0	0	0	0	0	0	0	0	0	0	0	0	0	0	0	0	0	0	0	0	0	0.0188
LINC01747	0	0.0145	0	0	0	0	0.0044	0.0042	0	0	0	0	0.0045	0	0	0	0	0	0	0	0	0.0066	0	0	0.0049	0	0.0083	0.0032	0	0.0045	0	0	0	0	0	0	0	0	0	0	0	0	0	0	0	0.0038	0	0	0
AC004854.2	0.1481	0.0829	0.1094	0.1389	0.1263	0.1392	0.2524	0.3088	0.1593	0.1151	0.1261	0.1842	0.1987	0.2152	0.1024	0.1106	0.0833	0.1188	0.0199	0.1254	0.0503	0.1252	0.1016	0.0778	0.1084	0.127	0.0792	0.0512	0.2232	0.1144	0.1688	0.3075	0.142	0.105	0.068	0.1312	0.0388	0.0845	0.165	0.0658	0.2607	0.1803	0.1888	0.1285	0.0933	0.06	0.0683	0.1507	0.2763
AL354919.1	0	0.0059	0.0155	0.0222	0.0101	0.0485	0.0448	0.0086	0.037	0.0401	0.0089	0.0271	0.0362	0.0076	0.0261	0.0706	0.062	0.0379	0.0509	0.02	0.1499	0.0267	0.1062	0.078	0.0395	0.0221	0.0253	0	0.0419	0.0548	0.1706	0.0098	0.0544	0.0894	0.0087	0.0279	0	0.018	0.0263	0.0589	0.0076	0.2087	0.0213	0.0328	0.0426	0.023	0.0698	0.035	0.0441
PHACTR3-AS1	0	0	0	0	0	0	0	0	0	0	0	0	0	0	0	0	0	0	0	0	0	0	0	0	0	0	0	0	0	0	0	0	0	0	0	0	0	0	0	0	0	0	0	0	0	0	0	0	0
CADM2-AS1	0	0	0	0	0	0	0	0	0	0	0	0.0077	0	0	0	0	0	0	0	0	0	0	0	0	0	0	0	0	0	0.0078	0	0	0	0	0	0	0	0	0	0.0143	0	0	0	0	0	0	0	0	0
AP000317.1	0	0	0	0.0414	0.0565	0	0	0.0721	0	0.0187	0	0	0	0.0642	0	0.0198	0	0.0354	0.0357	0.0374	0	0.0747	0.0165	0.0199	0.0554	0.0207	0.0709	0.0367	0	0	0	0.0275	0.2033	0	0.0243	0.0391	0	0.0168	0	0.0236	0	0	0	0	0	0	0	0	0.0309
AC024361.3	0.0583	0	0	0.0501	0	0.0547	0	0.1162	0	0	0.0606	0	0.1228	0	0	0	0	0.0857	0	0	0	0	0	0	0	0	0.0571	0	0.0568	0.0619	0.0609	0	0	0.0757	0.0588	0	0	0.0406	0.0446	0.057	0.0513	0	0	0.0556	0	0.0519	0	0	0
AC008883.3	0.0162	0.0221	0	0.0069	0	0.0152	0	0	0	0.0126	0.0084	0.0255	0	0	0	0.0199	0.0083	0.0119	0	0	0.0302	0	0.0222	0.0067	0	0	0	0.0369	0.0158	0	0.0253	0	0	0	0	0.0131	0	0.0056	0.0124	0	0.0213	0.0203	0.0067	0	0.024	0	0	0	0.0104
LINC02746	0	0.0074	0	0	0.0127	0	0	0	0	0	0	0	0	0	0	0	0	0	0	0	0	0	0	0	0	0	0	0	0.0845	0	0	0	0	0	0.0109	0	0	0	0	0	0	0	0	0	0	0	0	0	0
AC108199.1	0	0	0	0	0	0	0	0	0	0	0	0	0.0805	0	0	0	0	0	0.0565	0	0	0	0.0524	0	0	0	0.0374	0	0.0373	0	0.0399	0.0436	0.0806	0	0.0386	0	0	0.0266	0	0	0.0336	0	0	0.0364	0	0	0	0	0
ZNF341-AS1	0	0	0	0.0233	0	0	0.0848	0	0	0	0	0.0571	0	0	0.0413	0	0	0	0	0	0	0	0	0	0.0624	0.0698	0	0	0	0.0288	0	0	0	0	0	0	0.0261	0.0189	0	0.0531	0.0239	0	0	0.0259	0	0	0	0	0.0348
LINC02225	0	0	0	0.0041	0	0	0.005	0	0.0103	0.0074	0.0149	0.01	0.0101	0.0127	0	0.0274	0.0049	0.007	0	0.0074	0	0	0.0164	0.0157	0	0.0082	0.028	0.0181	0.014	0	0.0349	0.0218	0.0101	0.0062	0.0096	0.0116	0.0046	0.0033	0.0073	0.0187	0	0.0359	0.0039	0.0136	0	0.0127	0.0097	0.0049	0.0061
AL359693.1	0	0.0055	0	0	0	0	0	0	0	0	0	0	0	0	0	0	0.0083	0	0	0	0	0	0	0	0	0	0.0079	0.0123	0	0	0	0	0	0	0	0	0	0	0	0	0	0	0	0	0.008	0	0	0	0
ZMYND10-AS1	0	0	0	0	0	0	0	0	0	0	0	0	0	0	0	0	0	0	0	0	0	0	0	0	0	0	0	0	0	0	0	0	0	0	0	0	0	0	0	0	0	0	0	0	0	0	0	0	0
AC007533.1	0	0	0	0	0	0	0.0232	0	0	0	0	0	0	0	0	0	0	0.1311	0	0	0	0	0	0	0	0	0.0437	0	0	0.0237	0	0	0	0	0	0.0181	0	0	0	0	0	0	0	0	0	0	0	0	0
LINC02612	0.0058	0.0317	0.0628	0.0249	0.0204	0.0163	0	0.0058	0.0187	0.027	0.0543	0.0183	0.0366	0.0103	0.0088	0.019	0.0119	0.017	0.0343	0	0.0144	0	0.0199	0.0382	0.0133	0.0447	0.017	0.0529	0	0.0431	0	0.0132	0.0122	0.0301	0.0059	0.0329	0.0446	0.0647	0.0488	0	0.0102	0.0049	0.0382	0.0111	0.0402	0.0258	0.0353	0.0177	0.0223
AL035409.1	0	0	0	0	0	0.0087	0.0097	0.0093	0	0	0	0	0	0	0	0	0	0	0	0	0	0	0	0	0	0	0	0.0071	0	0.0198	0	0	0	0	0	0	0.0089	0	0	0	0	0	0	0	0	0	0	0	0
PLCH1-AS2	0	0	0	0	0	0	0	0	0	0	0	0	0	0	0	0	0	0	0	0	0	0	0	0	0	0	0	0	0	0	0	0	0	0	0	0	0	0	0	0	0	0	0	0	0	0	0	0	0
LINC01694	0.0027	0.0019	0.0098	0.0141	0	0	0.0085	0.0272	0.0088	0.0169	0.0057	0.0287	0.0086	0.0169	0.0083	0.0022	0.0028	0	0	0	0	0.0127	0.0019	0.0022	0.0031	0.0187	0.0133	0.0062	0.0027	0.0029	0.0028	0.0031	0	0	0.0083	0.0022	0.0026	0.0057	0	0.0053	0	0.016	0.0067	0.0052	0.0027	0	0	0.0028	0
AC090403.1	0	0.0041	0	0	0	0	0	0	0	0	0	0	0	0	0	0.0049	0	0	0	0	0	0.0093	0	0	0	0	0	0	0.0175	0	0	0	0	0	0	0	0	0	0	0	0.0105	0	0	0	0	0	0	0	0.0077
MIRLET7BHG	0.0237	0.0394	0.0336	0.032	0.0238	0.0573	0.0882	0.054	0.0182	0.0211	0.0493	0.0535	0.025	0.0391	0.0979	0.0251	0.0559	0.0448	0.0401	0.0342	0.0464	0.0368	0.0279	0.0252	0.0117	0.0581	0.0564	0.018	0.0859	0.054	0.0318	0.0193	0.0214	0.0044	0.0239	0.0275	0.0228	0.0402	0.0259	0.0199	0.0507	0.017	0.0419	0.0355	0.0201	0.0483	0.0344	0.0413	0.0521
LINC02055	0.0038	0.012	0.0062	0.0013	0.0018	0.0014	0.0048	0.0015	0.0016	0.0018	0.0008	0.004	0.012	0.0007	0.0023	0.0038	0.0016	0	0.0056	0	0.0019	0.0024	0	0.0013	0.0009	0.0111	0.0052	0.0127	0	0.0008	0.0008	0.0009	0.0064	0.0049	0	0	0	0.0011	0	0.0052	0.006	0	0.0031	0.0029	0.003	0.0054	0.0008	0.0008	0.0029
LINC02506	0	0.1126	0.2273	0.0083	0	0	0	0.1641	0.25	0.1279	0	0.2853	0.102	0	0	0.5729	0	0.2847	0	0	0	0	0.1993	0	0	0.0166	0.0095	0	0	0.1953	0	0	0	0	0	0	0	0.0068	0.0371	0.6439	0	0	0	0.1293	0.0096	0.0086	0	0.4826	0.0248
AC128707.1	0.012	0.0082	0.0054	0.0051	0.007	0.0056	0.0249	0	0.0064	0.0139	0	0.0315	0	0.0053	0	0	0	0.0088	0.0177	0.0046	0.0149	0	0.0041	0.0247	0	0.0256	0	0	0	0	0.0062	0.0137	0	0	0	0.0243	0	0	0.0046	0.0117	0.0158	0.005	0	0.0057	0.0355	0	0	0.0304	0.023
AC091151.7	0	0	0.0995	0	0	0	0	0	0	0	0	0.232	0	0.0979	0	0.0906	0	0	0	0	0	0	0	0	0	0	0	0.0839	0	0	0	0.1259	0	0	0	0.0895	0	0	0	0	0	0	0	0	0	0	0	0	0
AL139090.1	0	0	0	0	0	0	0	0	0	0	0	0	0	0	0	0	0	0	0	0	0	0	0	0	0	0	0	0	0	0	0	0	0	0	0	0	0	0	0	0.0177	0	0	0	0	0	0	0	0	0
AC069222.1	0	0.0039	0.0052	0.0099	0	0	0.012	0	0	0.0135	0.012	0.0122	0.0061	0.0308	0	0.0142	0	0.0085	0.0256	0	0	0.009	0.0079	0.0143	0	0	0	0	0.0056	0	0.0121	0	0	0	0	0	0	0.0081	0.0133	0.0113	0.0051	0.0048	0.0095	0.0055	0	0.0103	0	0	0.0074
AP000265.1	0	0	0.0098	0	0.0128	0	0	0.0109	0	0	0.0113	0	0	0.0193	0	0	0	0	0	0	0	0	0	0.009	0.0125	0.0093	0	0.0249	0.0531	0	0	0	0.023	0	0	0	0	0	0.0083	0	0	0	0.009	0	0	0	0.011	0	0
FP236383.3	0	0	0	0	0.0052	0	0	0	0	0	0	0	0.0047	0	0	0	0	0	0	0	0.0055	0.0068	0	0	0	0	0	0	0.0043	0	0	0	0	0	0.0045	0	0	0	0	0.0043	0	0	0	0.0042	0	0	0	0	0.017
AC254562.2	0.1746	0.2188	0.1313	0.1751	0.1706	0.0547	0.1212	0.116	1.1579	0.0226	0.1514	0.0918	0.092	0.2066	0	0.1195	1.6494	0.1283	0	0.271	0.1087	0.0451	0.0399	1.0079	0.1338	0.1247	0.8266	0.0664	0.2553	0.0927	0.1215	0.1329	0.3068	0.9452	0.235	0.1653	1.2302	0.1624	0.1337	0.1991	0.2048	0.0974	0.096	0.111	0.1152	0.1815	0.2065	0.2663	0.1865
SLC9A9-AS1	0	0	0	0	0	0	0	0	0	0	0	0	0	0	0	0.0308	0	0	0	0	0	0	0	0	0	0	0	0	0	0.0398	0	0	0	0	0	0	0	0	0	0	0	0	0	0	0	0	0	0	0
AC015674.1	0	0	0	0	0	0	0	0	0	0	0	0	0	0	0	0	0	0	0	0	0	0	0	0	0	0	0	0	0	0	0	0	0	0	0	0	0	0	0	0	0	0	0	0	0	0	0	0	0
AC062020.1	0	0	0	0	0	0	0	0	0	0	0	0	0	0	0	0	0	0	0	0	0	0	0	0	0	0	0	0	0	0	0	0	0	0	0	0	0	0	0	0	0	0	0	0	0	0	0	0	0
AC012184.1	0	0	0	0	0	0	0	0	0	0	0	0	0	0	0	0	0	0	0	0	0	0	0	0	0	0	0	0	0	0	0	0	0	0	0	0	0	0	0	0	0	0	0	0	0	0	0	0	0
AC104024.1	0.0176	0.0181	0.0239	0.0455	0.0103	0.0248	0.0367	0	0	0.0068	0.0183	0.0186	0.0093	0.0861	0.0134	0.0072	0	0	0.013	0	0	0.0137	0	0	0	0.0529	0	0.0067	0	0	0	0.0201	0.0186	0.0687	0	0.0072	0.0085	0.0369	0.0203	0	0.0543	0.0221	0.0145	0	0	0.0079	0.0089	0.009	0.0113
AP003086.2	0	0	0	0	0	0	0	0	0	0	0	0	0	0	0	0	0	0	0	0	0	0	0	0	0	0	0	0	0	0	0	0	0	0	0	0	0	0	0	0	0	0	0	0	0	0	0	0	0
AC093462.1	0	0	0	0	0	0.0217	0	0	0.0124	0.0179	0	0.0121	0	0.0205	0	0.0095	0	0	0	0.0179	0	0.0179	0.0158	0	0	0.0198	0	0	0.0112	0	0	0	0	0	0	0.0187	0	0	0.0088	0.0225	0.0203	0.0289	0.019	0	0.0114	0	0.0117	0	0
AC021321.2	0.0328	0.0112	0.0148	0.0141	0	0.0308	0	0.0164	0.0176	0.0127	0	0	0	0	0	0.0135	0.0507	0	0	0.0127	0.0204	0	0	0	0.0189	0.0141	0.0161	0.0499	0.032	0.0174	0	0.0187	0	0.0426	0.0166	0	0.0315	0.0229	0	0.016	0	0.0137	0.0406	0	0	0.0292	0.0333	0.0167	0
AC079163.1	0	0	0	0	0	0	0	0	0	0	0	0	0	0	0	0	0	0	0	0	0	0	0	0	0	0	0.0467	0	0	0	0	0	0	0	0	0	0	0	0	0	0	0	0	0	0	0	0	0	0
CAHM	0.0866	0.2073	0.0782	0.0745	0.1016	0.061	0.1353	0.3239	0.1398	0.0505	0.1577	0.3646	0.0456	0.1346	0.0988	0.2491	0.067	0.2547	0.0641	0.1681	0.1619	0.0336	0.104	0.1965	0.1245	0.2043	0.2334	0	0.169	0.115	0.2036	0.0742	0.137	0.197	0	0.1582	0.1665	0.1511	0.0663	0.2965	0.1143	0.145	0.125	0.1239	0.0858	0.0965	0.0439	0.1322	0.361
AL356512.1	0.0223	0.0305	0.0101	0.0863	0.0262	0.0315	0.0349	0.0111	0.012	0.0173	0.0348	0	0.0353	0.0297	0.0509	0.0367	0.0575	0	0	0.0347	0.0139	0	0.0306	0.0736	0.0128	0	0.0656	0	0.0979	0.0118	0.035	0.0255	0	0	0.0338	0.0091	0.0214	0.0156	0.0085	0.0109	0	0.0374	0.0644	0.0319	0.0221	0.0099	0.0453	0.0113	0
AC114498.1	0	0	0	0	0	0	0	0	0	0	0	0	0	0	0	0	0	0	0	0	0	0	0.021	0	0	0	0	0	0	0	0	0	0	0	0	0	0	0	0	0	0	0	0	0	0	0	0	0	0
LINC01507	0.3046	0.0298	0.0393	0	0.4591	0.0818	0.5437	0	0	0	0.4527	0.3663	0.0459	0.3476	0.9262	0	0.5382	0.064	0.4507	0.304	0	0.0674	0.0597	0.2153	0.1	0.1119	0	0.2649	0.0424	0	0	0	0	1.0177	0	0.0706	0.4181	0.0607	0.2332	0.1702	0	0	0.0359	0	0.0862	0.0388	0	0.9735	0
AL161893.1	0.0093	0.0032	0.0168	0.004	0	0.0087	0.0048	0.0232	0.005	0.0036	0.0145	0.0244	0	0.0206	0	0.0229	0	0.0068	0	0.0036	0.0174	0	0.0287	0.0115	0.0053	0.004	0.0364	0	0.0317	0.0049	0.0097	0	0.0098	0	0	0.0113	0.0268	0.013	0.0071	0.0091	0	0.0117	0.0077	0	0.0138	0	0.0047	0.0047	0.0119
AC004870.2	0	0	0	0	0	0	0	0	0	0	0	0	0	0	0	0	0	0	0	0	0	0	0	0	0	0	0	0	0	0	0	0	0	0	0	0.0099	0	0	0	0	0	0	0	0	0	0	0	0	0
AL132657.2	0	0	0	0	0	0	0	0	0	0	0	0	0.0571	0	0	0.0445	0	0	0	0	0	0	0	0	0	0	0	0	0	0	0	0	0	0	0	0	0	0	0	0	0	0	0	0	0	0	0	0	0
HOTAIR	0	0	0	0	0	0	0	0	0	0	0	0	0	0	0	0	0	0	0	0	0	0	0.0051	0.0062	0	0	0.0073	0	0	0	0	0	0	0	0	0	0	0	0	0	0	0	0	0	0	0	0	0	0.0096
AP002340.1	0	0	0	0.0585	0	0	0	0.0679	0.0732	0.0529	0	0.1433	0.0718	0.2418	0	0	0.1404	0	0	0	0	0	0.0467	0	0.0783	0.0584	0	0.0518	0	0	0	0	0	0	0	0.1658	0	0	0.0521	0.0666	0	0.057	0	0	0	0	0	0	0
AL163953.1	0	0.0183	0	0.0689	0	0	0.0835	0.1066	0.0288	0	0	0.0281	0.0282	0.0475	0	0.022	0	0	0	0.0207	0	0	0.0183	0.022	0.0307	0.0917	0	0	0.0782	0.0568	0	0	0	0	0	0	0	0	0	0.0261	0.0706	0	0.022	0.0255	0	0.0238	0	0	0
LINC02281	0	0	0	0	0	0	0	0	0	0	0	0	0	0	0	0	0	0	0	0	0	0	0	0	0	0	0	0	0	0	0	0	0	0	0	0	0	0	0	0	0	0	0	0	0	0	0	0	0
AC091180.3	0	0	0	0	0	0	0	0	0	0	0	0	0	0	0	0	0	0	0	0	0	0	0	0	0	0	0	0	0	0	0	0	0	0	0	0	0	0	0	0	0	0	0	0	0	0	0	0	0
AL356313.1	0	0	0	0	0	0	0	0	0	0	0	0	0	0	0	0	0	0	0	0	0	0	0	0	0	0	0	0	0	0	0	0	0	0	0	0	0	0	0	0	0	0	0	0	0	0	0	0	0
AC005498.1	0.0417	0.0285	0.0377	0	0	0	0	0	0	0.0324	0	0	0	0	0	0	0	0	0	0	0	0	0	0.0344	0	0	0	0	0.0407	0	0	0	0	0	0	0	0.0401	0.0291	0	0.0408	0	0.0349	0	0	0	0	0	0	0
AL161938.1	0	0	0.0321	0.0077	0	0.0167	0	0.0177	0.0096	0.0207	0.0093	0.0187	0.0375	0	0.0135	0.0073	0	0.0131	0	0.0069	0	0.0138	0.0061	0	0	0.0153	0.0087	0.0135	0.0087	0.0189	0	0.0102	0	0	0.027	0.0072	0	0.0124	0	0.0174	0	0.0074	0.0073	0	0.0264	0.0159	0.009	0.0091	0
AL161714.1	0	0.0156	0	0	0	0	0	0	0	0	0	0	0	0	0	0	0	0	0	0	0	0	0	0	0	0	0	0	0	0	0	0	0	0	0	0	0	0	0	0	0	0	0	0	0	0	0	0	0
AL354824.2	0	0	0	0.0106	0.0145	0	0	0	0.0133	0	0	0	0	0.011	0	0	0.051	0	0	0	0	0.0192	0	0	0.0142	0.0212	0.0121	0.047	0.0241	0	0	0	0	0	0	0	0	0.0086	0.0095	0.0121	0	0	0	0	0	0	0	0	0
LINC00845	0	0.0381	0	0	0	0	0	0	0	0.0217	0	0	0.0294	0	0.0848	0.0458	0	0.082	0	0	0	0	0	0.069	0.0321	0.0478	0.0273	0	0	0	0.0582	0	0	0	0	0	0	0.0972	0.0427	0	0	0	0	0	0	0	0	0	0
AC002094.2	0	0	0	0	0	0	0	0	0	0	0	0	0	0	0	0	0	0	0	0	0	0	0	0	0	0	0	0	0	0	0	0	0	0	0	0	0	0	0	0	0	0	0	0	0	0	0	0	0
AP001021.2	0.1591	0.0544	0.1436	0	0.0932	0.1494	0	0	0.0855	0	0	0.0837	0.2514	0	0	0.0653	0	0	0	0.0617	0	0	0.0546	0.0656	0	0	0	0.0605	0	0	0.1661	0.1816	0	0	0	0.0646	0	0.0555	0.0609	0	0	0	0.1312	0.0759	0	0.0709	0.0807	0	0
AC108053.1	0.0457	0.1133	0.0155	0.0884	0.0335	0	0.0417	0.1595	0.0246	0.0488	0.0297	0.0301	0.1024	0.1217	0.1043	0.0376	0.0177	0.084	0.0676	0.0843	0	0.1683	0.0706	0.1131	0.0066	0.1617	0.0168	0.0522	0.0167	0.0546	0.1194	0.0457	0.1326	0.0223	0.0865	0.1253	0.0659	0.1993	0.0919	0.1397	0.0402	0.0956	0.0141	0.0327	0.0113	0.0662	0.0406	0.0639	0.0659
AL442163.1	0	0	0	0	0	0	0	0	0	0	0	0	0	0	0	0	0	0	0	0	0	0	0	0	0	0	0	0	0	0	0	0	0	0	0	0	0	0	0	0	0	0	0	0	0	0	0	0	0
LINC02865	0	0	0	0	0	0	0.0248	0	0	0	0	0	0	0	0	0	0	0	0	0	0	0	0	0	0	0.0204	0	0	0	0.0253	0	0	0	0	0	0	0	0.0166	0	0	0.021	0.0199	0	0	0	0	0	0	0
AL162511.1	0.017	0	0	0	0	0	0	0	0	0	0	0	0	0	0	0	0	0	0	0	0	0	0	0	0	0	0.0166	0	0	0	0	0	0	0	0	0	0	0.0059	0	0	0	0	0	0	0	0	0	0	0
AL109811.1	0	0.0049	0.0065	0	0.0085	0	0.0075	0	0.0156	0	0.0075	0.0381	0	0.0193	0.011	0.0059	0.0075	0.0106	0.0107	0	0	0.0112	0.005	0	0	0	0.0425	0.022	0.0353	0	0.0076	0	0	0.0094	0.0073	0	0.007	0.0101	0	0.0212	0.0064	0	0	0	0	0.0064	0.0073	0.0147	0
AC009065.7	0	0	0	0	0	0	0	0	0	0	0	0	0	0	0	0	0	0	0	0	0	0	0	0	0	0	0	0	0	0	0	0	0	0	0	0	0	0	0	0	0	0	0	0	0	0	0	0	0
AC108517.1	0	0	0	0	0	0	0	0	0	0	0	0	0	0	0	0	0	0	0	0	0	0	0	0	0	0	0	0	0	0	0	0	0	0	0	0	0	0	0	0	0	0	0	0	0	0	0	0	0
AC048387.1	0	0	0	0	0	0	0	0	0	0	0	0	0	0	0	0	0	0	0	0	0	0	0	0	0	0	0	0	0	0	0	0	0	0	0	0	0	0	0	0	0	0	0	0	0	0	0	0	0
TTTY20	0	0	0	0	0	0	0	0	0	0	0	0	0	0	0	0	0	0	0	0	0	0	0	0	0	0	0	0	0	0	0	0	0	0	0	0	0	0	0	0	0	0	0	0	0	0	0	0	0
AL360006.1	0	0.0064	0	0	0	0	0	0	0	0	0	0	0	0	0	0	0	0	0	0	0	0	0.0064	0	0	0	0.0092	0	0	0	0	0	0	0	0	0	0	0	0	0	0	0	0	0	0	0	0	0	0
AC074117.1	0.5005	0.5834	0.421	0.5427	0.3268	0.4221	0.6515	0.5726	0.3793	0.3711	0.29	0.5805	0.6473	0.4746	0.4583	0.4673	0.428	0.6019	0.5891	0.3753	0.2196	0.6876	0.4018	0.4363	0.425	0.5803	0.4681	0.4457	0.8763	0.4831	0.7187	0.526	0.4318	0.3547	0.5283	0.5541	0.3935	0.3769	0.3484	0.545	0.5154	0.3713	0.4034	0.4286	0.3492	0.3801	0.496	0.3528	0.35
AC093307.1	0	0	0	0	0	0	0	0	0.0087	0	0	0	0	0	0	0	0	0	0	0.0063	0	0	0	0	0	0	0	0	0	0	0	0	0	0	0	0	0.0077	0	0	0.0079	0	0	0	0.0077	0	0	0	0	0
AF222685.1	0	0	0.013	0.0062	0	0	0	0	0	0	0	0	0	0	0	0	0	0	0	0	0	0	0.0049	0	0	0.0062	0	0	0	0	0	0	0	0.0094	0	0.0058	0.0069	0	0	0	0	0.006	0	0.0137	0	0	0	0	0
AL359513.1	0.4181	0.0715	0.0314	0.2695	0.0408	0.0655	0.0726	0.0695	0.1124	0.1895	0.0362	0.0733	0.2203	0.1546	0.2119	0.1431	0.1436	0.3585	0.0516	0.0811	0.0434	0.27	0.1673	0.2586	0.0401	0.1792	0.3755	0.053	0.034	0.037	0.1455	0	0.1469	0.2264	0.1055	0	0.0335	0.1458	0.2401	0.1022	0.092	0.0292	0.1149	0.0665	0.069	0.2173	0.0707	0	0.1787
AC012467.1	0.9097	0.3628	0.3421	0.4561	0.3555	0.0712	0.0789	0.6045	0.5708	0	0.0789	1.4358	0.7189	0.1346	0.2305	0	0	0.1114	0.3365	0	0	0.94	0.26	0.5002	0.3486	0.7799	0.4456	0.2307	0.5174	0.161	0.7125	0.0865	0.4796	0.0985	0.3827	0.3077	0.0728	0.3173	0.2322	1.7789	0.9338	2.9817	0.4376	0.7953	0	0.4728	0.2306	0.5397	0.3888
AC022001.2	0	0	0	0	0	0	0	0	0	0	0	0	0.0353	0.0594	0	0	0	0	0	0	0	0	0	0	0	0	0	0.0255	0	0	0	0	0	0	0	0	0	0	0	0	0	0	0	0	0	0	0	0	0
AC226101.1	0	0	0	0	0	0	0	0	0	0	0	0	0	0	0	0	0	0	0	0	0	0	0	0	0	0	0	0	0	0	0	0	0	0	0	0	0	0	0	0	0	0	0	0	0	0	0	0	0
AL163195.2	0	0	0	0	0	0	0	0	0	0	0	0	0	0	0	0	0	0	0	0	0	0	0	0	0	0	0	0	0.0205	0	0	0	0	0	0	0	0	0	0	0	0	0	0	0	0	0	0	0	0.009
BX005040.3	0	0	0	0	0	0	0	0	0	0	0	0	0	0	0	0	0	0	0	0	0	0	0	0	0	0	0	0	0	0	0	0	0	0	0	0	0	0	0	0	0	0	0	0	0	0	0	0	0
AC139887.1	0.1357	0.1856	0.6124	0.1167	0	0	0.1413	0.0676	0.073	0.0527	0	0.1428	0.0715	0.1807	0.3095	0.223	0	0.1995	0.2008	0.0527	0	0	0	0.1119	0.078	0.1164	0.133	0.0516	0	0.3602	0.2835	0.1549	0.1431	0	0.0685	0.4407	0	0.0473	0.1559	0.1327	0.2388	0.2839	0.1679	0.1294	0.0672	0.0605	0.344	0.138	0.261
AC138627.1	0.0052	0.0036	0.0047	0	0.0091	0	0.0135	0.0104	0.0056	0.002	0.0108	0.0109	0.0082	0.0184	0	0.0107	0.0054	0.0038	0.0038	0.004	0	0	0.0089	0.0043	0.003	0.0067	0.0025	0.004	0.0127	0.0028	0.0136	0.0059	0	0	0.0052	0.0105	0.0025	0.0036	0	0.0102	0	0.0087	0.0107	0.0074	0.0026	0.0046	0.0079	0.0026	0.0133
LINC00561	0	0	0	0	0	0	0	0	0	0	0	0	0	0	0	0	0	0	0	0	0	0	0	0	0	0	0	0	0	0	0	0	0	0	0	0	0	0	0	0.0069	0	0	0	0	0	0	0	0	0
LINC01949	0	0	0	0	0	0	0	0	0	0	0	0	0	0	0	0	0	0	0	0	0	0	0	0	0	0	0	0	0	0	0	0	0	0	0	0	0	0	0	0.0056	0	0	0	0	0	0	0	0	0
AC017074.2	0	0	0.0289	0	0	0	0	0	0	0	0	0	0	0	0	0	0	0	0	0	0	0	0	0	0	0	0	0	0	0	0	0	0	0	0	0	0	0	0	0	0.0281	0	0	0	0	0	0	0	0
AC007402.2	0	0.0021	0	0	0	0	0	0	0	0	0	0	0	0	0	0	0	0	0	0	0	0	0	0	0	0	0	0	0	0	0	0	0	0	0	0	0	0	0	0.003	0	0	0	0	0	0	0	0	0
AC123023.1	0	0	0	0	0	0	0	0	0	0	0	0	0.0368	0	0	0	0.0721	0	0	0	0	0	0	0	0	0	0.0343	0	0	0	0	0	0	0	0	0	0	0	0	0	0	0	0	0	0	0	0	0	0
AC092115.2	0	0	0	0	0	0	0	0	0	0	0	0	0	0	0	0	0	0	0	0	0	0	0	0	0	0	0	0	0	0	0	0	0	0	0	0	0	0	0	0	0	0	0	0	0	0	0	0	0
AL451123.2	0	0.0086	0	0	0.0148	0	0	0	0	0	0	0	0	0	0	0	0	0	0	0	0	0	0	0.0104	0	0	0	0	0	0	0.0132	0	0	0	0	0	0	0	0	0	0	0	0	0	0	0	0.0128	0	0
AL357127.2	0	0.0221	0	0	0	0	0	0	0	0	0	0	0	0	0	0	0	0	0	0	0	0	0	0	0	0	0	0	0	0	0	0	0	0	0	0	0	0	0	0	0	0	0	0	0	0	0	0	0
LINC02385	0	0.031	0	0	0	0	0	0	0	0	0	0	0	0	0	0	0	0	0	0	0	0	0.0311	0.0374	0	0	0	0	0	0	0	0	0	0	0	0	0	0	0	0	0	0	0	0	0	0	0	0	0
AC025166.1	0	0	0	0	0	0	0	0	0	0.0925	0	0	0	0	0	0	0	0	0	0	0	0	0.1633	0	0	0	0	0	0	0	0	0	0	0	0	0	0	0	0	0	0	0	0	0	0	0	0	0	0
AC027013.1	0	0.0176	0	0	0	0	0	0	0	0	0	0	0	0	0	0	0	0	0	0	0	0	0	0.0106	0	0.0221	0.0126	0	0.0126	0.0137	0	0.0147	0	0	0	0	0.0124	0.009	0	0	0	0	0	0	0	0.0115	0	0	0
AC104129.1	0	0.0056	0	0	0.0048	0.0038	0	0.0122	0.0175	0.0411	0	0.0171	0	0.0108	0.0062	0.0368	0	0	0	0.0063	0.0051	0.0063	0	0.0168	0.0094	0.007	0.008	0	0.004	0.0043	0.0383	0	0.0344	0	0.0247	0.0165	0.0078	0.0114	0.0094	0.0119	0	0.0205	0.0034	0.0078	0.004	0.0036	0	0	0.0157
AL109653.3	0	0	0	0	0	0	0	0	0	0.0054	0	0	0	0	0	0	0	0	0	0	0	0	0	0	0	0.0059	0	0.0053	0	0	0	0	0	0	0	0	0	0	0	0	0	0	0	0	0	0	0	0	0
AC093893.1	0	0	0	0	0	0	0	0	0	0	0	0	0	0	0	0	0	0	0	0	0	0	0	0	0	0	0	0	0	0	0	0	0	0	0	0	0	0	0	0	0	0	0	0	0	0	0	0	0
LINC00456	0	0	0	0	0	0	0	0	0	0	0.0043	0	0	0	0	0	0	0	0	0.0032	0	0	0	0	0	0	0	0	0	0	0	0	0	0	0	0	0	0	0	0	0	0	0	0.0039	0	0	0	0	0
LINC01840	0	0	0	0	0	0.0639	0	0.0339	0	0	0	0	0	0	0	0	0	0	0	0	0	0	0	0	0	0	0	0	0	0	0	0	0	0	0	0	0	0	0	0	0	0	0	0	0	0	0	0	0
MAPT-AS1	0	0	0	0	0	0	0	0	0	0.002	0.0027	0.0056	0	0	0	0	0	0	0	0	0	0	0.0018	0	0	0	0	0	0	0.0056	0	0	0	0	0	0	0	0	0.002	0.0026	0	0	0.0022	0	0	0	0	0	0
AP000640.2	0.0425	0.0145	0.0383	0.0365	0	0.0199	0	0.0212	0.0228	0.033	0.1325	0	0	0.0565	0.0323	0.0174	0.0219	0.0312	0	0.033	0	0.0329	0.0728	0.035	0	0.0182	0	0.0162	0.0414	0.1127	0.0887	0.097	0	0.0828	0.0429	0	0	0.0148	0.0163	0.0208	0	0.0355	0.07	0.081	0.0631	0	0.0431	0.0216	0.0272
AL513327.1	0.0773	0.1223	0.1134	0.054	0.0453	0.1862	0.0856	0.1445	0.1456	0.0488	0.0654	0.117	0.0866	0.2918	0.0882	0.0159	0.0598	0.0924	0.143	0.0413	0.0301	0.0599	0.1392	0.1076	0.1556	0.1326	0.3078	0.239	0.1791	0.2976	0.1565	0.1104	0.1427	0.044	0.1757	0.0589	0.065	0.0775	0.0296	0.1276	0.1233	0.0364	0.3149	0.1844	0.1005	0.056	0.3333	0.118	0.031
SRGAP2-AS1	0	0.005	0	0.0063	0	0	0.0076	0.0073	0	0	0	0	0	0.0195	0.0111	0.006	0	0	0	0	0.0091	0	0	0.006	0	0.0063	0	0.0056	0	0	0	0	0	0	0	0.0059	0	0	0	0	0	0.0061	0	0.007	0	0	0	0	0.0188
TMEM132D-AS2	0	0	0	0	0	0	0	0	0	0	0	0	0	0	0	0	0	0	0	0	0	0	0	0	0	0	0	0	0	0	0	0	0	0	0	0	0	0	0	0	0	0	0	0	0	0	0	0	0
AC068308.1	0	0	0	0	0	0.0025	0	0.0027	0	0	0	0	0	0	0	0	0	0	0	0	0	0	0	0	0	0	0.0026	0	0.0104	0.0114	0	0	0	0	0	0	0	0	0	0	0	0	0	0	0	0.0048	0.0081	0	0.0069
AL591002.1	0.02	0.0273	0.0722	0.0515	0	0.0563	0	0.0398	0	0	0	0.021	0.0842	0.0177	0	0	0	0	0.0296	0.0155	0	0	0.0137	0.0165	0	0.0514	0	0.0152	0.0195	0	0.0417	0.0228	0	0	0.0404	0.0162	0	0.0139	0.0153	0.0391	0	0	0.0989	0.0191	0.0198	0	0	0.0203	0
AC091953.1	0	0.0108	0	0	0	0	0	0	0	0	0	0	0	0	0	0	0	0	0	0	0	0	0	0	0	0	0	0	0	0	0	0	0	0	0	0	0	0	0	0	0	0	0	0	0	0	0	0	0
AC026771.1	0.1403	0	0	0.0402	0.0548	0	0	0	0	0	0	0	0.0986	0.083	0	0	0.1928	0	0	0	0	0	0.0642	0.0386	0	0.0401	0	0	0	0	0.1465	0	0	0	0	0.1139	0	0	0	0	0.0411	0.0783	0.1157	0.0892	0	0	0	0.0476	0
AC113137.1	0	0.0075	0	0	0	0	0	0.011	0	0	0	0	0	0	0	0	0	0	0	0	0	0	0	0	0	0	0	0	0	0	0	0.0126	0	0	0	0	0	0	0	0	0	0	0	0	0	0	0	0	0
AC004938.2	0.2849	0.1031	0.1059	0.1441	0.0393	0.0472	0.1396	0.0835	0.1442	0.2864	0.0697	0.2998	0.0706	0.2231	0.0764	0.179	0.2418	0.1232	0.3224	0.1301	0.2505	0.1559	0.092	0.1244	0.0963	0.1868	0.0985	0.0893	0.2451	0.0712	0.14	0.0765	0.0707	0.1307	0.2369	0.2721	0.0966	0.1169	0.0257	0.1475	0.1769	0.1963	0.0553	0.2238	0.1328	0.1493	0.068	0.0682	0.1074
ARHGAP31-AS1	0	0.0425	0.0281	0	0	0.0876	0.0648	0.062	0	0.0242	0.0324	0.1309	0.1639	0.0828	0.0473	0	0.0962	0.0914	0.046	0	0	0	0.0427	0.0257	0	0.08	0.0305	0.071	0.0607	0	0.0325	0.1065	0	0	0	0	0	0.0217	0.0238	0.0608	0.0274	0	0.0256	0.0297	0.0616	0.0554	0	0	0
AC022634.2	0	0	0	0	0	0	0	0	0	0	0	0	0	0	0	0	0	0	0	0	0	0	0	0	0	0	0	0	0	0	0	0	0	0	0	0	0	0	0	0	0	0	0	0	0	0	0	0	0
AC093326.2	0	0	0	0	0	0	0	0	0	0	0	0	0	0	0	0	0	0	0	0	0	0	0	0	0	0	0	0	0	0	0	0	0	0	0	0	0	0	0	0	0	0	0	0	0	0	0	0	0
AL357833.1	0	0	0	0	0	0.0136	0	0	0	0	0	0	0	0	0	0	0	0	0.0214	0	0	0	0	0	0	0	0	0.011	0	0	0	0	0	0	0	0	0	0	0	0	0	0	0	0	0	0	0.0439	0	0
AC145207.2	0	0	0	0	0	0	0	0	0	0	0	0	0	0	0	0	0	0	0	0	0	0	0	0	0	0	0	0	0	0	0	0	0	0	0	0	0	0	0	0	0	0	0	0	0	0	0	0	0
LINC02541	0.1047	0.1267	0.1309	0.1246	0.1133	0.0378	0.1845	0.0964	0.1213	0.1502	0.1509	0.178	0.1698	0.3075	0.1225	0.0794	0.1495	0.1184	0.2384	0.0875	0.0602	0.1498	0.2266	0.1927	0.0833	0.3799	0.1894	0.049	0.2278	0.0684	0.0925	0.1012	0.1189	0.0419	0.1545	0.0785	0.0852	0.4383	0.1049	0.1969	0.3331	0.0809	0.0465	0.1229	0.0479	0.0431	0.1144	0.2704	0.1549
AL049543.1	0	0	0	0	0	0	0	0	0	0	0	0	0	0	0	0.0055	0	0	0.01	0	0	0	0	0	0	0	0	0	0.0263	0	0	0	0	0	0.0068	0	0	0	0.0052	0.0066	0	0	0	0	0	0	0	0	0
AC108021.1	0	0	0	0	0	0	0	0	0	0	0	0	0	0	0	0	0	0	0	0	0	0	0	0	0	0	0	0	0	0	0	0	0	0	0	0	0	0	0	0	0	0	0	0	0	0	0	0	0
INE2	0	0	0	0	0	0	0	0	0	0	0	0	0	0	0	0	0	0	0	0	0	0	0	0	0	0	0	0	0	0	0	0	0	0	0	0	0	0	0	0	0	0	0	0	0	0	0	0	0
Z97055.2	0.0196	0.0737	0.0088	0.0253	0	0.0184	0.0204	0.0391	0.0843	0.0076	0.0102	0.0618	0.0103	0.0087	0.0298	0.0322	0.0505	0.0144	0.0145	0.0532	0	0.0152	0.0403	0.0485	0.0563	0.0336	0.0192	0	0	0.0416	0.0307	0	0	0.0127	0.0495	0.0318	0	0.0478	0.0225	0.0192	0.0086	0.0164	0.0081	0.0467	0.0097	0.0262	0.0298	0.0199	0.0251
AC017006.1	0	0	0	0	0	0.0501	0	0	0	0	0.0555	0	0	0.0473	0	0	0	0	0	0	0	0	0	0	0	0	0	0.0406	0	0	0	0	0	0	0	0	0	0	0	0.0521	0	0	0	0	0	0	0	0	0
AC051619.10	0.02	0.0137	0	0.0172	0	0	0	0	0.0215	0	0	0	0	0.0178	0.0305	0.0165	0	0	0	0.0155	0	0	0.0137	0	0	0	0	0	0	0	0.0209	0	0.0422	0	0	0	0	0	0	0.0392	0	0	0	0	0	0	0	0	0.0257
AC005845.1	0.0297	0.0406	0.1073	0	0.0348	0	0	0.0592	0	0	0	0.0313	0.0939	0.1583	0.0452	0.0244	0.0306	0.0437	0	0.0461	0	0	0.0204	0.0245	0.0342	0	0	0	0	0.0315	0.0621	0	0	0	0.03	0.0241	0	0.0207	0.0228	0	0	0	0	0	0.0294	0.1059	0.0603	0.0604	0
AC139426.2	0	0	0	0	0	0	0	0	0	0	0	0	0	0	0	0	0	0	0	0	0	0	0	0	0	0	0	0	0	0	0	0	0	0	0	0	0	0	0	0	0	0	0	0	0	0	0	0	0
DDX11-AS1	0.0199	0.0102	0.0045	0.0213	0	0.014	0	0.0049	0.0107	0.0077	0.0103	0.0313	0.0105	0.0088	0	0	0	0	0.0073	0.0039	0.0062	0.0154	0.0136	0.0246	0	0.0213	0.0146	0	0.0242	0.0053	0.0156	0.0057	0.0105	0	0.01	0.0121	0.0143	0.0242	0.0114	0	0.0218	0.0125	0.0041	0.0095	0.0098	0.0177	0	0.0101	0.0127
AC093714.1	0	0	0	0	0	0	0	0	0	0	0	0	0	0	0	0	0	0	0	0	0	0	0	0	0	0	0	0	0	0	0	0	0	0	0	0	0	0	0	0.0151	0	0	0	0	0	0	0	0	0
AC013248.1	0	0	0	0	0	0	0	0.0834	0.09	0.065	0	0	0.0881	0.1485	0	0	0	0	0	0.0649	0	0	0	0	0	0.0717	0	0	0.0816	0	0.0874	0	0	0	0	0.0679	0	0.1167	0	0.0818	0.1472	0	0.069	0.0798	0	0.0745	0	0	0
AC239585.1	0	0	0	0	0	0	0	0	0	0	0	0	0.0086	0	0	0	0	0	0	0	0	0	0	0	0	0	0	0	0	0	0	0	0	0	0	0	0	0	0	0	0	0	0	0	0	0	0	0	0
AC138207.2	0.2367	0.027	0.0712	0.1356	0.0462	0.2594	0.2054	0.2752	0.0849	0.1226	0	0.4565	0.1663	0.105	0.06	0.2593	0.2439	0	0.0584	0.2143	0.2457	0.0611	0.1623	0.0325	0.0907	0.1353	0.4251	0.06	0.1154	0.2094	0.0412	0.0901	0.0832	0.3588	0.2389	0.0961	0	0.1101	0.2114	0.1543	0.2082	0.1981	0.0651	0	0.0781	0.0703	0.12	0.1203	0.354
AC004893.2	0	0.0044	0.0058	0.0111	0.0076	0.0182	0	0.0129	0.007	0.005	0.0202	0.0204	0	0.0287	0.0098	0	0	0.019	0	0	0	0.0201	0	0	0.0074	0.0111	0.0253	0.0148	0.0063	0.0275	0	0.0074	0	0	0.0131	0.0053	0.0062	0	0.0099	0	0.0171	0.0108	0.0427	0	0.0256	0.0058	0.0131	0	0
AC113404.1	0	0	0	0	0.0301	0	0.0267	0.0256	0.0552	0.0399	0	0.108	0	0.0228	0	0.0211	0	0	0	0	0.032	0	0.0352	0	0.059	0	0	0.0195	0	0	0	0.0293	0.0541	0	0.0259	0.0417	0	0.0716	0.0197	0	0.0452	0.043	0.0212	0	0	0	0	0.0522	0.0329
AC188617.1	0	0	0.0031	0	0	0.0033	0	0	0.0037	0	0	0.011	0.011	0.0123	0	0	0.0036	0	0	0	0	0	0	0	0.008	0.006	0	0	0.0034	0.0037	0.0109	0.004	0	0.0045	0.0035	0	0	0	0	0	0.0061	0.0029	0	0	0.0034	0	0	0.0035	0.0045
LINC01918	0.0577	0.0263	0	0	0	0	0	0.0575	0.0207	0.0149	0	0	0.0203	0.0171	0.0292	0	0	0.0283	0	0	0	0	0.0132	0.0317	0	0.0165	0.0188	0	0	0	0.1004	0	0	0.05	0	0.0312	0.0185	0.0537	0.0442	0	0.0169	0.0322	0	0	0	0	0	0	0
AC007953.1	0.1117	0.0482	0.0371	0.1314	0.0689	0.0883	0.0918	0.0059	0.0569	0.073	0.0489	0.0928	0.2291	0.12	0.134	0.0628	0.0969	0.3023	0.0522	0.0776	0	0.1549	0.1209	0.2278	0.1689	0.1663	0.1439	0.0402	0.0458	0.2371	0.178	0.1543	0.0744	0.0535	0.0119	0.167	0.0565	0.2009	0.1395	0.0402	0.0879	0.1082	0.126	0.0729	0.0698	0.1204	0.1252	0.0777	0.0151
AC006206.1	0	0	0	0	0	0	0	0	0	0	0	0	0	0	0	0	0	0	0	0	0	0	0	0	0	0	0	0	0	0	0	0	0	0	0	0	0	0	0	0	0	0	0	0	0	0	0	0	0.0073
AL357079.2	0.019	0.013	0.0428	0.0326	0.0111	0.0268	0.0099	0	0.0613	0	0.0099	0.01	0.01	0.0169	0.0433	0.0156	0.0098	0.0698	0	0.0147	0	0.0883	0.013	0.0078	0	0.0081	0.0372	0.0506	0.0093	0	0.0297	0	0.0601	0.0123	0.0096	0	0.0274	0.0397	0.0145	0.0093	0.0501	0.0318	0.0391	0.0091	0.0282	0	0.0096	0	0
AC098484.1	0	0	0	0	0	0	0	0	0	0	0	0	0	0	0	0	0	0	0	0	0	0	0	0	0	0	0	0	0	0	0	0	0	0	0	0	0	0	0	0	0	0	0	0	0	0	0	0	0
BX284668.6	0	0	0.08	0.0381	0	0	0	0	0	0.0344	0.0461	0	0	0	0.0674	0	0.0457	0.0651	0	0.0344	0.0552	0	0	0	0	0.076	0.1302	0.1011	0.1296	0	0.0463	0	0	0	0	0	0	0.0927	0	0.0433	0	0	0.0365	0.0423	0	0	0.2696	0	0.0568
AC116337.4	0	0.0252	0.0332	0.2849	0	0	0.3451	0.2202	0.0396	0.0286	0.1916	0.0775	0.0388	0.1308	0.056	0.0908	0.0759	0	0.0545	0.0286	0	0.1142	0.0505	0.0304	0	0.1263	0	0	0.0359	0.1955	0	0	0	0.0957	0.1115	0.0299	0.0354	0.1027	0.1692	0.036	0.0648	0.0308	0	0.0351	0.0729	0.1312	0.0373	0.0749	0
AC008667.4	0	0	0	0	0	0	0	0	0	0	0	0	0	0	0	0	0	0	0	0	0	0	0	0	0	0	0	0	0	0	0	0	0	0	0	0	0	0	0	0	0	0	0	0	0	0	0	0	0
LINC01895	0	0	0	0	0.0109	0	0	0	0	0	0	0	0	0	0	0.0076	0.0096	0	0	0	0	0	0.0064	0	0	0	0	0	0	0	0	0	0	0	0	0	0	0	0	0	0	0	0	0	0	0	0	0	0
AC020891.3	0	0	0	0.0919	0	0	0	0	0	0	0	0	0	0	0	0	0	0	0	0	0	0	0	0	0	0	0	0	0.0521	0	0	0	0	0	0	0	0	0	0	0	0	0	0	0	0	0	0	0	0
AC013727.1	0	0	0	0	0	0	0	0	0	0	0	0	0	0	0	0	0	0	0	0	0	0	0	0	0	0	0	0	0	0	0	0	0	0	0	0	0	0	0	0	0	0	0	0	0	0	0	0	0
AL357507.1	0.029	0	0.0262	0	0	0	0	0	0	0	0	0	0	0	0	0	0	0	0.0429	0	0	0	0	0	0	0	0	0	0	0	0.0303	0	0	0	0	0	0	0.0202	0	0	0.0766	0	0	0	0	0	0	0	0
AC102941.2	0	0	0	0	0	0.0234	0	0	0	0	0	0.0131	0	0	0	0	0	0	0	0	0	0	0	0	0	0	0	0	0	0	0	0	0	0	0	0	0	0	0	0.0122	0	0	0	0	0	0	0	0	0
SLC24A3-AS1	0	0.0148	0	0	0	0	0	0	0	0	0	0	0	0	0	0	0	0	0	0	0	0	0	0	0	0	0	0.0083	0	0.023	0	0.0124	0	0	0	0	0	0	0	0	0	0.0091	0	0	0	0	0	0	0.0139
AC009065.6	0	0	0	0	0	0	0	0	0	0	0	0	0	0	0	0	0	0	0	0	0	0	0	0	0	0	0	0	0	0	0	0	0	0	0	0	0	0	0	0	0	0	0	0	0	0	0	0	0
AC109131.1	0	0	0	0	0	0	0	0	0	0	0	0	0	0	0	0	0	0	0	0	0	0	0	0	0	0	0	0	0	0	0	0	0	0	0	0	0	0	0	0	0	0	0	0	0	0	0	0	0.0624
PCAT7	0.401	0.3304	0.267	0.1469	0.4124	0.1575	0.1027	0.3637	0.4384	0.3217	0.4993	0.4254	0.3187	0.1634	0.3498	0.0945	0.2846	0.2416	0.3453	0.2858	0.1883	0.1579	0.1894	0.4365	0.2305	0.1804	0.4508	0.1275	0.1859	0.2582	0.611	0.3565	0.3674	0.3588	0.2157	0.3549	0.4959	0.2935	0.3775	0.3214	0.4974	0.751	0.3388	0.2383	0.1432	0.3485	0.2367	0.117	0.3709
AL050338.2	0.0147	0.01	0.0066	0.0063	0	0.0207	0	0.022	0	0.0057	0	0.0232	0.0155	0.0196	0	0	0.0151	0	0	0	0	0	0	0	0	0.0126	0.0072	0.0112	0	0.0156	0.0077	0.0168	0	0	0.0297	0	0	0.0051	0	0.0287	0	0.0061	0	0.014	0	0	0.0075	0	0
LINC02523	0	0	0	0.0052	0	0	0	0.006	0	0	0	0	0	0	0	0	0	0.0089	0	0.0094	0	0	0	0.0099	0	0	0	0	0	0	0.0063	0	0	0	0	0	0	0.0042	0	0	0	0	0	0	0	0	0	0	0
JRKL-AS1	0	0	0	0	0	0	0	0	0	0	0	0	0	0	0	0	0	0	0	0	0	0	0	0	0	0	0	0	0	0	0	0	0	0	0	0	0	0	0	0	0	0	0	0	0	0	0	0	0
AP002075.1	0	0	0	0	0	0	0	0	0	0	0	0	0	0	0	0	0	0	0	0	0	0	0	0	0	0	0	0	0	0	0	0	0	0	0	0	0	0.0224	0	0	0	0	0	0	0	0	0	0	0
LINC02172	0	0.0176	0	0	0.01	0.0081	0.0179	0	0	0	0	0.009	0	0.0152	0	0.007	0	0	0.0254	0.0067	0	0.0133	0.0118	0	0.0197	0.0073	0.0084	0.0065	0	0.0091	0.009	0	0	0	0	0.007	0	0.006	0	0	0.0151	0	0	0.0082	0	0	0	0	0
AC002347.2	0	0	0	0	0	0	0	0	0	0	0	0	0	0.1007	0	0	0	0	0.1679	0	0	0	0	0	0	0	0	0	0	0	0	0	0.2393	0	0	0	0	0	0	0	0	0	0	0.1082	0	0.1011	0	0	0
AL731577.2	0.0699	0	0	0.1202	0	0.0657	0.0364	0.1046	0.0376	0	0	0	0.0368	0	0.2658	0	0.036	0.1542	0.0517	0.0543	0	0.1084	0.048	0.1154	0.0804	0	0.0343	0.0266	0	0	0.0365	0.0798	0	0	0.1412	0	0.0672	0	0.0268	0.0684	0	0.0585	0	0	0.0692	0	0.0709	0	0
AC141424.1	0	0.0201	0	0.0126	0	0	0	0	0	0	0	0	0	0.013	0.0223	0	0	0	0	0	0	0	0	0	0	0.0377	0	0	0	0	0	0	0	0	0.0148	0	0	0	0	0	0	0	0.0121	0	0	0	0	0	0
AL117382.2	0.5297	0.2634	0.1304	0.207	0.3952	0.2714	0.1504	0.528	0.518	0.2619	0.4509	0.3547	0.9641	0.342	0.7322	0.3561	0.1489	0.9201	0.57	0.2243	0.06	0.2986	0.6276	0.5958	0.3321	0.2064	0.1887	0.2565	0.0939	0.5623	0.5029	0.8247	0.9139	0.2503	0.632	0.5864	0.509	0.3359	0.3687	0.6592	0.2542	0.1612	0.4368	0.4134	0.2861	0.4719	0.0977	0.3918	0.1852
AC008073.1	0	0	0	0.0614	0.0419	0.0671	0	0.0356	0	0.0278	0.0372	0.0752	0	0	0	0	0	0	0	0	0	0	0.0245	0.059	0.0411	0	0	0	0	0	0.0746	0	0	0	0	0	0.0343	0.0499	0	0	0.0629	0	0	0.0682	0	0.0318	0	0	0
AL162718.2	0	0	0.0097	0	0	0	0	0	0	0	0	0	0	0	0	0	0	0	0	0	0	0	0	0.0089	0	0	0	0	0.0105	0.0114	0	0	0	0	0	0	0	0	0	0	0	0.009	0	0	0	0	0	0	0
AC006967.3	0	0	0	0	0	0	0.0185	0	0	0	0	0	0	0	0	0	0	0	0	0	0	0	0	0	0	0	0	0	0	0	0.0185	0	0	0	0	0	0	0	0	0	0	0	0	0	0	0	0	0	0.0228
AC027243.2	0	0	0	0.023	0	0	0	0	0	0	0	0	0	0	0	0	0	0	0	0	0	0	0	0	0	0	0	0	0	0	0	0	0	0	0	0	0	0	0	0	0	0	0	0	0	0	0	0	0
AL160035.1	0	0	0	0	0	0	0	0.0336	0	0	0	0	0	0	0.0512	0	0	0	0	0.0262	0	0	0	0	0	0	0	0	0.0329	0	0	0.0385	0	0	0	0	0.0648	0	0	0	0.0593	0	0	0	0	0	0	0	0
AC010327.5	0.0246	0.0673	0.0778	0.0423	0	0.0231	0.0769	0.1227	0.0794	0.0382	0.0256	0.0259	0.0259	0.0546	0.0374	0.0202	0	0.0543	0.0182	0.0478	0	0.0381	0.0084	0.0609	0.0707	0.0528	0.0723	0.0187	0.072	0	0.0771	0.0281	0.0519	0	0.0621	0.01	0	0.0515	0.0377	0.0361	0.0758	0.0309	0	0.0235	0	0.011	0	0.0626	0.0473
AC005005.3	0.0275	0.0188	0.0124	0	0.0484	0.0388	0.0287	0.0274	0.0444	0.0214	0.043	0.0724	0.087	0.0733	0.0837	0.0226	0.0284	0.0607	0.0407	0.0214	0.0343	0	0.0283	0.0341	0.0791	0	0.0405	0.0105	0.0268	0.0292	0.0144	0.0157	0	0	0.0417	0.0112	0.0529	0.0096	0.0105	0.0673	0.0605	0.0115	0.034	0.0131	0.0273	0.0245	0	0.042	0.0706
AC007529.1	0	0	0	0	0	0	0	0	0	0.0069	0.0093	0	0	0.0079	0	0	0	0	0	0.0138	0	0	0	0	0.0102	0	0	0	0	0	0.0093	0	0	0	0.009	0	0	0	0	0	0	0	0	0	0	0	0	0	0
AC091607.2	0	0.0331	0.0146	0	0	0.0152	0.0504	0.0322	0	0.0125	0	0	0	0.0287	0.0245	0.0265	0.0166	0	0.0239	0	0	0.0751	0.0221	0.0133	0	0.0138	0.0316	0.0123	0.0157	0.0857	0	0	0	0	0.0326	0	0.0155	0.045	0.0371	0.0316	0.0142	0.0135	0.0133	0	0	0	0.0491	0.0164	0
AL451048.1	0	0	0	0	0	0	0	0	0	0	0	0	0	0	0	0	0	0	0	0	0	0	0	0	0	0	0	0	0	0	0	0	0	0	0	0	0	0	0.0685	0	0	0	0	0	0	0	0	0	0
LINC01764	0	0	0	0	0	0.0074	0	0	0	0	0	0	0	0	0.012	0	0	0	0	0	0	0	0	0	0.0091	0	0	0	0	0	0	0	0.0167	0	0	0.0064	0	0	0.0061	0	0	0	0	0	0.0078	0	0	0	0
AC135388.1	0	0	0	0	0	0	0	0	0	0.0427	0	0	0	0	0	0	0	0	0	0	0	0	0	0	0	0	0	0	0	0	0	0	0	0	0	0	0	0	0.0421	0	0	0	0	0	0	0	0	0	0
AC009135.1	0	0	0	0	0	0	0	0	0	0	0	0	0	0	0	0	0	0	0	0	0	0	0	0	0	0	0.0245	0	0	0	0	0	0	0	0.0252	0	0	0	0	0	0	0	0	0	0	0	0	0	0
AL121652.1	0.0866	0	0	0	0	0	0	0	0	0	0.0451	0	0	0.1154	0	0	0.0446	0	0	0	0	0	0	0	0	0.0371	0	0	0	0	0	0	0	0	0.0437	0.0352	0	0	0	0	0.0762	0	0	0.0413	0	0	0	0	0
AP000432.1	0	0	0	0	0	0	0	0	0	0	0	0	0	0	0	0	0.0388	0	0	0	0	0	0	0	0	0	0	0	0	0	0	0	0	0	0	0	0	0	0	0	0	0	0	0	0	0	0	0	0
AC011483.2	0	0	0	0	0	0	0	0	0	0	0	0	0	0	0	0	0	0	0	0	0	0	0	0	0	0	0	0	0	0	0	0	0	0	0	0	0	0	0	0	0	0	0	0	0	0	0	0	0
AP000470.1	0	0	0	0	0	0	0	0	0	0	0	0	0	0	0	0	0	0	0	0	0	0	0	0	0	0	0	0	0	0	0	0	0	0	0	0	0	0	0	0	0	0	0	0	0	0	0	0	0
AP000146.1	0	0	0	0	0	0	0	0	0	0	0	0	0	0	0	0	0	0	0	0	0	0	0	0	0	0	0	0	0	0	0	0	0	0	0	0	0	0	0	0.0309	0	0	0	0	0	0	0	0	0
AC089999.1	0	0	0	0	0	0	0	0	0	0	0	0	0	0	0	0	0	0	0	0	0	0	0	0	0	0	0	0	0	0	0	0	0	0	0	0	0	0	0	0	0	0	0	0	0	0	0	0	0
AC009996.1	0	0.0406	0.0536	0.0511	0.0348	0.1396	0.1238	0.1481	0.032	0	0.0618	0	0.0313	0.0528	0	0	0.0306	0.0874	0.0879	0	0	0	0.0815	0.0245	0.0342	0.0764	0.0291	0.0678	0.1449	0.0315	0.031	0.0339	0.188	0	0.06	0	0	0.0207	0.0228	0	0.0523	0.0249	0.147	0.1417	0.0589	0.1059	0.1808	0.0604	0
AC005224.2	0.0363	0.0248	0.0409	0.1013	0.1807	0.3834	0.0944	0.0723	0.1073	0.0211	0.0094	0.1718	0.1529	0.2012	0.0276	0.0522	0.028	0.0267	0.0671	0.0845	0.1355	0	0.2737	0.0299	0.0208	0.07	0.2132	0.0966	0.168	0.2888	0.0663	0.1139	0.0765	0.1296	0.0549	0.0663	0.0261	0.0253	0.0208	0.1773	0.1037	0.0455	0.0823	0.0865	0.1167	0.0485	0.0736	0.0738	0.2674
MYOSLID	0	0.0042	0	0	0	0.0115	0.0064	0	0	0	0.0064	0	0	0	0	0.005	0.0189	0.009	0	0	0	0	0.0042	0.0101	0.014	0.0105	0	0.0186	0.006	0.013	0.0064	0.007	0	0	0	0.0099	0	0	0	0.006	0.0054	0	0.005	0.0058	0	0	0.0062	0	0.0078
LINC01965	0	0	0	0	0	0	0	0	0	0	0	0	0	0	0.0054	0	0	0	0	0	0	0	0	0	0.0041	0	0	0	0.0069	0.0037	0	0	0	0	0	0	0	0	0	0	0	0	0	0	0	0	0	0	0
AC106772.1	0	0	0	0	0	0.0308	0	0	0	0	0	0.0346	0	0	0	0	0	0	0	0	0	0	0	0.0271	0	0	0	0	0	0	0	0	0	0	0	0	0	0	0	0	0.0289	0	0	0	0	0	0	0	0
AC009554.2	0.0659	0	0.0297	0.085	0.1159	0.7428	0.0686	0.0657	0.0354	0.0256	0.1371	0.2427	0.3819	0.4095	0.3006	0.1354	0.1358	0.0484	0.1463	0.1535	0.4925	0.0511	0.1582	0.0544	0.0379	0.0847	0.1937	0.2507	0.1285	0.07	0	0.1881	0	0.2141	0.0665	0.0802	0.1266	0.0919	0.0505	0.0966	0	0	0.1087	0.2514	0	0.0587	0.2005	0.067	0.1267
AC106730.1	0	0	0	0	0	0	0	0	0	0	0	0	0	0	0	0	0	0	0	0	0	0	0	0	0	0	0	0	0	0	0	0	0	0	0	0	0	0	0	0	0	0	0	0	0	0	0	0	0
AL024497.1	0	0	0	0	0	0	0	0	0	0.0239	0	0	0	0	0	0	0	0	0	0	0	0	0	0.0254	0	0	0.0301	0	0	0.0326	0	0	0	0	0	0	0	0	0	0.0301	0	0	0	0.0293	0	0.0274	0	0	0
AL807742.1	0	0.0064	0	0	0	0	0.0032	0	0	0.0048	0	0	0	0	0	0.0026	0	0	0	0	0	0	0	0	0	0	0.0031	0.0024	0	0.0066	0	0	0	0	0.0031	0	0.003	0	0.0024	0	0	0	0	0	0	0	0	0	0
AL354989.1	0	0	0	0	0	0.1148	0.0318	0.0305	0.0329	0.0237	0	0	0	0.0271	0.0465	0	0.063	0.0898	0.0904	0.0712	0	0	0	0.0504	0.0703	0	0.0299	0.0233	0	0	0.0638	0	0	0	0	0.0744	0	0.0213	0.0234	0.0896	0	0	0.0504	0.0583	0	0.0545	0.031	0	0.0392
AC073046.4	0.0673	0.0345	0.0152	0.0578	0	0	0.0175	0.0168	0	0.0131	0	0.1062	0.0354	0.0597	0.0256	0.0415	0	0.0247	0.0249	0.0522	0	0	0.0231	0	0	0.0288	0	0.0256	0	0	0	0.0192	0.1064	0.1311	0.0679	0.0137	0.0162	0.0117	0.0386	0	0.074	0.1267	0	0.0481	0	0.015	0	0	0
AC024270.2	0	0	0	0	0	0	0	0	0	0	0	0	0	0	0	0	0	0	0	0	0	0	0	0	0	0	0	0	0	0	0	0	0	0	0	0	0	0	0	0	0	0	0	0	0	0	0	0	0
AC107373.3	0	0	0	0	0	0	0	0	0	0	0	0	0	0	0	0	0	0	0	0	0	0	0	0	0	0	0	0	0	0	0	0	0	0	0	0	0	0	0	0	0	0	0	0	0	0	0	0	0
AF130359.1	0	0	0	0	0	0	0	0	0	0	0	0	0	0	0	0	0	0	0	0	0	0	0	0	0	0	0	0	0	0	0	0	0	0	0	0	0	0	0	0	0	0	0	0	0	0	0	0	0
Z98259.1	0	0	0	0	0	0	0	0	0	0	0	0	0	0	0	0	0	0	0	0	0	0	0	0	0	0	0	0	0	0	0	0	0	0	0	0	0	0	0	0	0	0	0	0	0	0	0	0	0
CR383656.12	0	0	0	0	0	0	0	0	0	0	0	0	0	0	0	0	0	0	0	0	0	0	0	0	0	0	0	0	0	0	0	0	0	0	0	0	0	0	0	0	0	0	0	0	0	0	0	0	0
AC008870.4	0	0	0	0	0	0	0	0.0926	0	0	0	0	0	0.0549	0	0	0	0	0.0458	0	0	0	0	0	0.0356	0	0	0	0.0302	0.0329	0	0.0707	0	0	0	0	0.0297	0.0216	0	0.0303	0	0.0259	0	0.0295	0	0	0.0314	0.0315	0
AC009166.1	2.8293	1.2534	0.8632	1.7127	1.0746	0.4118	1.7427	2.8203	2.2717	2.0431	2.3632	1.6353	2.0995	1.0966	1.7571	1.6043	2.0948	1.5814	1.8278	1.8869	1.5387	1.1118	1.8587	1.8735	1.2826	1.4008	0.8979	1.3341	1.0103	1.2268	2.3721	1.6378	2.4369	1.0874	1.2874	2.7173	0.6893	2.2236	1.4645	2.3378	1.6829	1.434	0.4272	2.1284	1.1049	1.6331	0.9698	1.6616	0.7153
PSPC1-AS2	0	0.2118	0.0932	0.1331	0.1815	0	0.0537	0.0514	0.2221	0.0401	0.1074	0.3802	0.2719	0.5498	0.2354	0.0848	0.0532	0.0759	0	0.0401	0	0	0.1062	0.1277	0	0.2655	0.1517	0.0393	0.6543	0.2192	0.0539	0.1178	0.2177	0.0671	0.0521	0.1676	0	0.108	0.1581	0.1514	0.2271	0.1296	0.2128	0.2954	0.0511	0.092	0.157	0.0525	0.1324
AC073878.1	0	0	0	0	0	0	0	0	0	0	0	0	0	0	0	0.0069	0	0	0	0	0	0	0	0	0	0.0072	0.0083	0	0.0082	0	0	0	0	0	0.0085	0	0	0	0	0	0	0	0	0	0	0	0	0	0
RBPMS-AS1	0.153	0.2354	0.4143	0.3836	0.2093	0.2995	0.2655	0.4957	0.5075	0.1585	0.2255	0.9392	0.2418	0.4075	0.3102	0.2933	0.1051	0.3561	0.5283	0.2276	0.3018	0.2767	0.2361	0.1472	0.1319	0.1858	0.1749	0.2425	0.4103	0.1624	0.2796	0.2038	0.1613	0.4805	0.4119	0.0725	0.2818	0.169	0.2245	0.586	0.2131	0.4055	0.1788	0.3405	0.2778	0.284	0.1164	0.3112	0.3924
AC020651.2	0.0566	0.0581	0.3194	0.073	0.3153	0.1197	0.059	0.0282	0.1979	0.11	0.324	0.0447	0.1044	0.1131	0.1722	0.1279	0	0.0624	0.1047	0.1538	0.1763	0.0219	0.1068	0.1284	0.0814	0.0607	0.0555	0.0323	0.4555	0	0.1774	0.0646	0.0597	0.0552	0.2144	0.1724	0.3264	0.0197	0.0542	0.2353	0.0374	0.0829	0.0817	0.081	0.0561	0.0378	0.1005	0.0288	0.1089
AC148477.10	0	0	0	0	0	0	0	0	0	0	0	0	0	0	0	0	0	0	0	0	0	0	0	0	0	0	0	0	0	0	0	0	0	0	0	0	0	0	0	0	0	0	0	0	0	0	0	0	0
AC016027.1	0.4602	0.469	0.3683	0.6792	0.5599	0.4323	0.7956	0.4934	0.3829	0.4317	0.253	0.7492	0.4849	0.5935	0.3169	0.3424	0.6981	0.5232	0.5396	0.4044	0.3894	0.9017	0.4169	0.6374	0.3494	0.5434	0.5614	0.2643	0.4911	0.3595	0.399	1.0409	0.293	0.3385	0.3068	0.4088	0.3004	0.7813	0.492	0.6452	1.039	0.3924	0.358	0.5135	0.3783	0.5261	0.2818	0.6711	0.2783
KCNIP1-AS1	0	0.0075	0	0	0	0	0	0	0	0	0	0	0	0.0097	0	0	0	0	0	0	0	0	0	0	0	0	0.0107	0	0	0	0	0	0	0	0	0	0	0	0	0.0107	0.0096	0	0	0	0	0	0	0	0
AC104850.2	0.1016	0.1563	0.1605	0.131	0.1489	0.0954	0	0.2026	0.2186	0.1381	0.1586	0.3207	0.1338	0.0902	0.1931	0.4174	0.3142	0.2987	0.0376	0.2563	0.0949	0.1969	0.1568	0.2095	0.1168	0.2831	0.0747	0.116	0.1734	0.1348	0.1326	0.203	0.2143	0	0.2565	0.2268	0.1709	0.1595	0.175	0.298	0.2235	0.2126	0.1885	0.1211	0.1258	0.3168	0.1288	0.0775	0.0651
AC055717.1	0	0	0	0.0168	0	0	0	0	0	0	0	0	0	0	0	0	0	0	0	0	0	0	0	0	0	0	0	0	0	0	0	0.0112	0	0	0	0	0	0	0	0	0	0.0082	0	0	0	0.0087	0	0	0.0125
AC018450.1	0	0.0178	0.0704	0	0	0	0	0	0	0.0202	0	0.0274	0.0274	0.0231	0	0	0	0	0	0	0	0	0.0357	0.0215	0.0299	0.0223	0	0.0396	0	0	0	0.0297	0	0	0.0263	0	0	0.0181	0.0598	0	0.0229	0.0218	0	0	0	0.0232	0	0	0
BACH1-IT3	0	0	0	0	0	0.0449	0	0	0	0	0	0	0	0	0	0	0	0	0	0	0	0	0	0	0	0	0	0	0	0	0	0	0	0	0	0	0	0	0	0	0	0	0	0	0	0	0	0	0
AC018552.2	0	0.0165	0	0	0	0	0.0251	0	0	0	0.0251	0	0.0254	0.0214	0	0	0	0	0	0.0375	0	0	0	0	0	0	0.0473	0	0.0471	0.0769	0.0252	0	0	0	0	0	0.0696	0	0	0	0.0212	0	0	0	0.0956	0	0.049	0	0.0928
LINC02647	0	0	0	0	0	0	0	0	0	0	0	0	0	0	0	0	0	0	0	0	0	0	0	0	0	0	0	0	0	0	0	0	0	0	0	0	0	0	0	0	0	0	0	0	0	0	0	0	0
AC035139.1	0	0	0.0642	0.0611	0	0	0	0	0	0	0	0	0.0749	0.0631	0	0.0584	0	0	0.1052	0	0	0	0	0	0	0	0	0.0541	0	0	0	0	0	0	0	0	0	0	0	0	0	0	0.0586	0	0	0	0	0	0
AC006450.3	0.0271	0.0062	0.0082	0	0	0.0085	0.0188	0.018	0.0097	0	0.0094	0	0.0095	0.008	0	0	0	0	0	0.0211	0	0	0	0.0224	0	0.0078	0	0.0138	0	0	0	0	0	0.0235	0	0	0	0.0126	0.0069	0	0.0159	0.0227	0.0075	0	0	0	0	0	0.0348
AC016074.1	0	0	0	0	0	0	0	0	0	0	0	0	0	0	0	0	0	0	0	0	0	0	0	0	0	0	0	0	0	0	0	0	0	0	0	0	0	0	0	0	0	0	0	0	0	0	0	0	0
AC092384.3	0	0	0.0061	0	0	0	0	0.0202	0	0	0	0.0071	0	0.03	0.0103	0	0.0209	0	0	0	0	0.0105	0	0.0056	0	0.0116	0	0	0	0	0	0.0077	0	0	0.0068	0.0055	0	0	0	0.0132	0.0059	0	0	0	0	0	0	0.0069	0
AC002456.1	0.0786	0.0329	0.0473	0.0376	0.1434	0.0616	0.05	0.0871	0.141	0.0645	0.0818	0.2482	0.0322	0.0543	0.0864	0.1579	0.0721	0.1798	0.0259	0.1221	0.1905	0.0474	0.0749	0.0685	0.0552	0.0749	0.214	0.0831	0.0596	0.0186	0.1779	0.0998	0.0737	0.0397	0.0397	0.0461	0.0378	0.0945	0.0468	0.1538	0.0231	0.2011	0.0576	0.0375	0.0779	0.1207	0.062	0.0755	0.0616
AC016813.1	0	0.0056	0	0.007	0	0.0308	0.0256	0	0.0265	0	0	0.0173	0.0173	0	0	0	0	0	0	0	0	0	0	0	0	0	0	0.0062	0.016	0.0087	0	0	0.0173	0	0	0	0.0079	0.0114	0	0	0	0.0069	0.0135	0.0078	0.0162	0.0073	0	0	0.0105
AC145141.2	0	0	0	0	0	0	0.0403	0	0	0	0	0	0	0	0	0	0	0	0	0	0	0	0	0	0	0	0	0	0.0378	0.0822	0	0	0	0	0	0	0	0	0.0297	0	0	0	0	0	0	0	0	0	0.0497
AC008738.5	0	0	0	0	0	0	0	0	0	0	0	0	0	0	0	0	0	0	0	0	0	0	0	0	0	0	0	0	0	0	0	0	0	0	0	0	0	0	0	0	0	0	0	0	0	0	0	0	0
AC011451.3	0	0.0142	0.0187	0.0357	0	0	0	0	0	0.0322	0	0	0.0437	0.0368	0	0	0	0	0	0	0	0	0.0142	0	0	0.0178	0.0407	0	0	0	0.0217	0	0	0	0.021	0.0337	0	0.0145	0	0.0203	0	0	0	0.0198	0	0	0	0	0.0266
AC107973.1	0	0	0	0	0	0	0	0	0	0	0	0	0	0	0	0	0	0	0	0	0	0	0	0	0	0	0	0	0	0	0	0	0	0	0	0	0	0	0	0	0	0	0	0	0	0	0	0	0
AC105150.1	0	0	0	0	0	0	0	0	0	0	0	0	0	0	0	0	0	0	0	0	0	0	0	0	0	0	0	0	0	0	0	0	0	0	0	0	0	0	0	0	0	0	0	0	0	0	0	0	0
AC012213.4	0	0	0	0	0	0	0	0	0	0	0	0	0	0	0	0	0	0	0	0	0	0	0	0	0	0	0	0	0	0	0	0	0	0	0	0	0	0	0	0	0	0	0	0	0	0	0	0	0
AL158163.1	0.0235	0.0483	0.0319	0.0607	0.0138	0.0332	0.0613	0.0235	0.0506	0.0183	0.0735	0.0495	0.0372	0.1671	0.1074	0.029	0.0243	0.0173	0.0348	0.0548	0.0147	0.0365	0.0646	0.068	0.0406	0.1211	0.0115	0.0627	0.0344	0.075	0.086	0.0403	0.0496	0.0459	0.0119	0.0573	0.0113	0.0328	0.018	0.1151	0.0311	0.0394	0.0776	0.0224	0.0117	0.0524	0.0239	0.0239	0.0453
AL021153.1	0	0	0	0	0	0	0	0	0	0	0	0	0	0	0	0	0	0	0	0	0	0	0	0	0	0.054	0	0	0	0	0	0	0	0	0	0	0	0	0	0	0	0	0	0	0	0	0	0	0
AC078789.1	0.0407	0	0	0	0	0	0.0424	0.0406	0	0.0316	0	0	0.1286	0	0	0	0	0	0	0	0	0	0	0	0	0	0	0	0.0397	0	0	0	0	0	0.0411	0	0	0	0	0	0	0.034	0	0.0388	0	0.0362	0	0.0414	0
LINC02794	0	0	0	0	0	0	0	0	0	0	0	0	0	0	0	0	0	0.0193	0	0	0	0	0	0	0	0	0	0	0	0.0139	0	0	0	0	0	0	0	0	0	0	0	0	0	0	0.013	0	0	0	0
AL078645.1	0	0	0	0	0	0.0431	0	0	0	0	0	0	0.0483	0	0	0	0	0	0	0	0	0	0	0	0	0	0	0	0.0447	0	0	0	0	0	0	0	0	0.096	0	0	0.0404	0	0.0378	0.0438	0	0	0	0	0
LINC02849	0.0467	0.024	0	0	0.0411	0	0	0	0.0126	0.0182	0.0122	0	0	0.0207	0.0178	0.0192	0.0482	0.0687	0	0	0.0146	0.0543	0.024	0.0289	0	0	0	0	0.0114	0.0124	0	0.04	0	0.0152	0.0118	0	0	0.0081	0	0	0	0.0391	0.0096	0	0.0116	0	0	0.0238	0
AP005436.1	0	0	0	0	0	0	0	0	0	0	0	0	0	0	0	0	0	0	0	0	0	0	0	0	0	0	0	0	0	0	0	0	0	0	0	0	0	0	0	0	0	0	0	0	0	0	0	0	0
DPP10-AS3	0	0	0	0	0	0	0	0	0	0	0	0	0	0	0	0	0	0	0	0	0	0	0	0	0	0	0	0	0	0	0	0	0	0	0	0	0	0	0	0	0	0	0	0	0	0	0	0	0
LINC01712	0	0	0	0	0	0	0	0	0.0113	0	0	0	0	0.0094	0	0	0	0	0	0	0	0	0	0	0	0	0	0	0	0	0	0	0	0	0	0	0	0	0	0	0	0	0	0	0	0	0	0	0
LIMD1-AS1	0.0343	0.0234	0.0232	0.0663	0	0.0362	0.0268	0.0342	0.0369	0.01	0.0178	0.0451	0.0135	0.0609	0.0261	0.0317	0.0574	0.0315	0.0127	0.0166	0.016	0.0066	0.0235	0.0354	0.0148	0.022	0.0504	0.0228	0.0251	0.0182	0.0537	0.044	0.0362	0.0334	0.013	0.0209	0.0165	0.0179	0.0131	0.0293	0.0075	0.0323	0.053	0.0409	0.017	0.0076	0.0174	0.0218	0.0055
AC104335.2	0	0	0	0	0	0	0	0	0	0	0	0	0	0.0285	0	0	0	0	0	0	0	0	0	0	0	0	0	0	0	0	0	0	0	0	0	0	0	0	0	0	0	0	0	0.0306	0	0.0286	0.0326	0	0
LINC00928	0	0	0	0	0	0	0	0	0	0	0	0	0	0	0	0	0	0	0	0	0	0	0	0	0	0	0	0	0	0	0	0	0	0	0	0	0	0	0	0	0	0	0	0	0	0	0	0	0.0097
AC009948.1	0.0108	0.0369	0.0195	0.0278	0.038	0.0203	0.045	0.0108	0.0116	0.0252	0	0.0227	0.0114	0.0287	0	0.0355	0	0.0159	0.0319	0.0084	0	0	0.0148	0	0.0372	0.0185	0.0211	0.0246	0.0842	0.0115	0.0225	0.0246	0.0228	0.028	0.0109	0	0.0104	0.0075	0.0165	0.0317	0.0095	0.0181	0.0267	0	0.0214	0.0096	0.0328	0	0.0138
LINC01646	0	0	0	0	0	0	0	0	0	0	0	0	0	0	0	0	0	0	0	0	0	0	0	0	0	0	0	0	0	0	0	0	0	0	0	0	0	0	0	0	0	0	0	0	0.0058	0	0.0059	0	0.0299
AP000769.2	0	0	0	0	0	0	0	0	0	0	0	0	0	0	0	0	0	0	0	0	0	0	0	0	0	0	0	0	0	0	0	0	0	0	0	0	0	0	0	0	0	0	0	0	0	0	0	0	0
AC005258.2	0	0	0	0	0	0	0	0	0	0	0	0	0	0	0	0	0	0	0	0	0	0	0	0	0.0364	0.0136	0	0	0	0	0	0	0	0	0	0.0129	0	0	0	0	0.0139	0	0	0	0	0	0	0	0.0203
LINC00960	0.1364	0.0426	0.0509	0.3952	0.007	0.1282	0.5744	0.0089	0.0032	0.0138	0.0154	0.1155	0.2157	0.0211	0	0.0097	0.2201	0.0567	0.1755	0.1566	0	0.1655	0.0061	0.0587	0.0034	0.1449	0.0494	0.0812	0.188	0.0378	0.0465	0.0203	0.0063	0.4509	0.0389	0.0024	0.1881	0.0662	0.0091	0.3248	0.0026	0.0521	0.044	0.0339	0.0441	0.0264	0.0662	0.0995	0.2016
AP006295.1	0	0	0	0	0	0	0	0	0	0	0	0	0	0	0	0	0	0	0	0	0	0	0	0	0	0	0	0	0	0	0	0	0	0	0	0	0	0	0	0	0	0	0	0	0	0	0	0	0.0425
LINC00667	2.3244	1.8654	1.4594	1.3849	1.4945	1.5984	1.7477	1.9126	1.6006	1.3934	1.3942	3.0385	1.5498	2.507	1.8036	1.6191	1.4268	1.4129	1.4337	1.2999	1.365	1.8923	1.746	1.2988	1.6112	1.6615	1.3486	1.6062	1.9497	1.1287	1.7468	1.4026	1.7068	1.7912	1.978	1.6965	1.0531	2.4434	1.263	2.0528	1.3786	1.469	1.9453	1.7475	1.0851	1.6016	2.1738	1.4058	1.6713
AC011995.2	0	0	0	0	0	0	0	0	0	0	0	0	0	0	0	0	0	0	0	0	0	0	0	0	0	0	0	0	0	0.0023	0	0	0	0	0	0.0018	0	0	0	0	0	0	0	0	0	0	0	0	0.0057
AC105383.1	0	0	0	0	0	0	0	0	0	0	0	0	0	0	0	0	0.0017	0	0	0	0	0	0.0012	0	0	0	0.0017	0	0.0033	0.0018	0	0	0	0	0	0	0	0	0	0.0017	0	0	0	0	0	0	0	0	0
AC091544.4	0	0.0034	0	0	0.0059	0	0	0	0	0.0039	0	0	0.0158	0	0	0	0	0	0	0	0	0	0	0	0.0057	0	0	0	0	0	0.0104	0	0	0.013	0.005	0	0	0.0035	0	0	0.0088	0	0.0082	0	0	0.0044	0.0101	0.0051	0.0064
LINC01485	5.8924	10.6772	3.2237	9.9883	6.5029	8.666	12.2004	5.8125	8.0729	12.2784	4.0994	9.4448	4.4107	6.6995	8.9789	3.7471	6.7532	9.5013	5.4139	3.9844	7.7099	6.7334	6.7088	9.2833	8.6501	7.7151	9.5885	1.9158	12.0966	11.852	4.0946	6.0629	4.4712	6.5772	1.8209	7.3103	2.0655	14.4833	7.7834	6.7063	8.8272	6.4487	7.1301	5.9839	5.5755	11.9596	5.159	14.5622	12.8679
TRMT2B-AS1	0	0	0	0	0	0	0	0	0	0.0735	0	0	0	0.1681	0	0	0.0976	0.1391	0	0	0	0	0	0	0	0	0	0	0	0	0	0	0	0	0	0.1537	0.091	0	0	0.1851	0	0	0	0	0	0	0	0	0
SEMA6A-AS2	0	0.0171	0	0.0043	0.0235	0	0.0052	0.015	0.0162	0.0039	0	0.0422	0.0053	0.0044	0.0228	0.0041	0	0.0147	0.0074	0.0039	0	0.0078	0.0069	0.0083	0.0115	0.0043	0.0049	0.0114	0.0244	0	0	0.0172	0	0.0065	0.0051	0.0081	0.0241	0.0175	0.0038	0.0147	0.0132	0.0126	0.0041	0.0239	0.005	0.0134	0.0254	0.0255	0.0064
AC005277.2	0	0	0	0	0	0	0	0	0	0	0	0	0	0	0	0	0	0	0	0	0.124	0	0	0	0	0	0	0	0.097	0	0	0	0	0	0	0.0404	0	0	0.0381	0	0	0.0416	0	0	0.0493	0	0	0	0
AJ009632.1	0	0	0	0	0	0.0132	0	0	0	0	0	0	0	0	0	0	0	0	0	0	0	0	0	0	0	0	0.0138	0	0	0	0	0	0	0	0	0	0	0	0	0	0	0	0	0	0	0	0	0	0
AC087463.2	0	0	0	0	0	0	0	0	0	0	0	0	0	0	0	0	0	0	0	0	0	0	0	0	0	0	0	0	0	0.1309	0	0	0	0	0	0	0	0	0	0	0	0	0	0.0392	0	0	0	0	0
AC009403.1	0.4395	1.1238	0.4657	0.4353	0.6049	0.359	0.7064	0.8668	0.6475	0.5938	0.507	1.1663	0.4732	0.6531	0.5085	0.471	0.4432	0.8707	0.7069	0.7566	0.4285	0.3851	0.6751	0.5123	0.4174	0.7291	0.9174	0.349	0.5031	0.4565	0.5389	0.4473	0.4231	0.5835	0.6849	0.6205	0.6335	0.5932	0.3804	0.9343	0.8659	0.4158	0.4019	0.638	0.2744	0.6725	0.4069	0.3693	0.9678
AL033381.1	0	0	0	0	0	0	0	0	0	0	0	0	0	0	0	0	0	0	0.0084	0	0	0	0	0	0	0	0.0055	0	0	0	0	0	0	0	0	0	0	0	0	0.0055	0	0	0	0	0	0	0	0	0
AC011477.1	0.3371	0.3314	0.1521	0.6339	0.1729	0.1979	0.373	0.3571	0.0907	0.2292	0.2412	0.1774	0.4441	0.505	0.1282	0.1385	0.3258	0.2478	0.2806	0.1636	0.0525	0.2286	0.2312	0.1912	0.1938	0.4878	0.2271	0.2405	0.4109	0.1118	0.5501	0.2406	0.0889	0.4107	0.234	0.3592	0.3037	0.3527	0.242	0.2678	0.2225	0.194	0.139	0.2211	0.1669	0.3379	0.2991	0.1071	0.027
AC096861.2	0.0305	0.0104	0.0551	0.0525	0.0358	0.043	0.0318	0	0.0164	0.0237	0.0794	0.0482	0.0644	0.0136	0	0.0753	0	0.0673	0.0452	0.0237	0.0571	0.0237	0.0733	0.063	0	0	0.0748	0	0	0.081	0.0319	0	0.0966	0.0198	0	0.0372	0.0293	0.0533	0.0234	0.0149	0	0.0256	0	0	0.0605	0.0272	0.031	0.0466	0.0587
AL391883.1	0	0	0	0	0	0	0	0	0.1401	0	0	0	0	0	0	0	0	0	0	0	0	0	0.0596	0	0	0	0	0	0	0	0	0	0	0	0	0	0	0	0	0	0	0	0	0	0	0.0387	0	0.0442	0
THAP7-AS1	0.0634	0.3596	0.2516	0.3649	0.3937	0.2678	0.409	0.5621	0.5793	0.5414	0.178	0.3533	0.3939	0.4049	0.2216	0.1562	0.3526	0.6053	0.5156	0.4672	0.2683	0.2455	0.2216	0.4756	0.3205	0.402	0.5338	0.1157	0.4078	0.3498	0.7146	0.4557	0.2138	0.2799	0.3582	0.6018	0.4201	0.4022	0.2814	0.285	0.2787	0.2068	0.1881	0.3807	0.3388	0.2145	0.2313	0.4768	0.1625
AC009567.1	0	0	0	0	0	0	0	0	0	0	0	0	0	0	0	0	0	0	0	0	0	0	0	0.0305	0	0	0	0	0	0	0	0	0	0	0	0	0	0	0	0.0361	0	0	0	0	0	0	0	0	0
AC046143.2	0.1213	0.3317	0.3284	1.0426	0.711	0	0.2526	0.6045	0.1305	0.3769	0.3786	1.021	0.2556	0.969	0	0.299	1.5002	0.1783	0.3589	0.3766	0.7554	0.376	0.4992	0.3001	0.2789	0.7279	1.0694	0.5537	1.301	0.1288	0.38	1.1078	0.5115	0.4728	0	0	0.3497	0.1692	0.2786	0.8302	0.1067	0.203	0.3001	0.8098	0.6005	0.4323	0.9839	0.7401	1.2441
AC096555.1	0	0	0	0	0	0	0	0	0	0	0	0	0	0	0	0	0	0	0	0	0	0	0	0	0	0	0	0	0	0	0	0	0	0	0	0	0	0	0	0	0	0	0	0	0	0	0	0	0
AL512452.1	0	0	0	0	0	0	0	0	0	0	0	0	0	0	0	0	0	0	0	0	0	0	0	0	0	0	0	0	0	0	0	0	0	0	0	0	0	0	0	0.009	0	0	0	0	0	0	0	0	0
AC087190.3	0	0	0	0	0	0	0	0	0	0	0	0	0	0	0	0	0	0	0	0	0	0	0	0	0	0	0	0	0	0	0	0	0	0	0	0	0	0	0	0	0	0	0	0	0	0	0	0	0
Z83843.1	0.1053	0.1656	0.1236	0.2263	0.0617	0.1187	0.1755	0.2572	0.0963	0.1145	0.0822	0.3214	0.1665	0.5656	0.1121	0.0433	0.1303	0.1625	0.226	0.0368	0.0328	0.0816	0.177	0.2042	0.1574	0.2619	0.2683	0.2084	0.3338	0.1789	0.242	0.1864	0.211	0.0479	0.2286	0.1154	0.0658	0.2939	0.0444	0.1802	0.2919	0.1278	0.1737	0.2562	0.0574	0.1032	0.2296	0.1285	0.1283
ZNF337-AS1	0.149	0.093	0.0614	0.1392	0.0949	0.1035	0.1282	0.1711	0.0976	0.1107	0.0573	0.1363	0.0956	0.1438	0.1084	0.1224	0.0968	0.0952	0.0959	0.0679	0.0605	0.0703	0.0867	0.1256	0.1378	0.1472	0.0698	0.0813	0.12	0.1135	0.1488	0.0666	0.1025	0.0505	0.1112	0.1131	0.0654	0.1469	0.062	0.1172	0.1083	0.0759	0.0855	0.0989	0.0706	0.0635	0.0394	0.0824	0.0374
LINC02818	0.055	0.0752	0	0	0.0645	0	0.3435	0.0548	0.1774	0	0.1716	0.2314	0	0.0976	0.3344	0.0452	0.17	0.3232	0.244	0.0427	0	0	0.1131	0.0907	0.1264	0.0943	0.0539	0.1673	0.0536	0	0.3445	0.1255	0	0.0714	0.111	0.0446	0.0528	0.1534	0.1684	0.1613	0	0.138	0.136	0.1573	0.0544	0.098	0	0	0.0705
AL049829.2	0	0	0	0	0	0	0	0	0	0	0	0	0	0	0	0	0	0	0	0	0	0	0	0	0	0	0	0	0	0	0	0	0	0	0	0	0	0	0	0	0	0	0	0	0	0	0	0	0
ZNF32-AS2	0.0429	0.0733	0.0387	0.1106	0.0251	0.0201	0	0.1069	0.0231	0.1166	0.0446	0.0677	0.0904	0.2855	0.0326	0.0176	0.0221	0.0946	0.1269	0.0333	0.0267	0	0.0588	0.1238	0.0493	0.1287	0	0.0326	0.1045	0.0911	0.0672	0.0734	0	0	0.0433	0.087	0.0206	0.0449	0	0.021	0.1132	0.1256	0.0531	0.0409	0.0425	0.0191	0.0217	0.1308	0
AC121493.1	0.1294	0.1769	0.1168	0	0.1011	0.4051	0.2694	0.043	0.0928	0.1005	0.0449	0.4084	0.1818	0.268	0.0656	0.1417	0.1334	0.1902	0.1276	0	0.0537	0	0.2366	0.2134	0.1487	0.1109	0.169	0.0984	0.4626	0.1373	0.045	0.2954	0.1819	0.056	0.0435	0.035	0.0414	0.1504	0.033	0.1687	0.2277	0.0722	0.2845	0.2879	0.1708	0.2305	0.3498	0.307	0.2212
AC116903.2	0	0	0	0.0128	0	0.0419	0.031	0	0	0.0116	0.0155	0	0	0	0.0453	0	0	0	0	0	0	0	0	0	0	0	0	0.0226	0	0.0316	0	0	0	0	0	0	0	0	0	0	0	0	0.0123	0	0	0.0133	0	0	0
AC009396.3	0	0	0	0	0	0	0	0	0	0	0	0	0	0	0	0	0	0	0	0	0	0	0	0	0	0	0	0	0	0	0	0	0	0	0	0	0	0	0	0	0	0	0	0	0	0	0	0	0
LINC02814	0.138	0.4449	0.089	0.3093	0.0462	0.0787	0.3901	0.2653	0.1591	0.1915	0.0667	0.2386	0.161	0.1313	0.0675	0.2106	0.1169	0.1014	0.124	0.0459	0.2088	0.0229	0.0913	0.3171	0.0283	0.2409	0.169	0.0488	0.2163	0.1047	0.1235	0.1688	0.1559	0.1281	0.005	0.024	0.0947	0.0481	0.0604	0.1253	0.0694	0.3713	0.0691	0.141	0.0098	0.0483	0.03	0.0251	0.0506
LINC02266	0.0225	1.3085	1.1075	0.0968	0.1188	0.1586	0.0234	0.0112	0.4601	0.1137	0.4216	0.0948	0.4982	0.04	0	0.2497	0.0696	0.2482	0.0333	0.0874	0	0.0349	0.5559	0.0093	0	0.3474	0.0772	0.0086	0.7135	0.5139	0.0118	0.4241	0.5697	0	0.0227	0.3381	0.0649	0.0314	0	0.1761	0	0.3486	0.3992	0.1396	0.457	0.2206	0.0114	0.0114	0.2165
AP003721.3	0.0479	0.0328	0.2595	0.3295	0.0562	0.045	0.1996	0.3344	0.1031	0.1117	0.0997	0.1008	0.0505	0.1276	0.1457	0.2756	0.0494	0	0.1418	0.2976	0	0.0743	0.0657	0.2371	0.1102	0.2054	0	0.401	0.1402	0.1017	0.1001	0.0547	0	0.1868	0.1935	0.0778	0.2763	0.0334	0.2935	0.4217	0.0843	0.1203	0.1185	0.1371	0	0	0.0972	0.0975	0
LINC01892	0	0	0	0.0059	0	0	0	0	0	0	0	0	0	0	0	0	0	0	0.0102	0	0	0	0	0	0	0	0	0	0	0	0	0	0.0146	0	0	0	0	0	0	0	0	0.0116	0	0	0	0	0	0.007	0
AL121904.1	0	0	0	0	0	0	0	0	0	0	0	0	0	0	0	0	0	0	0	0	0	0	0	0	0	0	0	0	0	0	0	0	0	0	0	0	0	0	0	0	0	0	0	0	0	0	0	0	0
AL121820.3	0.0129	0.022	0.0058	0.0221	0	0.0121	0.0335	0.0128	0	0.02	0.0067	0.0542	0.0136	0.0286	0.0098	0.0159	0.0199	0.0095	0.0095	0	0	0.0199	0.0088	0.0531	0	0.0331	0.0126	0.0098	0.0439	0	0.047	0.0441	0	0.0084	0.026	0.0261	0	0.0224	0.0049	0.0126	0.0283	0.0431	0.0053	0.0061	0.0127	0.0344	0	0.0131	0.0248
AC113355.1	0	0	0	0	0	0	0	0	0	0	0	0	0	0	0	0	0	0	0	0	0	0	0	0	0	0	0	0	0	0	0	0	0	0	0	0	0	0	0	0.0253	0	0	0	0	0	0	0	0	0
AC084026.2	0	0.0413	0	0.026	0	0	0	0	0	0	0	0	0	0	0	0	0.0312	0.0444	0	0.0235	0	0.0469	0	0	0	0.0259	0	0	0	0.0321	0	0	0	0	0	0	0	0	0	0	0	0.0253	0	0	0	0	0	0	0
AC090181.1	0	0	0	0	0	0	0	0	0	0	0	0	0	0	0	0	0	0	0	0	0	0	0	0	0	0	0	0	0	0	0	0	0	0	0	0	0	0	0	0	0	0	0	0	0	0	0	0	0
AC079148.2	0	0	0	0	0	0	0	0	0	0	0	0	0	0	0	0	0	0	0	0	0	0	0	0	0	0	0	0	0	0	0	0	0	0	0	0	0	0	0	0	0	0	0	0	0	0	0	0	0
LINC00951	0	0	0	0	0	0	0	0	0	0	0	0	0	0	0	0	0	0	0	0	0	0	0	0	0	0	0	0	0	0	0	0	0	0	0	0	0	0	0	0	0	0	0	0	0	0	0	0	0
CSMD2-AS1	0	0	0	0	0	0	0	0	0	0	0	0	0	0	0	0	0	0	0	0	0	0	0	0	0	0	0	0	0	0.0236	0	0	0	0	0	0	0	0	0	0	0	0	0	0	0	0	0	0	0
AC004835.1	0	0	0	0	0	0	0.007	0	0	0	0	0	0.007	0	0.0102	0	0	0	0	0	0	0	0	0	0	0	0	0	0	0	0	0	0	0	0	0	0	0	0	0.0131	0	0	0.0055	0.0064	0	0	0	0	0
SNHG31	0	0.0052	0	0.0392	0	0.0214	0.0317	0.0076	0	0	0.0158	0.016	0	0.0202	0	0.0312	0	0.0223	0.09	0	0	0.0236	0.0052	0.0125	0	0.0065	0.0074	0.0116	0	0.0081	0.0238	0.0087	0.016	0.0099	0.023	0.0247	0.0073	0.0371	0.0291	0.0149	0	0.0064	0.0063	0	0	0.0135	0	0	0
AC022695.3	0	0	0	0	0	0	0	0	0	0	0	0	0	0	0	0	0	0	0	0	0	0	0	0	0	0	0	0	0	0	0	0	0	0	0	0	0	0	0	0	0	0	0	0	0	0	0	0	0
AC010261.1	0	0	0	0	0	0	0	0	0	0	0	0	0	0	0.0646	0	0	0	0	0	0	0	0	0.035	0.0488	0	0	0.0323	0	0	0	0	0	0	0	0	0	0	0	0	0	0	0	0	0	0	0	0	0
AC023302.1	0	0	0	0.0678	0	0	0	0	0	0	0	0.0415	0.0416	0.07	0	0	0.0407	0	0	0	0	0	0	0	0	0	0	0	0	0	0	0	0	0	0	0.032	0	0	0	0	0	0	0	0	0	0.0351	0	0.0401	0
AC092620.2	0	0	0	0	0	0	0	0.014	0	0	0	0	0	0	0	0	0	0	0	0	0	0	0	0	0.0081	0.012	0	0	0	0	0	0	0	0	0	0	0	0	0.0054	0	0.0124	0	0	0	0	0	0	0	0
AC091133.1	0	0	0	0	0	0	0	0	0	0	0	0	0	0	0	0	0	0	0	0	0	0	0	0	0	0	0	0	0	0	0	0	0	0	0	0	0	0	0	0	0	0	0	0	0	0	0	0	0
AC008121.2	0.0742	0.1015	0	0.0319	0	0	0.0773	0.037	0.0399	0	0.0386	0.039	0.0391	0.0659	0	0.1219	0.0382	0	0	0.0288	0	0	0.0255	0.0612	0.0427	0.0636	0.0364	0.0282	0.0362	0.0394	0.0775	0	0	0	0	0.0301	0	0.0259	0	0.1451	0	0.0621	0	0.0708	0.0735	0.0661	0	0.0377	0
AC023481.1	0	0.0051	0	0	0	0.0139	0	0.0074	0	0	0	0	0	0.0066	0	0	0	0	0	0	0.0092	0	0.0051	0	0	0.0127	0	0.0056	0.0072	0.0079	0	0	0	0	0	0	0	0.0103	0	0	0	0	0	0	0	0	0	0.0075	0
LINC00305	0	0.0046	0.0244	0	0	0	0.007	0	0	0	0	0	0	0.006	0	0	0	0	0	0.0052	0	0	0	0	0	0.0058	0.0066	0	0.0066	0	0	0	0	0	0	0	0	0	0	0	0.0059	0	0	0	0	0	0	0	0.0087
LINC01267	0	0	0	0	0	0	0	0	0	0	0	0	0	0	0	0	0	0	0	0	0	0	0	0	0	0	0	0	0	0	0.0089	0	0	0	0	0	0	0.0059	0	0	0	0	0	0	0	0	0	0	0.0109
AL355870.1	0	0	0	0	0	0	0	0	0	0	0	0	0	0	0	0	0	0	0	0	0	0	0.0586	0	0	0.0366	0	0	0	0	0	0	0	0	0.0432	0	0	0	0	0	0	0	0	0	0	0	0	0	0
AP005057.1	0	0.0231	0	0.0581	0.0396	0	0	0	0	0.0263	0	0	0.0713	0.03	0	0	0	0	0	0	0	0.0524	0.0232	0	0	0.029	0	0	0.0989	0	0	0	0	0	0	0	0	0.0236	0.0518	0.0331	0	0	0	0.0322	0	0	0	0	0
AC024145.1	0.1002	0.1027	0.0452	0.2583	0.0587	0.3529	0.2086	0.025	0.1347	0.0584	0.1563	0.1317	0.343	0.2	0.2284	0.0823	0.1549	0.0736	0.1482	0.2138	0.3119	0.0388	0.6012	0.1859	0	0.2791	0.6624	0.1715	0.0977	0.3456	0.1569	0.4002	0.4224	0.1627	0.1264	0.2236	0.0962	0.2271	0.115	0.2204	0.1322	0	0.3097	0.215	0.124	0.1562	0.0508	0.1528	0.3211
AC087292.1	0	0	0	0	0	0	0	0	0	0	0	0	0	0	0	0	0	0	0	0	0	0	0	0	0	0	0	0	0	0	0	0	0	0	0	0	0	0	0	0	0	0	0	0	0	0	0	0	0
AL592146.1	0	0	0	0	0	0	0	0	0	0	0	0	0	0	0	0	0	0	0	0	0	0	0	0	0	0	0	0	0	0	0	0	0	0	0	0	0	0	0	0	0	0	0	0	0	0	0	0	0
AL139246.1	0.2133	0	0.0385	0	0	0	0.0444	0	0.0918	0	0	0.1795	0	0.0379	0	0	0	0	0.0631	0	0	0	0.0293	0.0704	0.049	0	0	0	0.2079	0	0	0.0487	0	0	0.0431	0.0692	0	0.0298	0	0.0417	0.0751	0	0	0	0	0	0.0433	0	0
LINC00373	0	0	0	0	0	0	0	0	0	0	0	0	0.0365	0	0	0	0	0	0	0	0	0	0	0	0	0	0	0	0	0	0	0	0	0	0	0	0	0	0	0	0	0	0	0	0	0	0	0	0
GAPLINC	0.0185	0.0126	0.0833	0.1111	0	0.1735	0.0961	0.1288	0.0397	0.0574	0	0.0583	0.1751	0.0492	0.0281	0.0152	0.0952	0.1628	0.0546	0.0717	0.046	0	0.0127	0.1066	0.0212	0.0475	0.3799	0.1264	0.018	0.0784	0.0193	0.0211	0.0779	0.2159	0.0559	0.045	0.1065	0.0515	0	0.1444	0.0812	0.0155	0.0609	0.0528	0.0731	0.0823	0.1498	0.0376	0.1657
WWC3-AS1	0	0	0	0	0	0	0	0	0	0	0	0	0	0	0	0	0	0	0	0	0	0	0	0	0	0	0	0	0	0	0	0	0	0	0	0	0	0	0	0	0	0	0.0277	0	0	0	0	0	0
AC093158.1	0	0	0	0	0	0	0	0	0	0	0	0	0.029	0	0.021	0	0.0284	0	0	0	0	0	0	0	0	0	0	0	0	0	0	0	0	0	0	0	0	0	0	0	0	0	0	0	0	0	0	0	0
AC073115.2	0	0.0242	0	0.0203	0	0.0111	0.0123	0.0118	0	0.055	0.0245	0	0.0621	0.0733	0.0359	0.0097	0.0365	0	0.0174	0.0092	0	0.0365	0.0243	0.1167	0.0136	0	0	0.0718	0.0345	0	0.0123	0	0.0746	0	0	0.0191	0.0227	0.0082	0.009	0.0576	0.0104	0	0	0	0.0117	0	0	0.012	0.0151
LINC00924	0.302	0.4936	0.3109	0.1338	0.094	0.1108	0.6731	1.3593	0.1117	0.1869	0.1129	0.2234	0.4823	1.156	0.287	0.0775	0.0875	0.1803	0.4329	0.1612	0.0823	0.3072	0.5016	0.2491	0.1248	1.0842	0.2635	0.42	0.2116	0.2655	0.4041	0.1778	0.1791	0.2452	0.3859	0.3447	0.2448	0.4706	0.2384	0.3968	0.5065	0.1264	0.1401	0.2835	0.0981	0.3615	0.1292	0.2543	0.4961
TRG-AS1	0.0445	0.0716	0.0378	0.2834	0.0491	0.0147	0.1798	0.1748	0.0084	0.0935	0.0517	0.157	0.1213	0.7828	0.0239	0.0237	0.178	0.0538	0.1394	0.0386	0.0098	0.0852	0.0485	0.1209	0.0933	0.2311	0.059	0.0856	0.0536	0.0306	0.0875	0.0179	0.0993	0.0714	0.0555	0.1211	0.0427	0.1132	0.0741	0.1407	0.1474	0.0613	0.0691	0.0324	0.013	0.0863	0.0318	0.0639	0.1007
CR381670.2	0	0.023	0	0	0	0	0.0175	0	0	0	0	0	0	0	0	0	0	0	0.0249	0	0	0	0	0	0	0	0	0	0	0	0	0.0192	0	0	0	0.0137	0	0	0.0129	0	0	0	0	0	0	0	0	0	0
CACNA1C-IT1	0	0.0193	0	0	0	0	0	0	0	0	0	0	0	0	0	0	0	0	0	0	0	0	0	0	0	0	0	0	0	0	0	0	0	0	0	0	0	0	0	0	0	0	0	0	0	0	0	0	0
AL138955.1	0.0373	0.1276	0.1516	0.0802	0.1969	0.1753	0.0777	0.0372	0	0.0435	0.1165	0.1571	0.177	0.2153	0.1419	0.1533	0.1539	0.1646	0.0552	0.0435	0.3022	0	0.1664	0.1077	0.1716	0.096	0.1645	0.213	0.3457	0.0594	0	0.2556	0.1967	0.0727	0.1319	0.1818	0.0359	0.0651	0.1143	0.0365	0.0328	0.0468	0.1693	0.089	0.0924	0.1496	0.3595	0.1139	0.1675
LINC02798	0.0287	0.084	0.1479	0.0493	0.1057	0.0308	0.1109	0.1307	0.1719	0.1082	0.0298	0.1509	0.1381	0.1964	0.1121	0.0841	0.0338	0.1987	0.1758	0.0477	0.1174	0.0317	0.3232	0.0237	0.1036	0.137	0.0401	0.1496	0.0799	0.1827	0.2824	0.2245	0.1469	0.0639	0.1903	0.1397	0.0551	0.0914	0.138	0.1001	0.0505	0.1097	0.0845	0.2266	0.0365	0.1022	0.0872	0.0375	0.1523
AL163192.1	0	0	0	0	0	0	0	0	0	0	0	0	0	0	0	0	0	0	0	0	0	0	0.0188	0	0	0	0.0269	0	0	0	0.0286	0	0	0	0	0	0	0	0	0	0	0	0	0	0	0.0488	0	0	0
AC093909.4	0	0.0057	0	0	0	0	0	0	0	0	0	0	0	0	0	0	0	0	0	0	0	0	0	0	0	0.0072	0	0	0	0	0	0	0	0	0.0084	0	0	0	0	0	0	0	0	0	0	0	0	0.0085	0.0107
TGFB2-OT1	0	0	0	0	0	0	0	0	0	0	0	0	0	0	0	0	0	0	0	0	0	0	0	0	0	0	0	0	0	0	0	0	0	0	0	0	0	0	0	0	0	0	0	0	0	0	0	0	0
AC027541.1	0	0	0	0	0	0	0	0	0	0	0	0	0	0	0	0	0	0	0	0	0	0	0	0	0	0	0	0	0	0.0425	0	0	0	0	0	0	0	0	0	0	0	0	0	0	0	0	0	0	0
BX470209.2	0.0305	0.1112	0	0	0.0119	0	0.0053	0.3142	0.0164	0	0.0264	0.0053	0	0	0.0309	0.1003	0.0052	0.0448	0.015	0.0079	0	0	0.0732	0.0461	0.0058	0.0044	0.0199	0	0	0.081	0.0053	0	0.0107	0	0	0.0165	0.0049	0.0496	0.0195	0.0099	0.0134	0	0.0042	0	0.0302	0.0272	0.0155	0.0103	0.0261
AL161421.1	0.6169	0.5906	1.1614	2.0606	0.4133	0.6292	0.9911	0.738	1.2134	0.9174	1.0086	0.9273	2.656	1.0014	0.5628	1.6075	0.7086	1.2953	1.3301	0.7389	1.7125	0.9016	1.7652	1.0468	0.6079	0.6952	1.8995	1.3143	0.4125	0.7111	0.6811	0.9659	1.0036	0.7558	0.7474	0.9301	2.1849	0.8852	0.8232	0.6377	1.3337	0.5458	1.1338	0.5884	0.5585	1.0993	0.3396	0.6633	1.1978
AL157762.1	0.1403	0.1279	0	0.1608	0	0.1318	0.1461	0.2331	0.0503	0.0363	0.0487	0.3444	0.0986	0.083	0	0.1153	0.0964	0	0.2076	0.0363	0.1747	0.145	0.1604	0.0386	0.3225	0.0802	0	0.0712	0.2736	0.0496	0.1465	0.0534	0.0986	0	0.1416	0.1898	0.0449	0.0652	0.1432	0.2286	0.2469	0.0783	0	0.0892	0	0.0417	0.2845	0.1427	0.1199
LINC02674	0	0	0	0	0	0	0.0184	0	0	0	0	0	0	0	0	0	0	0	0	0	0	0	0	0	0	0	0	0	0	0	0	0	0	0	0	0	0	0	0	0	0	0	0	0	0	0	0	0	0
AL137100.3	0	0.0029	0	0	0	0	0.0088	0	0.0091	0	0	0.0089	0	0	0	0.0069	0	0.0062	0	0	0	0	0.0029	0.0035	0	0	0	0	0.0041	0.0179	0	0.0096	0	0.011	0.0043	0	0.0041	0.0088	0	0	0.0037	0.0035	0.0209	0	0	0.0075	0	0.0043	0
REPIN1-AS1	0.4709	0.207	0.3339	0.5782	0.0394	0.158	0.2802	0.3688	0.1809	0.3919	0.21	0.5309	0.2835	0.4777	0.4602	0.1934	0.3813	0.4449	0.2488	0.5222	0.1676	0.7298	0.0923	0.5826	0.2706	0.2019	0.1318	0.1791	0.1968	0.2499	0.5971	0.3072	0.2128	0.1311	0.4414	0.2184	0.1293	0.4457	0.309	0.3617	0.148	0.4503	0.4992	0.1925	0.2997	0.2098	0.1705	0.1368	0.0862
AP000959.1	0	0	0	0	0	0	0	0	0	0	0	0	0	0	0	0	0	0	0	0	0	0	0	0	0	0	0	0	0	0	0.0207	0	0	0	0	0	0	0	0	0	0	0	0	0	0	0	0	0	0
AC110769.2	0.0501	0.0171	0.0113	0.0323	0.0147	0.0118	0.0131	0	0	0.0292	0	0.0264	0.0132	0.0223	0.0381	0	0.0129	0	0.0185	0.0097	0	0	0	0.0103	0.0288	0.0322	0.0246	0	0	0	0	0.0143	0	0.0326	0	0.0102	0.012	0.0525	0	0	0.0331	0	0.031	0	0.0124	0	0.0127	0	0
FNDC1-IT1	0	0	0	0.0323	0	0	0	0	0	0	0	0	0	0.0668	0	0	0	0	0	0	0	0	0	0	0	0	0	0.0286	0	0	0	0	0	0	0	0	0	0	0	0	0	0	0	0	0	0	0.0763	0.0382	0
AL590286.2	0	0	0	0	0	0	0	0	0	0	0	0	0	0	0	0	0	0	0	0	0	0	0	0.0112	0	0	0	0	0	0	0	0	0	0	0.0138	0	0	0	0	0	0	0	0	0	0	0.0121	0	0	0
AL450384.2	1.035	0.792	0.5338	1.9382	0.6067	0.7755	1.8219	1.9283	0.9675	1.5315	0.923	4.8101	1.1296	1.4547	0.5808	0.5163	0.635	1.3763	1.2944	0.3061	0.1842	0.5729	0.7184	1.1993	1.4023	0.9085	2.7161	0.7031	2.391	1.5958	1.1453	2.4899	1.533	2.2415	1.4804	0.3501	0.2131	1.8306	0.6415	1.7349	1.7237	1.423	0.9653	1.5983	0.9151	0.6696	1.5993	2.243	0.7899
AC007563.3	0	0	0	0	0	0	0	0	0	0	0	0	0	0	0	0	0	0	0	0	0	0	0	0	0	0	0	0	0	0	0	0	0	0	0	0	0	0	0	0	0	0	0	0	0	0	0	0	0
LINC02382	0	0	0	0	0	0	0	0	0	0	0	0	0	0	0	0	0	0	0	0	0	0	0	0	0	0	0	0	0	0	0	0	0	0	0	0	0	0	0	0	0	0	0	0	0	0	0	0	0
SFTPD-AS1	0.0078	0.0133	0	0.0033	0.0045	0	0.0081	0.0116	0.0209	0.0512	0	0.0286	0.0245	0.0276	0.0118	0.0064	0.036	0.0114	0.0057	0.003	0	0	0.016	0.0128	0.0178	0.0233	0.0152	0.0059	0.0038	0.0082	0.0446	0.0133	0.0082	0.005	0.0548	0.0315	0.0037	0.0081	0.0059	0.0304	0.0137	0.0227	0.0128	0.0481	0.0192	0.0035	0.0157	0	0.0249
GRM5-AS1	0	0	0	0	0	0	0.0042	0	0	0	0	0	0	0	0	0	0	0	0	0	0	0	0	0	0	0	0	0	0	0	0	0	0	0	0	0	0	0	0	0	0.0071	0	0	0	0	0	0	0	0
RERE-AS1	0.0165	0.0451	0.0743	0.085	0.0579	0.0774	0.1029	0.1642	0.0354	0.0768	0.0171	0.2947	0.1736	0.3071	0.1252	0.0271	0.1189	0.0726	0.0975	0.0384	0	0.0255	0.0678	0.1495	0.0379	0.1271	0.0807	0.0877	0.0161	0.0525	0.0516	0.1128	0.1042	0.0856	0.0665	0.0535	0.0317	0.0575	0	0.0644	0.0435	0.0138	0.0951	0.11	0.0326	0.1615	0.0835	0.0838	0.0845
AP000777.2	0	0	0	0	0	0	0	0	0	0	0	0	0	0	0.0589	0	0	0	0	0	0	0	0	0	0	0.0332	0.1138	0.0589	0	0	0	0.0442	0	0	0	0.0314	0	0.027	0	0.0379	0	0	0	0	0	0	0	0	0
AL121897.1	0	0	0	0	0	0	0	0	0	0	0	0	0	0	0	0	0	0	0	0	0	0	0	0	0	0	0	0	0	0	0	0	0	0	0	0	0	0	0	0	0	0	0	0	0	0	0	0	0
AL033379.1	0	0	0	0	0	0	0	0	0	0	0	0	0	0	0	0	0	0	0	0	0	0	0	0	0	0	0	0	0	0	0	0	0	0	0	0	0	0	0	0	0	0	0	0	0	0	0	0	0
AC023503.1	0	0	0	0	0	0	0	0	0	0	0	0	0	0	0	0	0	0	0	0	0	0	0	0	0	0	0	0	0	0	0	0	0	0	0	0.0662	0	0	0	0	0	0	0	0	0	0	0	0	0
AC073257.2	0.0821	0.4138	0.0926	0.0882	0.1804	0.0964	0.2456	0.1636	0.1986	0.0398	0.1067	0.2159	0.1946	0.1639	0.0624	0.0506	0.1586	0.1357	0.2428	0.008	0.0639	0.1113	0.1126	0.0508	0.1297	0.0967	0.5728	0.3668	0.6701	0.1198	0.0536	0.1171	0.1947	0.3732	0.3314	0.0749	0.1774	0.0644	0.1571	0.1705	0.3068	0.103	0.0761	0.0978	0.2031	0.1645	0.1664	0.1982	0.2499
LINC02862	0	0	0	0	0	0	0.05	0	0	0	0	0	0	0.0426	0	0	0	0	0	0	0	0	0	0	0	0	0	0	0	0	0	0	0	0	0	0	0	0	0	0	0	0	0	0	0	0	0	0	0
AC004801.3	0	0	0	0	0	0	0	0	0	0	0	0	0	0	0	0	0	0	0	0	0	0	0	0	0	0	0	0	0	0.0428	0	0	0	0	0	0	0	0	0	0	0	0	0	0	0	0	0	0	0
PHOX2B-AS1	0	0	0	0	0	0	0	0	0	0	0	0	0	0	0	0	0	0	0	0	0	0	0	0	0	0	0	0	0	0	0	0	0	0	0	0	0	0	0	0	0	0	0	0	0	0	0	0	0
AC068473.1	0	0.0597	0	0.015	0.0205	0	0.0546	0.0174	0	0	0.0182	0	0	0.0155	0	0	0	0.0257	0	0	0	0.0271	0.024	0	0	0.03	0	0	0	0	0.0182	0	0	0	0.0176	0.0142	0.0168	0.0122	0.0134	0	0.0154	0.0146	0	0	0	0	0	0	0
LINC01409	0.0069	0.0205	0.0062	0.004	0.0081	0.0022	0.0024	0.0368	0.0124	0.0036	0.0144	0.0194	0.0024	0.0491	0.014	0.0095	0.019	0	0.0068	0.0054	0	0.0107	0.0174	0.0228	0.0106	0.0178	0.0136	0.0053	0.0157	0.0171	0.0337	0.0026	0.034	0.009	0.0163	0.0037	0.0022	0.0209	0.0124	0.0135	0.0365	0.0077	0.0019	0.0066	0.016	0.0247	0.0351	0.007	0.0059
AL662889.1	0	0	0	0.0429	0	0	0	0	0	0	0	0	0	0	0	0	0	0	0	0	0	0	0	0	0	0	0	0	0.0486	0	0	0	0	0	0	0	0	0	0	0	0	0	0	0	0	0	0	0	0
AC099754.1	0	0	0	0	0	0	0	0	0	0	0	0.0035	0.0035	0	0	0	0	0	0	0	0	0.0104	0.0023	0	0	0	0	0	0	0	0	0	0	0	0	0	0	0	0	0	0	0	0	0	0	0	0	0	0
AC003986.3	0	0	0.0253	0	0	0	0	0	0	0	0	0	0	0	0	0	0	0	0	0	0	0	0	0	0	0	0	0	0	0	0	0	0	0	0	0	0	0	0	0	0	0	0	0	0	0	0	0	0
AC012615.6	0.1107	0.0541	0.05	0.0816	0.0278	0.0743	0.0823	0.1971	0.0595	0.129	0.0823	0.1581	0.1	0.2036	0.0842	0.065	0.0734	0.0465	0.1755	0.0368	0.0394	0.0245	0.0922	0.15	0.0727	0.1153	0.2169	0.0782	0.0848	0.1511	0.0908	0.1715	0.1501	0	0.1757	0.0257	0.0228	0.1048	0.0605	0.1237	0.0557	0.0397	0.1565	0.1433	0.0705	0.0634	0.0722	0.1287	0.0101
AL359232.1	0.0761	0.0932	0.0572	0.049	0.1077	0.0536	0.0429	0.0316	0.0511	0.0739	0.0791	0.0667	0.0434	0.0647	0.0867	0.0677	0.0686	0.1677	0.075	0.0812	0.1026	0.0835	0.1195	0.0523	0.0583	0.0788	0.1087	0.041	0.0742	0.0908	0.0496	0.0362	0.0401	0.0741	0.1184	0.072	0.0457	0.0641	0.0461	0.0775	0.0502	0.0663	0.0314	0.0756	0.0471	0.0621	0.0835	0.0709	0.1056
AC010605.1	0	0	0.044	0.0209	0	0	0	0	0	0	0	0	0	0	0	0	0	0	0	0	0	0	0.0167	0	0	0	0	0.0371	0.0475	0.0258	0.0254	0	0.0513	0	0	0.0395	0	0	0	0	0	0	0	0	0.0241	0	0	0	0
AC116914.2	0.2001	0.0456	0.1204	0.4013	0	0	0.0694	0	0.0717	0.1036	0.1388	0.0702	0.1405	0.6512	0.2028	0	0.1375	0.196	0.0987	0.3106	0	0	0	0.33	0.0767	0.6861	0.0653	0	0.3902	0.354	0.1393	0.0761	0.2813	0	0	0	0	0.1396	0.1021	0.326	0.2347	0.0558	0	0	0.066	0.2377	0.2705	0.2035	0.0855
AP002993.1	0	0	0	0	0	0.0868	0	0.0921	0	0	0	0	0	0	0	0	0	0	0	0	0	0	0.0634	0	0	0	0.1811	0.1406	0	0	0	0	0	0	0	0	0.0888	0	0	0	0	0	0	0	0	0	0	0	0.3555
AL009178.2	0.1784	0.0537	0.116	0.227	0.0251	0.0402	0.2155	0.0854	0.1996	0.1053	0.1337	0.1502	0.0903	0.1077	0.1845	0.2522	0.2207	0.0944	0.2323	0.0886	0.0356	0.177	0.0979	0.4474	0.0656	0.1775	0.1049	0.0489	0.167	0.2046	0.2758	0.0326	0.2408	0.0464	0.0793	0.168	0.1372	0.1394	0.2568	0.1047	0.0879	0.1613	0.1001	0.2315	0.1626	0.0763	0.0434	0.0508	0.0824
AC098934.2	0	0	0	0	0	0	0	0	0	0	0	0	0	0	0	0	0	0	0	0	0	0	0	0	0	0	0	0.0249	0	0	0	0	0	0	0	0	0	0	0	0	0	0	0	0	0	0	0	0	0
AC010285.3	0.0385	0.0132	0	0.0331	0.0113	0.009	0.01	0.0384	0.0104	0.0075	0	0.0304	0.1421	0.0855	0	0.0237	0.0199	0.0425	0.0143	0.015	0.012	0.0299	0.0132	0.0397	0.0111	0.0248	0.0094	0.0293	0.0188	0.0511	0.0503	0.033	0	0	0.0292	0.0156	0.037	0.0269	0.0442	0.0283	0.0169	0.0161	0.0318	0.0367	0.0095	0	0.0293	0.0196	0
AL008638.2	0	0.0042	0	0	0	0	0	0	0	0	0	0	0	0	0	0	0	0	0	0	0	0	0	0.005	0	0	0	0	0	0	0	0	0	0	0	0	0	0	0	0	0	0	0	0	0	0	0	0	0
AC069287.1	0	0	0	0	0	0	0	0	0	0	0	0	0	0	0	0	0	0	0	0	0	0	0	0	0	0	0	0	0	0	0	0	0	0	0	0	0	0	0	0	0	0	0	0	0	0	0	0	0
AC125257.1	0	0	0	0	0	0	0	0	0	0	0	0	0	0	0	0	0	0	0	0	0	0	0	0	0	0	0	0	0	0	0	0	0	0	0	0	0	0	0	0	0	0	0	0	0	0	0	0	0
DOCK4-AS1	0	0.0053	0.007	0	0.0091	0	0	0	0	0	0	0	0	0	0	0	0	0	0	0	0	0	0	0	0.0089	0.0067	0	0.0059	0.0076	0	0.0163	0	0.0164	0	0	0	0.0075	0	0	0	0	0	0.0128	0	0	0.0069	0	0.0079	0.01
AC087664.1	0	0.0124	0	0	0	0	0	0	0	0	0	0	0	0	0	0	0	0	0	0	0	0	0	0	0	0	0	0	0	0.0193	0	0	0	0	0	0	0	0	0	0	0	0	0	0	0	0	0	0	0
FLJ20021	2.9478	3.4938	2.4389	1.9638	1.8721	2.2154	3.2997	5.3872	2.1931	2.6907	2.1213	3.7222	2.8733	2.9656	1.6434	2.9669	2.2282	2.1663	2.617	2.0213	4.4367	1.7515	2.1399	1.9452	1.5532	2.9697	4.0431	0.7289	3.9044	3.5467	2.745	2.0473	1.3468	2.777	1.3393	1.8147	1.2275	3.2727	1.7116	2.3058	1.7723	3.6593	1.7624	1.7338	1.4352	1.7071	2.765	2.5482	4.5985
AC007405.1	0.02	0.0195	0.0258	0.0368	0.0268	0.0081	0.0238	0.0626	0.0307	0.0244	0.0208	0.0781	0.0451	0.0431	0.0174	0.0282	0.0294	0.0378	0.0676	0.0133	0.0071	0.0177	0.0294	0.0495	0.0131	0.0245	0.028	0.0217	0.0557	0.0303	0.0298	0.0457	0.0241	0.0111	0.0058	0.0417	0.0247	0.0558	0.0087	0.0391	0.0276	0.0335	0.0024	0.0163	0.017	0.0204	0	0.0174	0.0293
TRIM52-AS1	2.1653	2.2723	1.7767	0.7963	2.1042	1.1095	2.2546	2.8163	2.3913	1.808	1.795	4.5324	1.8668	4.5739	2.2535	2.7589	1.3009	3.0463	1.9532	2.9661	1.5432	0.7358	1.5408	2.0057	0.985	2.2436	3.0061	0.6784	2.9469	1.6595	2.2008	1.9036	2.0999	3.2499	1.321	1.0998	1.0904	1.058	1.4274	1.6869	0.7437	1.7733	1.6519	2.0431	1.1236	2.7132	1.726	2.261	4.7953
AP001652.1	0.0302	0.0206	0	0	0.0354	0	0.0314	0.0301	0.0325	0.0703	0	0	0.0954	0.0804	0.0459	0.0992	0.0622	0	0.0447	0.1171	0	0	0.1035	0.0498	0.0694	0.1811	0.0296	0	0	0.2243	0.063	0.0689	0	0.0392	0	0.049	0.029	0.0842	0.0231	0.118	0.0797	0.0505	0.0249	0.0288	0	0.0269	0.0306	0.0307	0
SATB1-AS1	0.0043	0.0079	0.0052	0.0272	0.0051	0.0094	0.0195	0.0258	0.0015	0.0167	0.0105	0.0121	0.0136	0.0574	0.0087	0.0047	0.0193	0.0127	0.0106	0.0045	0.0018	0.0022	0.0089	0.0059	0.0165	0.0185	0.0183	0.0164	0.007	0.0031	0.0075	0.0066	0.0061	0.0149	0.0087	0.0163	0.0083	0.008	0.0154	0.0126	0.0114	0.0072	0.0036	0.0069	0.0014	0.0077	0.0058	0.0015	0.0111
AL133279.1	0.0638	0.131	0.0864	0.0823	0.1497	0.06	0.0665	0.0318	0.0687	0.0992	0.0332	0.1008	0.37	0.0567	0.0971	0.1573	0.0987	0.1877	0.1417	0.0496	0.2783	0	0.1314	0.079	0	0.1642	0.0313	0.0486	0.0311	0.1694	0.2333	0.2186	0.2019	0.0829	0.0967	0.0777	0	0.0668	0.0733	0.2809	0	0.0801	0.079	0.0304	0.0316	0.0569	0.0647	0	0.1228
AC091962.1	0	0	0	0	0	0	0	0	0	0	0	0	0	0	0	0	0	0	0	0	0	0	0	0	0	0	0	0	0	0	0	0	0	0	0	0	0	0	0	0	0	0	0	0	0	0	0	0	0
COX10-AS1	0.2602	0.2741	0.1994	0.2054	0.2533	0.2075	0.2556	0.2186	0.1619	0.2072	0.1566	0.2755	0.4018	0.2992	0.1816	0.2608	0.1855	0.19	0.1961	0.1702	0.1488	0.2029	0.2402	0.2538	0.2502	0.3213	0.1699	0.1457	0.2888	0.2641	0.376	0.1887	0.3934	0.1361	0.3139	0.3109	0.151	0.2602	0.1792	0.296	0.144	0.367	0.1862	0.2685	0.1782	0.2785	0.1477	0.1714	0.1364
LINC00334	0.0167	0.0171	0.0075	0.0359	0	0.0078	0.0087	0.025	0.009	0	0	0.0351	0.0088	0.0074	0	0.0137	0.0258	0	0	0.0065	0.0104	0.0388	0	0.0207	0.0096	0.0072	0.0245	0.0127	0	0.0089	0.0174	0.0095	0.0352	0	0	0.0136	0	0.0291	0.0128	0.0163	0.022	0.007	0.0069	0.0239	0	0.0149	0.0169	0.0085	0
AC010273.2	0.0821	0.0281	0.037	0.0353	0.0481	0.1156	0.0641	0.1022	0.0883	0.0319	0.064	0.0648	0	0.0728	0	0	0.0423	0	0.0304	0.0159	0	0.0318	0	0.0508	0.0472	0.1055	0.0201	0.1405	0.16	0.0436	0.0214	0.0703	0.0433	0	0.0828	0	0.0394	0.0715	0.0628	0	0.018	0.0858	0.0508	0.0587	0.1016	0.2742	0.2288	0.0417	0.1841
AP001062.2	0.3056	0.1045	0.1379	0.1314	0	0	0	0.3046	0	0	0	0	0	0	0	0.2511	0.4725	0.2246	0	0.1186	0	0	0	0.126	0	0	0.2994	0	0	0.4867	0.3192	0.5234	0	0	0.1543	0	0	0.1066	0.117	0	0	0.5115	0.126	0	0.1513	0	0	0	0.1959
AL139022.2	0.0438	0.1797	0	0	0.1027	0	0.1368	0.131	0	0.1021	0	0.0922	0.1385	0.1944	0	0	0.0903	0.0644	0.0648	0	0	0.1358	0.03	0	0.1007	0.0376	0.0858	0	0.0427	0.0465	0.1372	0	0	0	0	0.1067	0	0.0917	0.1342	0	0.1156	0.0733	0.1806	0	0.1301	0.1171	0.2221	0.1337	0
AC007557.2	0	0	0	0	0	0	0	0	0	0	0	0	0	0	0	0	0	0	0	0	0	0	0	0	0	0	0	0	0	0	0	0	0	0	0	0	0	0	0	0	0	0	0	0	0	0	0	0	0
AC009118.3	0	0	0	0	0	0	0	0	0	0	0	0	0	0	0	0	0	0	0	0	0	0	0	0	0	0	0	0	0	0	0	0	0	0	0	0	0	0	0	0	0	0	0	0	0	0	0	0	0
AL356234.3	0	0	0	0.0144	0	0	0	0	0	0	0	0.0176	0.0353	0.0297	0	0	0.0345	0.0246	0	0	0	0.0259	0	0.0276	0.0192	0.0143	0.0328	0	0	0	0	0	0	0	0	0.0136	0	0.0233	0.0128	0	0.0442	0.028	0	0	0	0	0	0	0
AL353614.1	0	0	0	0	0	0	0	0	0	0	0	0	0	0	0	0	0	0	0	0	0	0	0	0	0	0	0	0	0	0	0	0	0	0	0	0	0	0	0	0	0	0	0	0	0	0	0	0	0
LINC02297	0	0	0	0	0	0	0	0	0	0	0	0	0	0	0	0	0	0	0	0	0	0	0	0	0	0	0	0	0	0	0	0	0	0	0	0	0	0	0	0	0	0	0	0	0	0	0	0	0
FP326651.1	0	0.0135	0	0	0	0	0	0	0	0	0	0.0208	0	0	0	0	0	0	0	0	0	0	0	0	0	0	0.0194	0	0	0	0	0	0	0	0	0.0161	0	0	0.0152	0	0	0	0	0	0	0.0176	0	0	0
LINC00842	0.0135	0.0046	0	0	0	0.0317	0.0352	0.0135	0.0073	0.0105	0.0141	0.064	0.0214	0.024	0.0514	0.0056	0	0.0199	0.03	0	0	0.0105	0.0093	0.0056	0.0233	0.0058	0	0	0.0198	0.0072	0	0.0077	0	0.0176	0.0068	0.0055	0.0065	0.0141	0.0103	0.0066	0	0.0057	0	0	0	0.006	0	0.0275	0.0087
AC092112.1	0	0.0207	0	0.0261	0.1067	0.0285	0.1579	0.0302	0	0	0	0	0	0.1346	0	0.0747	0	0.0446	0	0.0235	0	0	0.0832	0	0.0349	0	0	0.0231	0.0591	0.0322	0	0.1039	0	0	0	0	0.0291	0.0212	0	0.0296	0.0267	0	0.025	0	0	0.027	0	0.0617	0.0389
AL133343.2	0	0	0	0.0356	0	0	0	0	0	0	0	0	0	0	0	0	0	0	0	0	0	0	0	0.0341	0.0476	0	0	0	0	0	0	0	0	0	0	0	0	0	0	0	0	0	0	0	0	0	0	0	0
AL157414.1	0	0	0	0	0	0	0	0	0	0	0	0	0	0	0	0	0	0	0	0	0	0	0	0	0	0	0	0	0	0	0	0	0	0	0	0	0	0.0086	0	0	0	0	0	0	0	0	0	0	0
C8orf34-AS1	0	0	0.0527	0.0036	0	0	0.0043	0	0	0.0097	0	0	0	0	0	0.0034	0	0	0	0	0.078	0.0065	0	0	0.0336	0	0	0	0	0.1418	0.0044	0.0048	0.0088	0	0.2191	0	0.004	0	0	0	0	0.0314	0	0.0279	0	0	0	0.0891	0.1819
MKLN1-AS	0.0719	0.1075	0.1075	0.1603	0.0738	0.1182	0.255	0.2307	0.1015	0.1449	0.0748	0.1442	0.1752	0.1675	0.1264	0.1329	0.088	0.0859	0.1097	0.068	0.0504	0.0975	0.1048	0.1056	0.0852	0.1695	0.1981	0.0906	0.1709	0.0763	0.0563	0.1077	0.0426	0.0817	0.1134	0.1368	0.1425	0.141	0.0636	0.1076	0.3301	0.0865	0.0926	0.1093	0.0756	0.0701	0.057	0.0891	0.1728
SGSM3-AS1	0	0	0	0.0187	0	0	0	0	0.0234	0	0	0	0	0	0	0	0	0	0.0322	0	0	0	0	0	0.05	0.0186	0	0	0	0	0	0.0496	0.0458	0	0	0.0176	0	0	0	0	0	0	0	0	0	0.0194	0	0	0
AL773545.1	0	0	0	0	0	0	0	0	0	0	0	0	0	0	0	0	0	0	0	0	0	0	0	0	0	0	0	0	0	0	0	0	0	0	0	0	0	0	0	0	0	0	0	0	0	0	0	0	0
AC068616.3	0	0	0	0	0	0	0	0	0	0	0	0	0	0	0	0	0	0	0	0	0	0	0	0	0	0	0	0	0	0	0	0	0	0	0	0	0	0	0	0	0	0	0	0	0	0	0	0	0
AC091806.1	0.0059	0.004	0.0053	0.0152	0	0.0221	0.0245	0.0059	0	0.0046	0	0.0062	0.0248	0.0052	0	0.0048	0	0.0173	0.0087	0	0	0.0182	0.0081	0	0.0135	0.005	0.0115	0.0045	0.0229	0.0312	0	0.0201	0.0248	0.0153	0	0	0.0339	0.0082	0.0045	0.0057	0.0052	0	0.0145	0	0.0058	0	0.0119	0.012	0.0226
AL356489.1	0	0	0	0	0	0	0	0	0	0	0	0	0	0	0	0	0	0	0	0	0	0	0	0.028	0	0	0	0	0	0	0	0	0	0	0	0	0	0	0	0	0	0	0	0	0	0	0	0	0
AJ011931.1	0	0	0	0	0	0	0	0	0	0	0	0	0	0	0	0	0.008	0	0	0	0	0	0.0107	0	0	0	0	0	0	0	0	0	0	0	0	0	0	0	0.006	0	0	0	0	0	0	0	0	0	0
AL512641.1	0	0	0	0	0	0	0	0	0	0	0	0	0	0	0	0	0	0	0	0	0	0	0	0	0	0	0	0	0	0	0	0	0	0	0	0	0	0	0	0	0	0	0	0	0	0	0	0	0
AL136084.1	0	0	0	0	0	0.0038	0	0	0	0.0063	0	0.0043	0	0	0	0	0	0.006	0	0	0	0	0	0	0	0	0	0	0	0	0.0042	0	0	0	0	0	0	0	0	0	0	0	0	0	0	0	0	0	0
LINC01300	0.0227	0	0	0	0	0	0	0.0226	0	0	0	0	0	0.0805	0.0345	0	0	0	0.0335	0	0.0565	0.0351	0	0	0	0	0	0	0	0	0	0.0259	0	0.0589	0.0229	0	0	0	0.0347	0.0222	0.0399	0	0	0	0	0.0202	0.023	0	0
AC016876.2	0.0085	0	0.0038	0	0	0	0	0	0	0.0066	0	0.0179	0	0.0038	0	0	0.0044	0	0	0	0	0	0	0	0.0049	0.0037	0	0	0	0	0.0134	0	0	0	0	0.0035	0	0	0	0.0042	0	0.0036	0	0	0	0	0	0	0
LINC01768	0	0	0	0	0	0	0	0	0	0	0	0	0	0	0	0	0	0	0	0	0	0	0	0	0	0	0	0	0	0	0	0	0	0	0	0	0	0	0	0	0	0	0	0	0	0	0	0	0
AL031293.1	0	0	0	0	0	0	0	0	0	0	0	0	0	0	0	0	0	0	0	0	0	0	0	0	0	0	0	0	0	0	0	0	0	0	0	0	0	0.0093	0	0	0	0	0	0	0	0	0	0	0
AC037433.1	0	0	0	0	0	0	0	0	0	0	0	0	0	0	0	0	0	0	0	0	0	0	0	0.0107	0	0	0.0127	0	0	0	0	0	0	0	0	0	0	0	0	0	0	0	0	0	0	0	0	0	0
GABARAPL1-AS1	0	0	0	0	0	0	0	0	0	0	0	0	0	0	0	0	0	0	0	0	0	0	0	0	0	0	0	0	0	0	0	0	0	0	0	0	0	0	0	0	0	0	0	0	0	0	0	0	0
AL137802.2	0	0	0	0	0	0	0	0.0349	0	0.0136	0	0.0184	0.0368	0	0.0266	0	0	0	0	0.0136	0	0.0271	0	0	0	0.015	0.0171	0	0.0341	0	0.0183	0	0	0	0	0.0142	0	0	0.0134	0.0171	0	0	0	0	0	0	0	0	0
LINC01720	0	0	0	0	0	0	0	0	0	0	0	0	0	0	0	0	0	0	0	0	0	0	0	0	0	0	0.0086	0	0	0	0	0	0	0	0	0	0	0	0	0	0	0	0	0	0	0	0	0	0.0112
AC114341.2	0	0	0	0	0	0	0.0076	0	0	0	0	0	0.0077	0.0065	0	0	0.015	0	0	0	0	0	0	0	0	0	0	0.0111	0	0.0077	0.0228	0	0	0	0	0	0	0	0	0	0	0	0	0	0	0	0.0296	0	0
AC096589.1	0.0081	0.0055	0.0109	0.0035	0.0237	0.0076	0	0	0	0	0	0	0.0043	0.0036	0.0184	0.0066	0	0.0119	0	0	0	0	0.0055	0	0.0046	0.0069	0	0.0031	0	0	0.0169	0.0046	0.0085	0	0.0041	0.0033	0.0078	0	0.0031	0	0	0	0	0	0	0	0.0123	0	0.0104
AL513542.1	0	0	0	0	0	0	0	0	0	0	0	0	0	0	0	0	0	0	0	0	0	0.0823	0	0	0	0	0	0	0	0	0	0	0	0	0	0	0	0	0	0	0	0	0	0	0	0	0	0	0
LINC02052	0	0	0	0	0	0	0	0	0	0	0	0	0	0	0	0	0	0	0	0.0035	0	0	0	0	0.0051	0	0	0	0	0	0	0	0	0	0	0	0	0	0.0034	0	0	0	0	0	0	0	0	0	0
AL158817.1	0	0.0142	0	0	0	0	0	0	0	0	0	0	0	0	0	0	0	0	0	0	0	0	0	0	0	0	0	0	0.0203	0	0	0	0	0	0	0	0	0	0	0	0	0	0	0	0	0	0	0	0
AL034417.3	0.0186	0.0254	0.0168	0.032	0	0.0175	0.0387	0.0556	0.02	0.1012	0.0387	0.0783	0.1176	0.0991	0.0566	0.0459	0	0	0.0551	0.0433	0	0	0.0383	0	0	0.0798	0	0.0283	0.0363	0.158	0.0583	0.0212	0.0785	0.0725	0	0.0302	0	0	0.0285	0.1092	0.0819	0.218	0.0921	0.142	0.0737	0.0166	0.0377	0.0568	0.0239
BX323046.2	0.0608	0.0416	0.0824	0.1307	0.0357	0.0571	0.0317	0.0303	0.0327	0.0709	0.0316	0.096	0	0.027	0.0462	0.1749	0.0627	0.0447	0.045	0.1417	0.1516	0	0.0417	0.1004	0	0.1304	0.0298	0.0231	0.089	0.0646	0.0953	0.0347	0	0.079	0.0614	0.0741	0	0.0424	0.0466	0.119	0.0268	0.0509	0.1505	0.029	0.0602	0.0542	0.0308	0.0309	0
AC079340.1	0	0	0	0	0	0	0	0	0	0	0	0	0	0.0312	0	0	0	0	0	0	0	0	0	0	0	0	0	0	0	0	0	0	0	0	0	0	0	0	0	0	0	0	0	0	0	0	0	0	0
AC021134.2	0	0	0	0	0	0	0	0	0	0	0	0	0	0	0	0	0	0	0	0	0	0	0	0	0	0	0	0	0	0	0	0	0	0	0	0	0	0	0	0	0	0	0	0	0	0	0	0	0
BMS1P4-AGAP5	0	0	0	0	0	0	0	0	0	0	0	0	0	0	0	0	0	0	0	0	0	0	0	0	0	0	0	0	0	0	0.0053	0	0	0	0	0	0	0	0	0	0	0	0	0	0	0	0	0	0
AC026316.5	0	0	0.0098	0.0094	0	0	0.0113	0	0	0	0	0.0115	0.0229	0	0	0	0	0.016	0	0	0	0	0	0	0	0.028	0	0	0	0	0	0	0	0	0	0	0	0.0152	0	0	0.0096	0	0	0	0	0	0	0	0.014
AC004837.3	0	0	0	0	0	0	0	0	0	0	0	0	0	0	0	0	0	0	0	0	0	0	0	0	0	0	0	0	0	0	0	0	0	0	0	0	0	0	0	0	0	0	0	0	0	0	0	0	0
AL122023.1	0.6225	0.676	0.6279	0.5036	0.4722	0.5504	0.5338	0.949	0.4726	1.024	0.5334	0.5009	0.463	0.6501	0.2784	0.7822	1.019	0.4844	0.7585	0.2274	0.6841	0.7378	0.5525	0.5436	0.0842	0.722	0.8968	0.6408	0.7855	0.5442	0.4206	0.5852	0.1544	0.5234	0.5915	0.2972	0.4926	0.332	0.6729	0.6802	0.6443	0.858	0.302	0.7683	0.3263	0.7503	0.3713	0.4469	0.3756
C4A-AS1	0	0.0127	0.0084	0.008	0	0.0087	0	0	0	0	0	0	0	0.0082	0	0	0	0	0	0	0	0	0	0	0	0	0	0.007	0	0	0	0	0	0	0	0	0	0	0.0071	0.0091	0	0	0	0	0	0	0	0	0.0119
LINC02633	0.0496	0	0	0	0	0	0	0	0	0	0	0	0	0	0	0	0	0	0	0	0	0	0	0	0	0	0	0	0	0	0	0	0	0	0	0	0	0	0	0	0	0	0	0	0	0	0	0	0
AC090136.3	0.0163	0.0037	0.0147	0.0187	0.0064	0.0051	0.0283	0.0649	0.0058	0	0.0226	0.0114	0.0229	0.0723	0.0248	0.0045	0.0336	0.016	0.0161	0.0126	0.0135	0.0589	0.0149	0.0179	0	0.0233	0	0.0083	0.0159	0	0.0057	0.0124	0	0.0353	0.011	0.0176	0.0104	0.0114	0.0166	0.0212	0.0143	0.0045	0.009	0.0052	0	0.0145	0	0.0055	0.0278
LINC02126	0	0	0	0	0	0	0	0	0	0	0	0	0	0	0	0	0	0	0	0	0	0	0.0083	0	0	0.0104	0	0	0	0	0	0	0	0	0	0	0	0	0	0	0	0	0	0	0	0.0108	0	0.0371	0.0312
AC107881.1	0	0	0	0	0	0	0	0	0	0	0	0	0	0	0	0	0	0	0	0	0	0	0	0	0	0	0	0	0	0	0	0	0	0	0	0	0	0.0187	0	0	0	0	0	0	0	0	0	0	0
AC136944.4	0	0	0	0	0	0	0	0	0	0	0	0	0	0	0	0	0	0	0	0	0	0	0	0	0	0	0	0	0	0	0	0	0	0	0	0	0	0	0	0	0	0	0	0	0	0	0	0	0
AC068733.3	0	0.0084	0.0074	0	0	0	0	0.0244	0.0175	0.0063	0.0042	0	0.0086	0.0072	0	0.0033	0.0042	0.006	0	0.0032	0.0152	0	0	0	0.0047	0	0	0.0031	0	0	0.0043	0.014	0	0.0053	0.0288	0.0033	0.0157	0.0057	0.0125	0.004	0.0036	0.0102	0	0.0078	0.004	0.0036	0	0.0083	0.0104
DACT3-AS1	0.0213	0	0.0096	0.0274	0	0	0.0111	0.0318	0	0	0	0.0112	0.0112	0.0189	0.0162	0.0087	0.0219	0	0.0315	0	0	0.0165	0.0073	0.0175	0.0489	0.0365	0.0417	0.0324	0.0933	0	0.0111	0	0.0224	0	0.0107	0	0.0307	0.0148	0.0163	0.052	0.0187	0	0.0175	0.0406	0	0.0095	0	0.0216	0.0136
GPC6-AS1	0.0556	0	0	0.0239	0	0.0261	0	0	0	0	0	0	0	0	0	0	0	0	0	0	0	0	0	0	0	0	0.0545	0	0.0271	0.0295	0	0	0	0	0	0	0.0534	0	0.0213	0	0	0.0465	0	0	0	0.0495	0	0	0
AC005050.2	0	0.3162	0.0642	0	0.0417	0.3175	0.2963	0	0.0574	0	0	0	0.1312	0.1263	0	0.0146	0.055	0.1307	0.0263	0	0	0	0.0732	0.0147	0.184	0.0153	0.2788	0.1083	0.6418	0.0944	0.0186	0.0812	0.075	0.0693	0.018	0.0578	0.0171	0.0496	0.0409	0.0348	0.0313	0.0149	0.2787	0	0.0705	0.0158	0.1804	0.3075	0.0456
AC118758.2	0.0008	0.0011	0.0007	0.0007	0	0.0008	0.0008	0.0008	0	0	0	0	0.0008	0.0007	0	0	0	0	0.0024	0	0	0	0.0006	0.0007	0	0	0	0	0.0008	0	0.0034	0.0046	0.0034	0.001	0	0	0	0.0006	0.0006	0.0008	0	0.0007	0.0007	0	0.0016	0	0	0	0
EHHADH-AS1	0	0	0	0	0	0	0	0	0	0	0	0	0	0	0	0	0	0.0175	0	0	0	0	0	0	0	0.0102	0	0	0.0348	0.0126	0.0248	0	0	0	0	0	0	0	0	0	0	0.0199	0	0	0	0	0	0	0
AC021979.1	0	0	0	0	0	0	0	0	0	0	0	0	0	0	0	0	0	0	0	0	0	0	0	0	0	0	0	0	0	0	0	0	0	0	0	0	0	0	0	0	0	0	0	0	0	0	0	0	0
PCBP1-AS1	0.26	0.235	0.2295	0.2709	0.2305	0.2144	0.3598	0.4058	0.2271	0.2059	0.2157	0.4437	0.2813	0.5297	0.1591	0.2167	0.2307	0.3178	0.2758	0.1925	0.1264	0.1897	0.2605	0.3441	0.2034	0.3131	0.2497	0.3078	0.4229	0.2073	0.3854	0.2317	0.2728	0.3609	0.3476	0.2363	0.223	0.241	0.2005	0.3503	0.26	0.3513	0.2447	0.2498	0.1582	0.2248	0.3131	0.2683	0.2301
ADGRD1-AS1	0	0.0104	0	0.0131	0	0	0	0	0	0	0	0	0	0	0	0	0	0	0	0	0	0	0	0	0	0	0	0	0	0	0	0	0	0	0	0	0	0	0	0	0	0	0	0	0	0.0135	0	0	0
AC074138.1	0.0447	0.0306	0	0.0256	0.0175	0.042	0	0	0	0.0116	0	0.0157	0	0.0264	0	0.0245	0	0	0.022	0	0	0	0	0.0246	0.0342	0.0128	0.0292	0.0113	0	0.0158	0	0	0	0	0	0.0121	0	0.0416	0.0114	0.0291	0.0131	0	0.0123	0.0284	0	0	0.0151	0	0
AL109837.3	0	0	0	0	0	0	0	0	0	0	0	0	0	0	0	0	0	0	0	0	0	0	0	0	0	0	0.0053	0	0	0.0115	0	0	0	0	0	0	0	0	0	0	0	0	0	0	0	0	0	0	0.007
AC068643.2	0	0	0	0	0	0	0	0	0	0	0	0	0	0	0	0	0	0	0	0	0	0	0	0	0	0	0	0	0	0	0	0	0	0	0	0	0	0.0053	0	0	0	0	0	0	0	0	0	0	0
AL359504.1	0.1697	0.1658	0.1422	0.1667	0.0142	0.1594	0.1136	0.2537	0.2086	0.1036	0.164	0.5357	0.2555	0.0753	0.1474	0.1494	0.1374	0.1782	0.3049	0.1035	0.0453	0.0752	0.4323	0.3499	0.0697	0.1871	0.2019	0.0738	0.1655	0.1287	0.6583	0.1107	0.23	0.0788	0.0857	0.2952	0.0582	0.2198	0.0928	0.2489	0.096	0.2739	0.1299	0.2312	0.132	0.2916	0.1106	0.2835	0.0777
AC022447.7	0	0	0	0	0	0	0	0	0	0	0	0	0	0	0	0	0	0	0	0	0	0	0	0	0	0	0	0	0	0	0	0	0	0	0	0	0	0	0	0	0	0	0	0	0	0	0	0	0
AC244093.4	0	0.0561	0.0247	0	0	0	0.1423	0.1907	0.0588	0	0.0284	0	0	0.0971	0	0.0225	0.0282	0	0.0404	0	0	0	0	0	0.0314	0.0937	0.0268	0	0.1599	0.029	0	0.0312	0	0	0.0276	0	0.0788	0	0.0209	0	0.024	0	0.0451	0.0782	0	0.0487	0	0.0278	0
AC008708.2	0	0	0	0	0	0.0162	0	0	0.0186	0	0	0	0.0364	0.0153	0	0	0	0	0	0	0.0215	0	0.0118	0.0142	0	0	0	0	0	0	0.0361	0	0.0364	0	0	0	0	0	0	0.0169	0	0	0	0.0165	0	0	0	0	0.0443
ST7-AS1	0.0925	0.1124	0.0185	0.1148	0	0.0869	0.246	0.0819	0.1326	0.0319	0.0534	0.0216	0.1191	0.155	0.0625	0.0591	0.0953	0.1359	0.1216	0.008	0.0256	0.1911	0.0846	0.1017	0.0118	0.0793	0.1006	0.0938	0.0902	0.0763	0.0644	0.0586	0.0217	0.0667	0.2074	0.1001	0.0395	0.1362	0.0551	0.1205	0.1265	0.0258	0.2203	0.0686	0.0814	0.1098	0.1146	0.094	0.0527
AL096701.3	0.0258	0.0118	0.0078	0.0148	0	0.0323	0.0179	0.0171	0.0277	0.0134	0.0268	0	0.0091	0.0076	0	0.0071	0.0266	0.0379	0	0.0067	0.0321	0.0266	0.0118	0	0.0198	0.0442	0.0421	0.0131	0.0419	0.0091	0.0269	0.0196	0.0181	0.0112	0.026	0.0419	0.0083	0.018	0.0132	0.0168	0.0151	0.0216	0.0283	0.0082	0.0255	0.0153	0.0174	0.0612	0.011
LINC01914	0.0179	0.0367	0.0323	0.1385	0.021	0.0168	0.1678	0.1249	0	0	0	0	0.0189	0.0477	0.0272	0	0.0185	0	0.0795	0	0	0.0555	0.0123	0.0295	0.0617	0.1074	0.1052	0	0	0.019	0	0	0	0.0931	0.0361	0	0	0.0749	0.0685	0.0175	0.0788	0.03	0.0148	0.0512	0	0.0638	0	0.0364	0.1377
AP001360.3	0	0	0	0	0	0	0	0	0	0	0	0	0	0	0	0	0	0	0	0	0	0	0	0	0	0	0	0	0	0	0	0	0	0	0	0	0	0	0	0	0	0	0	0	0	0	0	0	0
BPESC1	0	0	0	0.0047	0	0	0	0	0	0	0	0	0	0	0	0	0	0	0	0	0	0	0	0	0	0	0	0	0	0	0	0	0	0	0	0	0	0	0.0042	0	0	0	0	0	0	0	0	0	0
LINC01023	3.3828	1.8565	0.8437	0.6504	1.8265	2.1325	1.7612	2.7952	2.5375	1.5214	1.8987	4.7304	1.5947	1.2248	2.3687	2.4502	1.5599	3.271	1.2513	2.7987	8.1499	1.7937	1.5571	2.0192	1.0745	1.7173	2.8344	0.7451	2.3437	1.3703	2.3707	1.5245	2.2526	2.9497	1.483	2.2403	0.8554	1.304	1.6018	1.4797	1.1357	2.7192	1.1746	2.0378	1.8071	2.1414	2.0762	2.3086	4.0519
LINC01482	0.1422	0.0576	0.0618	0.0362	0.2037	0.1682	0.0274	0.0525	0.2548	0.2699	0.1479	0.2992	0.0777	0.0374	0.1041	0.1601	0.1628	0.4179	0	0.0572	0.0459	0.1877	0.2131	0.2041	0.0303	0.0767	0.1186	0.0361	0.0205	0.0782	0.1979	0.1082	0.0777	0.13	0.0585	0.3547	0.2783	0.2167	0.1814	0.1544	0.0185	0.1586	0.0782	0.0603	0.2242	0.1642	0.331	0.0321	0.0945
ARHGAP15-AS1	0	0	0	0	0	0	0	0	0	0	0	0	0	0	0	0	0	0.0222	0	0	0	0	0	0	0	0	0	0.0115	0	0	0	0	0	0	0.0153	0	0	0	0	0	0.0133	0	0	0	0	0	0	0	0
LINC00550	0	0.0073	0	0	0	0	0	0	0	0	0	0.0057	0	0	0	0	0	0	0	0	0	0	0	0	0	0	0	0	0	0	0	0	0	0	0	0	0	0	0	0	0	0	0	0	0	0	0	0	0
Z93930.3	0.0777	0.0709	0.1169	0.0445	0.0911	0.0487	0.1349	0.155	0.0836	0.0604	0.0539	0.2181	0.1365	0.138	0.0394	0.0426	0.0267	0.1142	0.0383	0.1408	0.2259	0.0803	0.0711	0.1282	0.0894	0.0222	0.1269	0	0.1263	0	0.0812	0	0.1639	0.101	0.2093	0.0421	0.0747	0.0542	0.0595	0	0.0228	0.2168	0.1068	0.0247	0.1539	0.0462	0.0788	0.2899	0.1329
LINC01127	2.3342	1.3612	1.5277	1.5895	0.6398	0.4367	0.6471	1.5613	1.1413	3.1085	1.3878	1.4301	2.1828	0.9329	2.4352	2.3911	1.0103	0.9876	1.5475	1.3413	1.7118	0.6735	2.1383	1.3211	0.9235	1.3602	0.589	0.7419	0.7587	1.18	2.0631	0.9114	3.8888	1.4181	2.9178	1.6324	0.5438	2.1744	1.176	2.6034	0.5112	1.9957	0.5875	1.3782	1.3708	1.562	0.2869	0.8375	0.894
AC019129.2	0	0	0	0	0	0	0	0.0157	0	0	0.0163	0	0	0	0	0.0129	0	0.0231	0	0	0	0.0244	0	0	0	0	0	0.0239	0	0	0	0	0	0	0.0159	0	0	0.011	0	0	0	0	0	0	0	0	0	0	0
AP002856.4	0	0	0	0	0	0	0	0	0	0	0	0	0	0	0	0	0	0	0	0	0	0	0	0	0	0	0	0	0	0	0	0	0	0	0	0	0	0	0	0	0	0	0	0	0	0	0	0	0
AL161449.2	0.0114	0.0026	0	0.0163	0.0044	0	0	0.0076	0	0.0029	0	0	0	0.0101	0	0	0	0	0.0056	0	0	0	0.0052	0	0.0044	0.0097	0	0	0	0.0161	0	0	0	0	0.0038	0.0031	0	0.0026	0.0029	0.0037	0	0.0032	0.0031	0	0	0	0	0.0039	0
AC010967.1	0	0	0	0	0	0	0.1445	0.0231	0	0	0	0.0243	0	0.0205	0.0703	0	0	0	0	0	0	0.0359	0.0317	0.0191	0	0.0198	0.0227	0	0.1579	0.0246	0	0	0	0	0	0.0188	0	0.0323	0	0	0.0611	0	0	0	0	0	0	0	0.0297
AC009971.1	0	0.0579	0	0	0	0	0	0	0	0	0	0	0	0	0	0	0	0	0	0	0	0	0	0	0	0	0	0	0	0	0	0	0.0596	0	0	0	0	0	0	0	0	0	0	0	0	0	0	0	0
AC008149.1	0	0	0	0	0	0	0.0385	0	0	0	0	0	0	0	0	0	0	0	0	0	0	0	0	0	0	0	0.0362	0	0.036	0	0	0	0	0	0	0	0	0	0	0	0.065	0	0.0305	0	0	0	0	0	0
AC110288.1	0	0	0	0.0374	0	0	0	0	0	0	0	0	0	0	0	0	0	0	0	0	0	0	0	0	0	0	0	0	0	0.0462	0	0	0	0	0	0	0	0	0	0	0	0	0	0	0	0	0	0	0
C9orf62	0	0	0	0	0	0	0	0	0	0	0	0	0	0	0	0	0	0	0	0	0	0	0	0	0	0	0	0	0	0	0	0	0	0	0	0	0	0	0	0	0	0	0	0	0	0	0	0	0
AC064807.4	0.2861	0.2934	0.1291	0.4509	0.3354	0.0448	0.2979	0.1426	0.0513	0.5186	0.1984	0.5519	0.402	0.5079	0.145	0.3526	0.2949	0.4205	0.1411	0.1851	0.2376	0.2217	0.4906	0.354	0.1644	0.2862	0.1869	0	0.186	0.2025	0.4482	0.4355	0.1005	0.5576	0.4814	0.658	0.1375	0.4656	0.3286	0.6527	0.2937	0.3192	0.1573	0.1364	0.0472	0.3823	0.1451	0.2425	0.4891
LINC01715	0.2183	0.2307	0.2328	0.0853	0.1861	0.1118	0.062	0.3165	0.2348	0.2466	0.2065	0.3341	0.1045	0.3347	0.1509	0.3261	0.3272	0.4083	0.2055	0.154	0.1483	0.1538	0.1769	0.2291	0.0912	0.2892	0.2916	0.1963	0.0774	0.2949	0.1658	0.1359	0.1674	0.1805	0.2805	0.3383	0.0953	0.0692	0.2127	0.388	0.1397	0.2989	0.0655	0.265	0.0196	0.1591	0.161	0.1211	0.2544
AC018557.3	0	0.0494	0	0	0	0	0	0.072	0	0	0	0	0.1142	0	0	0	0	0.0531	0	0	0.09	0	0.0248	0	0.0415	0	0	0.0275	0	0.0384	0	0	0	0	0	0	0	0	0.0277	0.0353	0	0	0	0.0345	0	0	0	0	0
SMIM15-AS1	0	0.0167	0	0	0	0.0229	0	0	0.0262	0	0.0254	0	0.0257	0	0.0371	0.02	0	0	0	0	0.0304	0	0.0167	0.0201	0	0	0	0.0185	0.0238	0	0	0	0	0	0.0246	0	0	0	0	0.0477	0.0215	0	0	0.0233	0	0	0	0	0
AC027607.1	0.109	0.0248	0.0328	0.1562	0	0.2048	0.0757	0.0362	0.1564	0.0282	0.0378	0.1147	0.1149	0.2258	0.1105	0.0299	0.0375	0.0534	0.1613	0	0.0453	0.0563	0.1745	0.0899	0.0836	0.1246	0.2848	0.0277	0.3189	0.1157	0.1139	0.083	0	0	0.0734	0.059	0	0.0253	0.0835	0.2132	0.0639	0.0912	0.1798	0.104	0	0.0324	0.3317	0.1109	0.0932
AL360181.2	0.341	0.2756	0.2518	0.2931	0.0363	0.3786	0.6456	0.2163	0.1334	0.2408	0.3225	0.4567	0.7513	0.688	0.3771	0.2038	0.6391	0.2734	0.5046	0.1925	0	0.0961	0.3828	0.5625	0.5346	0.5847	0.5771	0.2123	0.665	0.5266	0.6151	0.2477	0.5883	0.2014	0.3756	0.2013	0.0894	0.4325	0.2374	0.5153	0.3	0.3892	0.5113	0.2957	0.0921	0.1381	0.4401	0.4414	0
AP003396.1	0	0	0	0	0	0	0	0	0	0	0	0	0	0	0	0	0	0	0	0	0	0	0	0	0	0	0	0	0	0	0	0	0	0	0	0	0	0	0	0	0	0	0	0	0	0	0	0	0
AL158212.3	0.0412	0.072	0.0909	0.0748	0.0161	0.0172	0.1765	0.0867	0.0394	0.0747	0.0429	0.2313	0.111	0.2358	0.0766	0.0414	0.0567	0.0741	0.122	0.2062	0.0057	0.0639	0.0408	0.1209	0.1158	0.1885	0.0853	0.0348	0.1117	0.0535	0.2153	0.0314	0.0483	0.0655	0.1064	0.0521	0.022	0.115	0.0666	0.1075	0.1048	0.0652	0.0831	0.0786	0.0045	0.053	0.0882	0.0699	0.0705
AL139397.1	0	0	0	0	0	0	0	0	0	0	0	0	0	0	0	0	0	0	0	0	0	0	0	0	0	0	0	0	0	0	0	0	0	0	0	0	0	0	0	0	0	0	0	0	0	0	0	0	0
AC084357.2	0.0706	0.0965	0.0637	0	0.1655	0.1326	0.2204	0	0.0759	0.1096	0.1468	0	0.1487	0.3132	0	0.116	0.0727	0.3112	0	0.1643	0.1758	0.1094	0.1936	0.1746	0.2434	0.121	0.1383	0.0537	0.4129	0.2248	0.0737	0.0806	0.2976	0.2751	0.2137	0.1146	0	0.1477	0.1081	0.138	0.0621	0.1772	0.2328	0.1346	0	0	0.2862	0.1435	0.2714
AC243965.2	0.0436	0.0149	0.0066	0.0562	0.017	0.0068	0.0076	0.0072	0.0078	0.0226	0.0151	0	0.0153	0.0322	0	0.0119	0.0075	0.0534	0.0108	0.0169	0	0.045	0.015	0.024	0	0.0187	0.0214	0	0.0142	0.0231	0.0228	0.0083	0	0.0283	0.0147	0.0236	0.007	0.0152	0.0056	0.0142	0.0256	0.0061	0.012	0	0	0.0259	0.0295	0.0074	0.0279
AC005899.8	0	0.0038	0.0051	0.0097	0	0.0264	0	0.0112	0.0121	0	0	0.0059	0	0.025	0.0086	0	0.0058	0	0	0.0131	0.014	0	0	0	0.0129	0.0048	0	0	0.0219	0.0119	0.0118	0	0.0119	0	0.0114	0.0046	0.0054	0	0	0	0	0	0.0046	0.0054	0	0.005	0.0057	0.0057	0
LINC-PINT	0.0623	0.122	0.2153	0.1293	0.131	0.3674	0.2126	0.1435	0.2312	0.0701	0.1811	0.2962	0.3057	0.4311	0.1111	0.0742	0.0975	0.1421	0.1304	0.0701	0.099	0.0766	0.2698	0.0886	0.1038	0.1511	0.4169	0.2093	0.7314	0.5795	0.1167	0.4515	0.1722	0.2178	0.1324	0.1151	0.0929	0.1154	0.0856	0.1807	0.121	0.1169	0.1453	0.1107	0.1745	0.1187	0.3705	0.2339	0.2039
AC010197.1	0	0	0	0	0	0	0	0	0	0	0	0	0	0	0.051	0	0	0	0	0	0	0	0	0.0277	0	0	0	0	0	0.0713	0	0	0	0	0	0	0	0	0	0	0	0	0	0	0	0	0	0	0
AL391845.2	0	0	0.0085	0	0	0	0	0.0094	0.0202	0	0	0	0	0.0251	0	0	0	0	0.0278	0.0073	0	0	0	0.0078	0	0.0242	0.0092	0	0	0	0	0	0	0	0	0	0	0	0	0	0	0	0	0	0	0.0084	0	0	0
AC108463.3	0	0	0	0	0.0154	0.0123	0	0	0	0	0	0	0.0276	0.0581	0	0	0.0135	0	0	0	0	0	0	0.0108	0	0.0225	0	0.0199	0.0128	0.0139	0.0137	0.0149	0.0276	0	0.0132	0	0	0	0	0	0.0346	0	0.054	0	0.0259	0	0.0133	0.0133	0
AC004232.1	0	0	0	0	0	0	0	0	0	0	0	0	0	0	0	0	0	0	0	0	0	0	0	0	0	0	0	0	0	0	0	0	0	0	0	0	0	0	0	0	0	0	0	0	0	0	0	0	0
AC078962.1	0	0	0	0	0.1619	0.3893	0	0	0	0	0	0.218	0.1455	0	0	0.0567	0	0	0	0.0536	0.086	0	0.0474	0	0.0794	0.0592	0.2706	0.0525	0.1347	0.1466	0	0	0.1456	0	0	0	0	0	0	0.0675	0.0608	0.0578	0	0	0	0	0	0	0
AC010542.5	0.0508	0	0.1376	0.262	0	0.0477	0.1058	0.1519	0.1093	0.0789	0.0529	0.3207	0.1071	1.1725	0.0772	0.0835	0.0524	0.0747	0.2255	0.1577	0.1266	0	0	0.0838	0.0584	0.2613	0.1991	0.116	0.0495	0.1618	0.3183	0.058	0	0	0.0513	0.0825	0.0488	0.2126	0.0389	0.0497	0.0894	0	0.1676	0	0.0503	0.0453	0.1545	0.2583	0.1303
Z98742.1	0	0	0	0	0.036	0	0	0	0	0	0	0	0	0	0	0	0	0	0	0	0	0	0	0	0	0	0	0	0	0	0	0	0	0	0	0	0	0	0	0	0	0	0	0	0	0	0	0	0.0394
AC010336.1	0	0	0	0.0035	0.0096	0.0038	0.0043	0.0082	0	0.0032	0	0.0172	0.0043	0.0145	0	0.0034	0.0127	0.0241	0	0.0064	0	0.0063	0.0084	0.0034	0	0.0035	0.004	0.0031	0	0	0.0043	0.0047	0	0	0.0041	0.01	0	0	0.0063	0.012	0.0072	0	0.0034	0	0	0	0.0083	0	0.0053
AC144568.2	0	0	0	0	0	0	0	0	0	0	0	0	0	0	0	0	0	0	0	0	0	0	0.0137	0	0	0	0	0	0	0	0	0	0	0	0	0	0	0	0	0	0	0	0	0	0	0	0	0	0
AC104393.1	0	0	0	0	0	0	0	0	0	0	0	0	0	0	0	0	0	0	0	0	0	0	0	0	0	0	0	0	0.1484	0	0	0	0	0	0	0	0	0	0	0	0	0	0	0	0	0	0	0	0
AC073896.3	0.5773	0.3948	0.1603	0.3054	0.1562	0.2503	0.3237	0.5312	0.0478	0.3795	0.1848	0.1402	0.3276	0.1577	0.5402	0.2919	0.2746	0.1958	0.3943	0.2068	0.1659	0.3442	0.1218	0.293	0.1532	0.2665	0.2175	0.3041	0.5629	0.0943	0.5102	0.1521	0.5619	0.4616	0.0897	0.2884	0.2134	0.3717	0.102	0.2605	0.547	0.223	0.2563	0.1271	0.2199	0.277	0.3152	0.0903	0.1708
AC011447.3	0.0025	0.0017	0.0068	0.0065	0	0.0024	0.0078	0.0224	0.0081	0.0117	0.0026	0.0079	0.0158	0.0178	0.0114	0.0021	0.0026	0.0074	0.0074	0.0117	0.0093	0.0194	0	0.0144	0.0144	0.0129	0.0025	0.0038	0.0122	0.008	0.0078	0.0057	0	0.0098	0.0152	0.0122	0.0072	0.007	0.0153	0.0147	0.0132	0.0126	0.0083	0.0072	0.0074	0.0067	0.0076	0.0076	0.0096
AP006219.3	0	0	0	0	0	0	0	0	0	0	0	0	0	0	0	0	0	0	0	0	0	0	0	0	0	0	0	0	0	0	0	0	0	0	0	0	0	0	0	0	0	0	0	0	0	0	0	0	0
CR936218.1	0	0	0	0	0	0	0	0	0	0	0	0	0	0	0	0	0	0	0	0	0	0	0	0	0	0	0	0	0	0	0	0	0	0	0	0	0	0	0	0	0	0	0	0	0	0	0	0	0
AJ239328.1	0	0.0028	0.0073	0	0	0	0	0.004	0	0	0	0	0	0.0072	0	0	0	0	0	0.0031	0	0	0	0	0.0093	0.0035	0.004	0.0031	0	0.0129	0	0.0046	0.0085	0	0	0.0033	0	0	0	0.0039	0.0036	0	0	0	0	0	0.0041	0	0
AC010729.1	0	0	0	0	0	0	0	0	0	0	0	0	0	0	0	0	0	0	0	0	0	0	0	0	0	0	0	0	0	0	0	0	0	0	0	0	0	0	0	0	0	0	0	0	0	0	0	0	0
AC105345.2	0	0	0.0264	0	0	0.0275	0.0304	0	0	0	0	0	0	0.0519	0	0.024	0	0	0.0432	0	0	0	0.02	0	0	0	0	0.0222	0.0285	0	0	0	0	0	0	0	0.0281	0.0204	0	0	0	0	0	0.0279	0	0	0	0	0
AL445465.1	0	0	0	0	0	0.0081	0.009	0	0	0	0	0	0.0091	0	0	0	0	0	0	0.0067	0	0	0.006	0	0	0	0	0.0066	0	0	0	0	0	0	0.0088	0	0	0	0.0066	0	0	0	0	0	0	0	0	0	0
AC226118.1	0	0	0	0.0155	0	0	0.0094	0.018	0	0	0	0	0.0095	0.008	0	0	0	0	0.0134	0.007	0	0	0	0	0	0.0078	0	0	0	0	0	0	0.0191	0	0	0	0.0087	0.0063	0.0208	0	0	0	0.0075	0	0	0.0161	0	0	0.0116
AC005753.2	0	0	0	0	0	0	0	0	0	0	0	0	0	0.0198	0.0339	0	0	0	0	0	0	0	0.0153	0	0	0	0	0	0	0	0.0233	0	0	0	0	0	0	0	0	0	0	0	0	0	0	0	0.0226	0.0227	0.0286
AL132799.1	0	0	0	0	0	0	0	0	0	0	0	0	0	0	0	0	0	0	0	0	0	0	0	0	0	0	0	0	0	0	0	0	0	0	0	0	0	0.0147	0	0	0	0	0	0	0	0	0	0	0
AC104370.1	0	0.0037	0	0.0047	0	0.0051	0	0	0	0	0	0	0	0	0	0	0	0	0	0	0	0	0	0	0	0	0.0053	0	0	0	0	0.0062	0	0	0	0	0	0	0	0	0	0	0	0	0	0	0	0	0
LINC02400	0	0	0	0	0	0	0	0	0	0	0	0	0	0	0	0	0	0	0	0	0	0	0	0	0	0	0	0	0.011	0	0	0	0	0	0	0	0	0	0	0	0	0	0	0	0.0111	0	0	0	0.0144
AC018695.4	0.169	0	0.0254	0.0968	0	0.0265	0.0587	0.0281	0	0.0438	0	0	0.089	0.125	0	0.0231	0.0581	0.0414	0	0	0	0	0.0193	0.0465	0.0648	0.0241	0	0.0643	0.0824	0	0.0294	0.0965	0.1782	0.0732	0.0569	0.0457	0.0271	0.0786	0	0.0275	0.0496	0	0.0465	0.1075	0	0	0.0286	0.0859	0
AC022447.6	0	0	0	0	0	0	0	0	0	0	0	0	0	0	0	0	0	0	0	0	0	0	0	0	0	0	0	0	0	0	0	0	0	0	0	0	0	0	0	0	0	0	0	0	0	0	0	0	0
AC006013.1	0	0	0	0	0	0	0	0	0	0	0	0	0	0	0	0	0	0	0	0	0	0	0	0	0	0	0	0	0	0	0	0	0	0	0	0	0	0	0	0	0	0	0	0	0	0	0	0	0
AC107982.3	0.1182	0.1347	0.0356	0.0508	0.0693	0.0555	0.0615	0.0589	0.1483	0.0306	0.082	0.0829	0.1038	0.1224	0.1198	0.1295	0.1218	0.1448	0.0875	0.0612	0.1472	0.0305	0.027	0.0163	0.0453	0.1182	0.0579	0.1199	0.0192	0	0.0823	0.2249	0.1246	0.1024	0.0597	0.032	0.0568	0.1512	0.0151	0.0771	0.1733	0.1154	0.0162	0.1503	0.0195	0.1053	0.1598	0.02	0
AC011445.1	0.4487	0.2301	0.1012	0.2893	0.3946	0.3161	0.1168	0.2236	0.1207	0.2614	0.2334	0.3541	0.1182	0.5975	0.5117	0.0922	0.5781	0.3297	0.332	0.3483	0.8384	0	0.2308	0.6477	0.2579	0.4809	1.4287	0.1707	0.4375	0	0.3515	0.2561	0	0.4373	0.1133	0.0911	0.2156	0.2347	0.2577	0.329	0	0.8449	0.2775	0.214	0	0.2998	0	0.4563	0.863
AC020909.2	0	0	0	0	0	0	0	0	0	0	0	0	0	0	0	0	0	0	0	0	0	0	0	0	0	0	0	0	0	0	0	0	0	0	0	0	0	0	0	0	0	0	0	0	0	0	0	0	0
AC026402.2	0.1183	0.027	0.0119	0	0	0.0124	0.0411	0	0.0707	0.0409	0.0137	0.1937	0.0277	0.0117	0.02	0.0648	0.0542	0.0386	0.0195	0.0102	0.0819	0	0.1172	0.0434	0	0.0676	0	0.01	0	0.0279	0.0549	0.1051	0.0832	0	0.0398	0.064	0.0126	0	0.0302	0.0386	0.0347	0.011	0	0.0251	0	0.0351	0.0133	0.0401	0
LINGO1-AS2	0	0	0	0	0	0	0	0	0	0	0	0	0	0	0	0	0	0	0	0	0	0	0	0	0	0	0	0	0	0	0	0	0	0	0	0	0	0	0	0	0	0	0	0	0	0	0	0	0
AL136301.1	0.046	0	0	0.0395	0	0	0.1915	0.0458	0.0495	0.0357	0	0	0	0.0816	0	0.0378	0	0.0676	0.068	0.0357	0	0.1426	0.0631	0	0.0529	0	0	0.035	0.0897	0	0	0.0525	0.097	0.1793	0	0.0747	0.0442	0	0	0	0.0405	0.0385	0	0	0.0455	0	0.0466	0	0.1179
AL445183.1	0	0	0	0	0	0	0	0	0	0	0	0	0	0	0	0	0	0	0	0	0	0	0	0	0	0	0	0	0	0	0	0	0	0	0	0	0	0	0	0	0	0	0	0	0	0	0	0	0
MID1IP1-AS1	0	0	0	0	0	0	0	0	0	0	0	0	0	0	0	0	0	0	0	0	0	0	0	0	0	0	0	0	0	0	0	0	0	0	0	0	0	0	0	0	0	0	0	0	0	0	0	0	0
AC012055.1	0.0848	0.0116	0	0	0	0.0319	0	0.0169	0.0182	0	0	0.0178	0.0536	0.0151	0.0258	0	0.035	0	0	0.0395	0	0.0526	0.0116	0.042	0.0195	0.0436	0	0	0.0331	0	0	0.0194	0	0	0	0.0275	0	0.0355	0	0.0166	0.0448	0	0.028	0.0324	0.0168	0	0	0.0173	0.0218
AC108734.4	0.025	0.0086	0	0.0054	0.0147	0.0059	0.0065	0.025	0	0.0292	0	0.0066	0.0396	0.0556	0	0	0.0194	0	0.0093	0.0097	0	0.0194	0.0043	0.0155	0.0144	0.0376	0.0429	0.0143	0.0427	0.0199	0.0131	0	0	0.0244	0.0253	0	0.018	0.0087	0.0048	0.0122	0.0055	0.0105	0.031	0	0.0062	0.0056	0.019	0.0064	0.016
AC018861.2	0	0	0	0	0	0	0	0	0	0	0	0	0	0	0	0	0	0	0	0	0	0	0	0	0	0	0	0	0	0	0	0	0	0	0	0	0	0	0	0	0	0	0	0	0	0	0	0	0
AL138762.1	0.0593	0.0567	0.0321	0.1121	0.0834	0	0.0617	0.0945	0.0128	0.0276	0.0617	0.0499	0.0375	0.1473	0.1262	0.0487	0	0.0523	0.0526	0.0184	0.0148	0.0551	0	0.0293	0.0409	0.0813	0.0697	0.018	0.0116	0.0755	0.0619	0.0406	0.05	0	0.012	0.0289	0.0228	0.0662	0.0272	0.0695	0.0209	0.0397	0.0098	0.0339	0.047	0.0211	0.0361	0.0241	0.0456
AC104461.1	1.7153	2.1275	1.4493	2.4451	1.525	1.5979	2.7634	1.1969	1.5272	1.9358	1.3633	2.0906	1.5464	1.8567	1.3692	1.3349	1.9497	1.9818	1.9881	1.6496	1.3531	1.8315	1.67	2.6567	1.5391	2.3367	1.7038	0.7504	1.4682	1.5579	1.866	1.1314	1.5573	1.8512	1.0968	2.1196	1.2454	3.3035	1.8204	1.9194	2.2889	2.516	1.0452	1.9632	1.5098	1.9103	1.0871	1.5361	1.3012
LINC01962	0.0082	0.0028	0	0.014	0.0096	0.0038	0.0085	0.0081	0.0175	0.0222	0.0042	0.0172	0.0129	0.0434	0	0.0067	0.0168	0.018	0	0.0032	0	0	0.0112	0.0135	0.0188	0.0175	0.008	0.0031	0.004	0.0043	0.017	0	0.0086	0.0053	0	0	0.0039	0.0057	0.0062	0	0.0179	0.0034	0.0101	0.0078	0.004	0.0073	0	0.0083	0
AC026954.3	0	0	0	0	0	0	0	0	0	0	0	0	0	0	0	0	0	0	0	0	0	0	0	0	0	0	0	0	0	0	0	0	0	0	0	0	0	0	0	0	0	0	0	0	0	0	0	0	0
AC016737.2	0	0	0	0	0	0	0	0	0	0	0	0.057	0	0	0	0	0	0	0	0	0	0	0	0	0	0	0	0	0	0	0	0	0	0	0	0	0.1042	0	0	0	0	0	0	0	0	0	0.055	0	0.0695
AC073342.1	0	0	0	0	0.0126	0.0101	0	0	0	0	0	0	0	0	0	0	0	0	0	0	0	0	0	0	0.0124	0	0	0	0	0.0343	0	0	0	0	0	0	0	0	0	0	0	0	0	0	0	0	0	0	0
AL157955.1	0	0	0	0	0	0	0	0	0	0	0	0	0	0	0	0	0	0	0	0	0	0	0.0402	0	0	0.0503	0	0.0446	0	0	0	0.0669	0	0	0	0	0	0	0	0	0	0.0491	0	0	0	0	0.0595	0	0
AC025031.2	0	0.0423	0.0279	0.0798	0.0726	0.0291	0	0.0617	0.0333	0.024	0.0644	0	0.0652	0.0549	0.0471	0.0254	0	0	0	0	0	0.048	0	0.1021	0.0356	0.0796	0	0.1177	0.0905	0.1971	0	0.106	0	0.0402	0.1875	0	0	0.0864	0.0711	0.1816	0	0.0259	0.0255	0.059	0	0	0.0628	0	0
AC009955.1	0	0	0	0	0	0	0	0	0	0	0	0	0	0	0	0	0	0	0	0	0	0	0	0	0	0	0	0	0	0	0	0	0	0	0	0	0	0	0	0	0	0	0	0	0	0	0	0	0
AC073210.3	0	0.0135	0.0089	0	0.0231	0.0647	0.0205	0.0294	0	0	0	0	0	0.0175	0	0	0	0.0289	0	0	0	0.0305	0.0405	0	0	0.0169	0.0193	0	0.0096	0.0209	0.0103	0	0	0	0.0099	0.008	0	0.0069	0.0226	0.0289	0	0	0.0081	0.0188	0	0	0	0	0
AC006557.1	0	0	0	0	0	0	0.0186	0.0178	0	0	0	0.0188	0	0.0159	0	0	0.0369	0	0	0	0	0	0	0	0	0.0153	0	0	0	0	0	0	0	0	0.0361	0	0	0	0	0.035	0	0	0	0	0	0	0	0	0
AC008735.2	0.2076	0.2602	0.4683	0.2974	0.0811	0.1625	0.2161	0.1379	0.2233	0.2419	0.2519	0.6916	0.401	0.9826	0.263	0.0568	0.3209	0.2034	0.4095	0.0806	0.0431	0.0536	0.2135	0.7419	0.3181	0.4745	0.7456	0.1316	0.9782	0.3672	0.4696	0.4344	0.5836	0	0.2096	0.0842	0.0332	0.3137	0.1059	0.5412	0.6391	0.2605	0.2853	0.7589	0.137	0.2466	0.5262	0.5277	0.0887
AC245187.1	0.0347	0.1187	0	0	0	0	0	0.0346	0	0.027	0	0.0365	0	0	0	0.0285	0.0358	0	0.0514	0.0269	0	0	0	0	0.0798	0.0595	0	0.0528	0.0677	0	0.0363	0	0	0	0	0.0845	0	0.0242	0.0532	0.0339	0	0	0.0859	0	0	0.0309	0	0.0353	0
AC103808.5	0	0	0	0	0	0	0	0	0	0	0	0	0	0	0	0	0	0	0	0	0	0	0	0	0	0	0	0	0	0	0	0	0	0	0	0	0	0	0	0	0	0	0	0	0	0	0	0	0.0539
AP000821.1	0	0	0	0.0087	0	0	0	0	0	0	0	0.0214	0.0107	0	0	0	0	0	0	0	0	0	0	0	0	0	0	0	0.0099	0	0	0	0	0	0	0	0	0	0	0.0199	0	0	0	0	0	0	0	0	0.013
AC131971.1	0.0262	0.0179	0	0.045	0	0	0.0273	0	0.0141	0	0	0	0	0.0349	0.0199	0	0	0	0	0	0	0.0203	0	0.0216	0.0301	0.0337	0.0128	0.01	0	0	0	0.0299	0	0	0	0.0213	0	0.0548	0	0.0512	0	0.0219	0	0.0125	0.013	0	0.0266	0.0266	0
LINC00710	0	0.0018	0	0	0	0.0024	0.0027	0	0	0	0	0	0	0	0	0	0.0053	0	0	0	0	0	0	0	0	0	0	0.002	0	0	0	0	0	0	0	0	0	0.0018	0	0.0025	0	0	0	0	0	0	0	0	0
AL157871.5	0	0	0.0329	0.0313	0	0	0	0	0.0392	0.0566	0.0758	0.0383	0	0.0323	0	0	0.0375	0.0535	0.1077	0	0	0.1129	0.0499	0.03	0.1256	0.0312	0.0357	0.0554	0.0355	0	0	0	0.0768	0	0.1103	0.0296	0	0.0762	0	0.0712	0	0	0.0601	0	0	0	0.0738	0	0
AC099565.1	0	0	0	0	0	0	0	0	0	0	0	0	0	0	0	0	0	0	0	0.0106	0	0	0	0	0	0	0	0	0	0	0	0	0	0.0177	0	0	0	0	0	0	0	0	0	0	0	0	0	0	0
PCDH9-AS2	0.6613	0.5701	1.0899	0.2224	0.6404	0.7022	0.6287	0.8025	0.2783	0.7594	0.7478	0.8773	0.515	1.7099	0.3934	0.1654	0.0593	1.2254	0.3829	0.6026	0	0	1.4001	0.1186	0.0992	0.8381	0.676	0.35	1.0373	0.8546	0.8707	0.1313	0.8488	0.6724	2.177	2.1239	0.8288	1.9452	0.9466	0.3936	0	2.3338	0.166	2.7696	0.3701	0.4867	0.9329	0.0292	0.4792
AL355312.2	0	0.0501	0.0662	0.0394	0.0107	0	0.0191	0.0091	0.0394	0	0	0.0772	0.0193	0.0407	0.0558	0.0151	0.0661	0	0.0543	0	0	0.0995	0.1258	0.0227	0.0527	0.1258	0.1257	0.0697	0.0447	0.0195	0.0383	0.0733	0.0967	0.1429	0.0463	0.0149	0.044	0.0448	0.0842	0.009	0.0161	0.0614	0.0076	0.1049	0.0272	0.0245	0.0093	0.0466	0
AC026367.2	0.0351	0.12	0.1267	0.181	0.1234	0.033	0.0731	0.2099	0.0755	0.2999	0.0365	0.2954	0.037	0.2181	0.1601	0.1442	0.0362	0.1032	0.1039	0.3269	0.0437	0	0.0481	0.1447	0.242	0.2106	0.1031	0	0.1369	0.1863	0.2565	0.0401	0.074	0.0912	0.1417	0.0855	0.1012	0.1469	0.0806	0.2059	0.0926	0.1762	0.0289	0.1004	0.0695	0.0938	0.0356	0	0.135
AC022433.1	0	0	0	0	0	0	0	0	0	0	0	0	0	0	0	0	0	0	0	0	0	0	0	0	0	0	0	0	0	0	0	0	0	0	0	0	0	0	0	0	0	0	0	0	0	0	0	0	0
AC005329.1	0.0272	0.0297	0.0147	0.1728	0	0.0357	0.0113	0.0163	0.0292	0.0127	0.017	0.0457	0.0573	0.0289	0.0331	0.0045	0.0392	0.0319	0.0724	0.0127	0	0.1432	0.0149	0.0628	0.0125	0.0326	0.0106	0.0165	0.0371	0.0173	0.0568	0.0062	0.0229	0.0071	0.011	0.0044	0.0052	0.0379	0.0208	0.0425	0.11	0.0136	0.0359	0.0467	0.0323	0.0194	0.0055	0.094	0.007
AC073188.6	0	0	0.006	0.0057	0	0.0063	0.0069	0.0133	0.0072	0.0052	0	0.007	0.007	0.0118	0	0.0055	0.0069	0	0	0.0052	0	0	0	0.0275	0	0	0	0	0.0195	0	0.007	0	0	0.0087	0	0.0217	0.0064	0	0	0	0.0117	0.0056	0	0	0.0066	0.0059	0.0068	0	0
AC104831.1	0	0	0	0	0	0	0.0455	0	0	0	0	0.046	0	0	0	0	0	0	0	0	0	0	0	0	0	0	0	0	0	0	0	0	0	0	0	0	0	0	0	0	0	0	0	0	0	0	0	0	0
AC060780.1	0.1325	0.0891	0.1117	0.1329	0.1191	0.054	0.0736	0.1585	0.0594	0.0841	0.0965	0.2789	0.1536	0.2922	0.1108	0.0907	0.0956	0.1461	0.1863	0.108	0.0358	0.0685	0.0803	0.1986	0.1067	0.1894	0.1602	0.0992	0.1874	0.136	0.2791	0.1362	0.0838	0.1234	0.1204	0.0825	0.0764	0.0801	0.0913	0.1966	0.0952	0.196	0.0965	0.158	0.0459	0.1358	0.0717	0.0921	0.0736
CPB2-AS1	0.0567	0.0637	0.0658	0.087	0.057	0.0789	0.038	0.0575	0.0523	0.0275	0.0337	0.0629	0.0587	0.053	0.0647	0.0408	0.0459	0.0655	0.0584	0.0377	0.0277	0.08	0.0826	0.0568	0.0303	0.0417	0.0635	0.0601	0.0928	0.1516	0.0539	0.0451	0.0982	0.0553	0.1421	0.0871	0.0477	0.0459	0.0318	0.0832	0.0321	0.0347	0.2046	0.0888	0.0652	0.0577	0.0801	0.0381	0.0467
AC046168.1	0	0	0	0.0131	0	0	0	0.0203	0	0	0	0	0.0054	0.0045	0.0155	0.0042	0	0	0	0	0.0063	0	0	0	0.0058	0	0.005	0	0	0	0	0	0	0	0.0051	0	0	0.0142	0	0.005	0	0	0	0.0049	0	0	0	0	0.0065
LINC02309	0	0	0	0	0	0	0	0	0	0	0	0	0	0	0	0	0	0	0	0	0	0	0	0	0	0	0	0	0	0	0	0	0	0	0	0	0	0	0	0	0	0	0	0	0	0	0	0	0
AC025277.1	0	0	0	0	0	0	0	0	0	0	0	0	0	0.0104	0	0	0	0	0	0	0	0	0	0	0	0.0101	0	0	0	0	0	0	0	0	0	0	0	0	0	0	0	0	0	0	0	0	0	0	0
LINC01555	0	0	0.0061	0	0	0	0	0	0	0	0	0	0	0	0	0	0	0	0	0	0	0	0	0	0	0	0	0	0	0	0	0	0	0	0	0	0	0.0047	0	0	0	0	0	0	0	0	0	0	0
LINC01006	0.3769	0.2481	0.2769	0.2565	0.2201	0.1566	0.3706	0.4455	0.2291	0.2765	0.2988	0.4379	0.2938	0.2736	0.2365	0.3269	0.3105	0.21	0.3649	0.2371	0.2897	0.3062	0.2835	0.2219	0.1498	0.3195	0.2292	0.1546	0.3798	0.1621	0.3351	0.2207	0.3191	0.2822	0.2362	0.3583	0.2046	0.1652	0.2532	0.3932	0.2946	0.5112	0.2022	0.2593	0.1859	0.4144	0.1634	0.2864	0.3485
AC007091.1	0.0126	0	0	0	0	0	0	0	0	0	0	0	0	0	0	0	0	0	0	0	0	0	0	0	0	0	0	0	0	0	0	0	0	0	0	0	0	0	0	0	0	0	0	0	0	0	0	0	0
AC079075.1	0	0	0	0	0	0	0	0	0	0	0	0	0	0	0	0	0	0	0	0	0	0	0	0	0	0.0371	0	0	0	0	0	0	0	0	0.0436	0	0	0	0.0331	0	0	0	0	0	0	0	0	0	0
AC005736.1	0	0	0	0	0	0	0	0	0	0	0	0	0	0	0	0	0	0	0	0	0	0	0	0	0	0.0682	0	0	0	0	0	0	0	0	0	0	0	0.0555	0	0	0	0.0666	0	0	0	0	0	0	0
AC004449.1	0.1345	0.0306	0.0405	0.1926	0	0	0	0.2234	0.1446	0.0696	0.0466	0	0.1417	0.1989	0.0681	0.1105	0.1386	0.0659	0	0	0.1117	0.0695	0.0307	0	0.103	0	0.0439	0	0	0.0476	0.0936	0	0.0945	0	0.1357	0.0728	0.0861	0.1876	0.2059	0.0438	0	0.0375	0.1109	0.2137	0	0.1997	0	0.1367	0.2873
AL359436.1	0	0	0	0	0	0	0	0	0	0	0	0	0	0	0	0	0	0	0	0	0	0.0519	0	0	0	0	0	0	0	0	0	0	0	0	0	0	0	0	0	0	0	0	0	0	0	0	0	0	0
LNCPRESS2	0	0	0	0	0	0	0	0	0	0	0	0	0	0	0	0	0	0	0	0	0	0	0	0	0	0	0	0	0	0	0	0	0	0	0	0	0	0	0	0	0	0	0	0	0	0	0	0	0
AC015468.3	0	0.0234	0.0308	0	0	0.0321	0	0.0681	0	0	0	0	0.036	0.1516	0.0519	0	0	0	0	0.0265	0	0	0.0234	0	0	0	0	0	0	0	0	0	0	0	0	0	0	0	0	0.0334	0	0.0572	0	0	0	0.0609	0	0	0
AL139424.2	0.1577	0.0988	0.0593	0.1468	0.077	0.037	0.1368	0.1572	0.1555	0.296	0.082	0.1659	0.1385	0.2216	0.0799	0.1835	0.1625	0.1352	0.1166	0.0816	0.0491	0.0611	0.0631	0.1842	0.0302	0.2478	0.1159	0.1	0.2691	0.0558	0.3979	0.12	0.3325	0.1537	0.199	0.1493	0.0884	0.11	0.0905	0.2441	0.104	0.2419	0.1517	0.2381	0.013	0.1288	0.0666	0.1871	0.1179
LINC02729	0	0	0	0	0	0	0	0	0	0	0	0	0	0	0	0	0	0	0	0	0	0	0	0	0	0	0	0	0	0	0	0	0	0	0	0	0	0	0	0	0	0	0	0	0	0	0	0	0
FAM222A-AS1	0.1817	0.1242	0.2624	0.2031	0.1917	0.5462	0.1703	0.3804	0.2932	0.3247	0.4159	0.1147	0.4021	0.0484	0.3315	0.836	0.6743	0.7478	0.0807	0.1269	0.4527	0.0563	0.4113	0.1649	0.4178	0.296	0.1602	0.0691	0.1063	0.3279	0.2087	0.5809	1.4177	0.1181	0.2752	0.6933	0.2619	0.2281	0.5983	0.0888	0.0639	0.1825	0.3596	0.0867	0.5398	0.4209	0.4606	0.1848	0.0932
AC112482.2	0	0.0097	0	0	0	0	0	0	0	0	0	0	0	0	0	0	0	0	0	0	0	0	0	0	0	0	0	0	0	0	0	0.0322	0	0	0	0	0	0	0	0	0	0	0	0	0	0	0	0	0.0181
AL355999.1	0.0388	0.0398	0	0.05	0.0228	0.0365	0.0808	0.058	0.0417	0.0302	0.0202	0.1634	0.0204	0.1378	0.059	0.0319	0.02	0	0.0861	0	0.0242	0	0.0133	0.032	0.0223	0.1331	0.038	0.0295	0.1892	0.0206	0.0203	0	0	0.0504	0.0588	0.0158	0	0.0541	0.0594	0.0379	0.0854	0.0487	0.064	0.0555	0	0.0173	0	0.0197	0.0498
AL034548.2	0.3702	0.3164	0.1671	0.2917	0.217	0.029	0.3534	0.4306	0.0996	0.1198	0.1605	0.487	0.0325	0.3286	0.516	0.1774	0.159	0.2721	0.2283	0.1437	0.1153	0.3348	0.2328	0.2799	0.0709	0.2645	0.5138	0	0	0.0983	0.1933	0.1409	0.1301	0.5212	0.3738	0.2755	0.1482	0.3443	0.378	0.362	0.3257	0.1291	0.0763	0.3531	0.0306	0.3573	0.1251	0.1569	0.2373
AP000943.2	0	0	0	0	0	0	0	0	0	0	0	0	0	0	0	0	0	0	0	0	0	0	0	0	0	0	0	0	0	0	0	0	0	0	0	0	0	0	0	0	0	0	0	0	0	0	0	0	0
ZNF775-AS1	0	0	0	0	0	0.0434	0	0	0	0	0	0	0.0974	0.041	0.0703	0	0.0476	0	0.0684	0	0	0	0	0.0381	0	0.0396	0	0	0	0	0	0.0528	0	0	0	0	0	0	0	0	0.0407	0	0.0381	0	0.0458	0.0412	0	0	0
LINC02175	0.065	0.0444	0.034	0.0705	0.0521	0.0289	0.0819	0.075	0.0441	0.0956	0.032	0.0828	0.0685	0.1214	0.0936	0.0674	0.0705	0.0452	0.0658	0.0637	0.0043	0.1272	0.0516	0.0367	0.0943	0.088	0.0369	0.039	0.0767	0.0182	0.075	0.0468	0.0288	0.0355	0.0483	0.0416	0.0329	0.0716	0.0602	0.0736	0.0391	0.0887	0.0338	0.0457	0.0169	0.0701	0.0485	0.0243	0.0482
AL008729.2	0.9847	1.7955	0.7777	1.5165	1.1064	1.4261	6.1091	1.2269	0.7944	0.51	0.7684	2.763	1.7293	4.9531	1.4348	0.7753	0.8458	1.6282	0.5464	0.7325	0.3577	0.2544	1.1257	0.6091	2.5469	2.9196	3.2558	1.4984	2.9205	0.5662	0.7713	1.0773	0.6056	4.4782	0.7456	0.8993	0.8279	0.973	1.0681	2.1663	1.9132	0.7554	0.9812	0.6653	0.65	1.2428	1.3729	1.3769	2.9985
AC018362.2	0	0	0	0	0	0	0	0	0	0	0	0	0	0	0	0	0	0	0	0	0	0	0	0	0	0	0	0	0	0	0	0	0	0	0	0	0	0	0	0	0	0	0	0	0	0	0	0	0
AC092574.1	0.231	0.2212	0.2502	0	0	0.0434	0.1443	0.1382	0.0497	0.0359	0.0961	0	0.0487	0.082	0	0.038	0.0953	0	0	0	0	0	0.0317	0.0762	0.0531	0.1188	0	0.0352	0.1352	0.0981	0.1448	0	0	0.3002	0.0933	0.15	0	0.0967	0.0708	0.1355	0.0407	0.232	0	0.2204	0.0458	0.3293	0.0469	0	0.1777
LINC02103	0	0	0	0	0	0	0	0	0	0	0	0	0	0	0	0	0	0	0	0	0	0	0	0	0	0	0	0	0	0	0	0	0	0	0	0	0	0	0	0	0	0	0	0	0	0	0	0	0
AP000322.1	0	0	0	0	0	0	0	0	0	0	0	0	0	0	0	0	0	0	0	0	0	0	0	0	0	0	0	0	0	0	0	0	0	0	0	0	0	0	0	0	0	0	0	0	0	0	0	0	0
AL157378.1	0	0	0	0	0	0	0	0	0	0	0	0	0	0	0	0	0	0	0	0	0	0	0	0	0	0	0	0	0	0	0	0	0	0	0	0	0	0	0	0	0	0	0	0	0	0	0	0	0
AL583859.1	0	0	0	0	0	0	0	0	0	0	0	0	0	0	0	0	0	0	0	0	0	0	0	0	0	0	0	0	0	0	0	0	0	0	0	0	0	0	0	0	0	0	0	0	0	0	0	0	0
LEF1-AS1	0	0.0022	0	0	0	0	0.0033	0	0	0	0.0033	0	0	0	0	0	0.0033	0	0	0	0	0	0	0	0	0.0082	0.0063	0	0	0	0	0	0	0	0	0	0	0	0	0	0.0028	0	0	0.003	0	0.0028	0	0.0032	0
AL157395.1	0	0.0606	0	0	0	0	0.0923	0	0	0.0344	0	0	0	0.0787	0.0674	0	0.0457	0	0	0	0	0.0687	0.0304	0	0.0509	0	0.0868	0.0337	0	0	0	0	0	0	0	0.036	0	0	0	0	0	0	0	0	0	0.0395	0	0	0.0568
AL365181.3	0.0482	0.1936	0.2609	1.0251	0.0282	0.0622	0.207	0.4263	0	0.1123	0.0376	0.0254	0.165	0.0588	0.0824	0.0198	0.0124	0	0.2941	0.0701	0.0075	1.5124	0.062	0.1192	0.0485	0.2892	0.2537	0.1054	0.1821	0.0512	0.0818	0.1719	0.0254	0.047	0.0365	0.0293	0.081	0.0504	0.06	0.0294	3.7943	0.0151	0.0397	0.2413	0.0537	0.0268	0.0122	0.0858	0.3475
LINC01698	0	0.005	0	0	0	0	0	0	0	0	0	0	0	0	0	0	0	0	0	0	0	0	0	0	0	0	0	0	0	0	0	0	0	0	0	0	0	0	0	0	0	0	0	0	0	0	0	0	0
AC093281.1	0	0	0	0	0	0.0664	0	0	0	0	0	0	0	0	0	0	0	0	0	0	0	0	0	0	0	0	0	0	0	0	0	0	0	0	0	0	0	0	0	0	0	0	0	0	0	0	0	0	0
AC090579.1	0.1925	0.0527	0.2433	0.1324	0.0451	0.0723	0.0401	0.1151	0.3313	0.1795	0	0.1215	0.0406	0.1025	0.0585	0.2531	0.1191	0.2264	0.1709	0.2092	0.048	0.179	0.0792	0.1588	0.1328	0.066	0.0754	0.0293	0.1126	0.1226	0.1609	0.044	0.1624	0.1001	0	0.0313	0.037	0.1343	0.059	0.1129	0.0339	0.1611	0.0635	0.3673	0.1144	0.1372	0	0.1175	0.0987
LINC02162	0	0	0	0	0	0	0	0	0	0	0	0	0	0	0	0	0	0	0	0	0	0	0	0	0	0	0	0	0	0	0	0	0	0	0	0	0	0	0	0	0	0	0	0	0	0	0	0	0
HAND2-AS1	0.2095	0.1877	0.2106	0.2265	0.1888	0.208	0.3258	0.6247	0.1053	0.1386	0.1475	0.2705	0.2227	0.4361	0.2573	0.1586	0.2018	0.1479	0.1882	0.206	0.065	0.3191	0.2441	0.2324	0.1756	0.3898	0.1111	0.2388	0.2373	0.1748	0.3124	0.141	0.2122	0.2413	0.2355	0.2547	0.1389	0.3746	0.1821	0.2979	0.2061	0.2067	0.1207	0.1353	0.0843	0.2144	0.0956	0.0893	0.1513
AC027682.2	0	0	0	0	0	0	0	0	0	0	0	0	0	0	0	0	0	0	0	0	0	0	0	0	0	0	0	0	0	0	0	0	0	0	0	0	0	0	0	0	0	0	0	0	0	0	0	0	0
MAST4-IT1	0	0	0	0.0254	0	0	0	0	0	0	0	0	0	0	0	0	0	0	0	0	0	0	0	0	0	0	0	0	0	0	0	0	0	0	0	0	0	0	0	0	0	0	0	0	0	0	0	0	0
TAX1BP1-AS1	0	0	0.0147	0	0	0	0.017	0	0	0	0	0	0	0	0	0	0	0	0.0241	0.0253	0	0	0.0112	0	0	0	0	0	0	0	0.017	0	0	0.0212	0	0	0	0	0	0	0.0143	0	0	0	0.0161	0	0	0	0
AC027250.2	0.0278	0.0634	0.0251	0.0319	0.0217	0.0522	0.0386	0.0277	0.0997	0.036	0.0771	0.0195	0	0.0247	0.0141	0.0152	0.0191	0.0681	0	0	0.0231	0	0.0191	0.0153	0.032	0.0079	0.0091	0.0423	0	0	0.1161	0	0.1759	0	0	0.0451	0.0356	0.0129	0.22	0	0	0	0.0229	0	0.0275	0	0.0094	0.0094	0.0594
KCND3-IT1	0	0	0	0	0	0	0	0.0514	0	0	0	0	0	0	0	0	0	0	0	0	0	0	0	0	0	0	0	0	0	0	0	0	0	0	0	0	0	0.036	0	0.0505	0	0	0.0426	0.0492	0	0.2759	0	0	0
BNC2-AS1	0	0	0.0409	0.039	0	0	0	0.0452	0	0.0352	0.0472	0	0.0478	0	0	0.0373	0	0	0.0671	0	0	0	0.0311	0	0	0	0	0.0345	0	0.0481	0	0	0	0	0.0458	0.0368	0	0.0949	0	0	0.0399	0	0.0374	0	0	0	0	0.0461	0.1163
AC025043.1	0	0	0	0	0	0.0583	0	0	0	0	0	0	0	0	0	0	0.032	0	0.0459	0	0	0.0481	0.0213	0	0	0.0266	0.0304	0	0	0	0.0324	0	0	0	0	0	0	0	0.0238	0	0	0	0	0	0	0	0	0	0
AC136469.1	0	0.026	0.0343	0	0	0.0357	0.0395	0	0	0	0	0	0	0	0	0	0	0	0.0562	0.0295	0	0	0.026	0	0	0	0.0744	0.0289	0	0.0806	0.0793	0	0	0	0	0	0	0	0	0.0743	0	0	0	0	0	0	0.0385	0	0
AC093730.1	0	0	0	0	0	0	0	0	0	0	0	0	0	0	0	0	0	0	0	0	0	0	0	0	0	0	0	0	0	0	0	0	0	0	0	0	0	0	0	0	0	0	0	0	0	0	0	0	0
AC010327.6	0.1205	0.091	0.1259	0.2016	0.0669	0.0536	0.099	0.1264	0.0614	0.069	0.0923	0.1334	0.0534	0.2701	0.1446	0.0833	0.1242	0.1118	0.1032	0.0886	0.0395	0.2064	0.0478	0.0994	0.2405	0.1957	0.1056	0.0868	0.0865	0.0808	0.2053	0.0869	0.1337	0.0577	0.0768	0.0721	0.0366	0.1017	0.068	0.1674	0.1841	0.1273	0.1359	0.133	0.0879	0.0565	0.1479	0.1032	0.0569
AL157997.1	0	0	0	0	0	0	0	0	0	0	0	0	0	0	0	0	0	0	0	0	0	0	0	0	0.0272	0	0	0	0	0	0	0	0	0	0.0239	0	0	0	0	0	0	0	0	0	0	0	0	0	0
MAFA-AS1	0	0	0	0	0	0	0	0	0	0	0	0	0	0	0	0	0	0	0	0	0	0	0	0	0	0	0	0	0	0.0494	0	0	0	0	0	0	0	0	0	0	0.0409	0	0	0	0	0	0	0	0
AC092376.2	0.0141	0.0161	0.0383	0.0365	0.0387	0.0532	0.0245	0.047	0.0051	0.011	0.0196	0.005	0.0497	0.1046	0.0072	0.0271	0.0146	0.0069	0.0349	0.011	0	0.0512	0.0582	0.0194	0.0054	0.0526	0.0185	0.0359	0.0276	0.01	0.0542	0.0161	0.0398	0.0184	0.0666	0.0383	0.0045	0.0526	0.0217	0.0415	0.0166	0.0158	0.035	0.0315	0.0233	0.0084	0.0669	0.0192	0.006
AC093772.1	0	0	0	0	0	0.0069	0.0076	0	0	0	0	0	0	0	0	0	0	0	0	0	0	0	0	0	0	0	0.0144	0	0	0.0078	0.0077	0	0	0	0	0	0	0	0	0	0	0	0	0	0	0	0	0	0
AC069155.1	0	0	0	0	0	0	0	0	0	0	0	0	0	0	0	0	0	0	0	0	0	0	0	0	0	0	0	0	0	0	0	0	0	0	0	0	0	0	0	0	0	0	0	0	0	0	0	0	0.0433
AL627309.3	0	0	0	0	0	0	0	0	0	0	0	0	0	0	0	0	0	0	0	0	0	0	0	0	0	0	0	0	0	0	0	0	0	0	0	0	0	0	0	0	0	0	0	0	0	0	0	0	0
AL589863.2	0	0.0501	0.022	0.0629	0	0	0	0	0.0263	0	0	0	0.0772	0.065	0.0371	0.0401	0.151	0	0	0.0379	0	0	0.0167	0	0	0	0.0478	0.0186	0.0476	0	0.0255	0.0836	0.103	0.0317	0.1232	0.0396	0.0235	0.0851	0.0561	0.0239	0.0644	0	0.0403	0.0233	0.0242	0.0217	0.099	0.0248	0.0626
PEG13	0.0172	0.007	0.0031	0.0207	0	0	0.0358	0.0137	0.0037	0.0587	0.0107	0.0289	0.0362	0.061	0.0418	0.0085	0.0106	0	0.0457	0.008	0	0.0106	0.0118	0.0142	0.0513	0.053	0.0168	0.0052	0.0033	0.0182	0.0359	0.0039	0.0217	0.0045	0.0173	0.0195	0.0033	0.0048	0.021	0.0269	0.0272	0.0057	0.0085	0.0131	0.0238	0.0031	0	0.014	0.0132
NCKAP5-IT1	0	0	0	0	0	0	0	0	0	0	0	0	0	0	0	0	0	0	0	0.0272	0	0	0.024	0	0	0	0	0	0	0	0.0366	0	0	0	0	0	0	0	0	0	0	0	0	0	0	0	0	0	0
AL596087.3	0	0	0	0.0345	0	0	0	0	0	0	0	0.0422	0	0	0	0	0.0413	0	0.0593	0	0	0	0	0	0	0	0	0	0.0391	0	0	0	0	0	0	0	0	0	0	0	0	0	0	0.0382	0	0	0	0	0
AC008738.7	0	0	0	0	0	0	0	0	0	0	0	0	0	0	0	0	0	0	0	0	0	0	0	0	0	0	0	0	0	0	0	0	0	0	0	0	0	0	0	0	0	0	0	0	0	0	0	0	0
AC011352.1	0	0	0.0221	0	0	0	0.0255	0	0	0	0	0	0	0	0	0	0	0	0	0	0	0	0	0	0	0	0	0	0	0	0	0	0	0	0.0247	0	0	0	0	0	0	0	0	0	0	0	0	0	0
NAALADL2-AS3	0	0	0	0	0	0	0	0	0	0	0	0	0.0485	0	0	0	0	0	0	0	0	0	0	0	0	0	0	0	0	0	0	0	0	0	0	0	0	0	0	0	0	0	0	0	0	0	0	0	0
LINC01774	0	0	0	0	0	0	0	0	0	0	0	0	0	0	0	0	0	0	0	0	0	0	0	0	0	0	0	0	0	0	0	0	0	0	0	0	0	0	0	0	0	0	0	0	0	0	0	0	0
AF254983.1	0	0	0	0	0	0	0	0	0	0	0	0	0	0	0	0	0	0	0	0	0	0	0	0	0	0	0	0	0	0	0	0	0	0	0	0	0	0	0	0	0	0	0	0	0	0	0	0	0
PPP1R14B-AS1	0	0.0156	0	0.0196	0	0.0215	0	0.1139	0	0.0533	0.0951	0.0241	0	0	0.0348	0.0188	0	0.0672	0.0338	0.0177	0.0285	0	0	0.0566	0.0263	0.0392	0.0896	0	0	0	0.0716	0	0	0	0	0	0	0.0159	0	0	0.0201	0	0.0188	0	0	0	0	0	0.0293
AL022097.1	0.0241	0.0165	0	0	0	0.0452	0	0	0	0	0	0	0	0	0	0	0	0	0	0	0	0	0	0	0	0	0	0	0	0.0256	0	0	0	0	0.0243	0	0	0	0	0	0.0212	0.0201	0	0	0	0	0	0	0
AL512358.1	0	0	0	0	0	0	0	0	0	0	0	0	0	0	0	0	0	0	0	0	0	0	0	0	0	0	0	0	0	0	0	0	0	0	0	0	0	0	0	0	0	0	0	0	0	0	0	0	0
AC009167.1	0	0	0	0	0	0	0	0	0	0	0	0	0	0	0	0	0	0	0	0	0	0	0	0	0	0	0	0	0	0	0	0	0	0	0	0	0	0	0	0	0	0	0	0	0	0	0	0	0
AC022400.1	0.0436	0.0298	0.1181	0	0.0511	0.0819	0.0454	0	0	0.0678	0.0454	0	0.046	0.1548	0.0663	0	0.0899	0.1282	0	0	0	0	0.0897	0.036	0	0.1496	0	0.0995	0	0	0.1366	0.0498	0.092	0.2267	0.1761	0.1062	0.0419	0.0608	0	0.0853	0.1151	0.146	0	0.2496	0.0432	0.0777	0.2211	0.0887	0
LINC01903	0	0	0	0	0	0	0	0	0	0	0	0	0	0	0	0.0074	0	0	0	0	0	0	0	0	0	0	0	0	0	0	0.0094	0	0	0	0	0	0	0	0	0	0	0	0	0	0	0	0	0	0
LINC01584	0	0	0	0	0	0.0178	0	0	0	0	0	0	0	0	0	0	0	0	0	0	0	0	0	0.0052	0	0	0	0	0	0	0	0	0	0	0	0	0	0	0	0	0	0	0	0	0	0	0	0	0.0243
LINC01975	0.0353	0	0	0	0	0	0.0368	0	0	0	0	0	0	0	0	0	0	0	0	0	0	0	0	0	0	0	0	0	0	0	0	0	0	0	0	0	0	0	0	0	0	0.0296	0	0	0	0	0	0.0359	0.0453
AC110048.2	0.0029	0.0039	0	0	0.0034	0	0	0.0029	0.0031	0	0	0.003	0	0.0179	0.0044	0	0.0089	0	0	0	0	0	0.0059	0	0.0066	0.0025	0	0.0022	0.0056	0.0031	0.003	0	0	0	0.0029	0	0	0	0	0.0028	0.0025	0.0024	0	0	0	0	0	0.0117	0.0111
AL356419.1	0	0	0	0	0	0	0	0	0	0	0	0	0	0	0	0	0	0	0	0	0	0	0	0	0	0	0	0	0	0	0	0	0	0	0	0	0	0	0	0	0	0	0	0	0	0	0	0	0.0173
AP001924.2	0	0	0	0	0	0	0	0	0	0	0	0	0	0	0	0	0	0	0	0	0	0	0	0	0	0	0	0	0	0.0305	0	0	0	0	0	0	0	0	0	0	0	0	0	0	0	0	0	0	0
AC015921.1	0	0	0	0	0	0.0072	0.0238	0	0	0	0	0	0	0	0	0	0	0	0	0	0	0	0	0.0126	0	0	0	0	0.0149	0	0	0	0	0	0	0	0	0	0	0	0.0067	0	0	0	0.0075	0	0	0	0.0098
LINC02039	0	0	0	0	0	0	0	0	0	0	0	0	0	0	0	0	0	0	0	0	0	0	0	0	0	0	0	0	0	0	0	0	0	0	0.0271	0	0	0	0	0	0	0	0	0	0	0	0	0	0
AC016026.1	0.009	0.0092	0.004	0.0193	0	0.0126	0.014	0.0089	0.0145	0.0104	0.0047	0.0283	0.0094	0.0119	0.0136	0.0037	0.0046	0	0.0199	0	0	0.007	0.0031	0.0111	0.0052	0.0154	0	0.0034	0.0175	0.0143	0.0094	0	0.0567	0	0.0091	0.0036	0.0086	0.0031	0	0.0088	0.0079	0.0188	0.0111	0.0086	0	0.004	0	0.0046	0
AC100863.1	0	0	0	0	0	0	0	0	0	0	0	0	0	0	0	0	0	0	0	0	0	0	0	0	0	0	0	0	0	0	0	0	0	0	0	0	0	0	0	0	0.0305	0	0	0	0	0	0	0	0
AC097110.1	0	0	0	0	0	0	0	0	0	0	0	0	0	0	0	0	0	0	0	0	0	0	0	0	0	0	0	0	0	0	0	0	0	0	0	0	0	0	0	0	0	0	0	0	0	0	0	0	0
LINC02088	0	0	0.0283	0	0	0	0	0	0	0	0	0	0	0	0	0	0	0	0	0	0	0	0	0	0	0	0	0	0	0	0	0	0	0	0	0	0	0	0	0	0	0	0	0	0	0	0	0	0
Z95115.2	0.0561	0.0192	0	0.0724	0.0165	0	0.0292	0.014	0.0604	0.0436	0.0292	0.0591	0.0148	0.0374	0.0427	0.0346	0.0289	0.0206	0.0208	0.0762	0	0.0435	0.0674	0.0694	0	0.0241	0	0.032	0.0684	0.0149	0.0586	0.0801	0.0296	0.0365	0.1275	0.0114	0	0.0098	0	0.0137	0.037	0.0705	0.0347	0.0134	0	0	0.0285	0.0714	0
LINC02337	0	0	0	0	0	0	0	0	0	0	0	0	0	0	0	0.0426	0	0	0	0	0	0	0	0	0	0	0	0	0	0	0	0	0	0	0	0	0	0	0	0	0	0	0	0	0	0	0	0.0528	0.1331
ZNF25-DT	0	0	0	0	0	0	0	0	0	0	0	0	0	0	0	0	0	0	0	0	0	0	0	0	0	0	0	0	0	0.0464	0	0	0	0	0	0	0	0	0	0	0	0	0	0	0	0	0	0	0
AL591501.1	0	0	0	0	0	0.0025	0	0	0	0	0	0	0.0042	0	0	0	0	0	0	0	0	0	0	0	0	0	0	0	0	0.0029	0.0014	0	0	0	0	0	0.0013	0	0	0	0	0	0	0	0	0	0	0	0
AL590617.2	0.5148	0.6084	0.5642	0.7522	0.4656	0.4352	0.7274	0.7184	0.5458	0.2856	0.6274	0.944	0.6974	0.7898	0.5255	0.8459	1.2279	0.6593	0.457	0.3939	0.3664	0.4331	0.6204	0.3761	0.5579	0.5296	0.598	0.3301	0.7888	0.7338	0.6374	0.5709	0.6978	0.8982	0.3935	0.4776	0.2261	0.6566	0.4448	0.4458	0.6794	0.6216	0.4791	0.4138	0.5825	0.5438	0.686	0.875	1.6594
AC073127.1	0	0	0	0	0	0	0	0	0	0	0	0	0	0	0	0	0	0	0	0	0	0	0	0	0	0	0	0	0	0.0619	0	0	0	0	0	0	0	0	0	0	0	0	0	0	0	0	0	0	0
LINC00294	1.1388	0.7265	0.8265	0.9234	0.7983	0.8989	1.1919	1.2464	0.7261	0.9758	0.6596	1.2971	0.5938	1.1985	0.8657	0.4775	0.9378	0.3969	0.9815	0.4739	0.6727	0.4822	0.5919	0.7214	0.7895	0.9764	0.8454	0.5985	1.1219	0.6169	0.7356	0.7171	0.557	0.8848	1.132	0.6957	0.6205	0.7984	0.5169	1.2799	1.0588	0.7467	1.0795	0.8286	0.4011	0.8943	0.5893	0.7044	0.5946
AC022441.2	0	0.0347	0	0	0	0	0	0	0	0	0	0	0	0	0	0	0	0	0	0	0	0	0	0	0	0	0	0	0	0	0	0	0	0	0	0	0	0	0	0	0	0	0	0	0	0	0	0	0
AC012313.8	0.0216	0.0049	0.0065	0.0093	0.0168	0.0101	0.0112	0.0072	0.0039	0.0112	0	0.0265	0.0114	0.0159	0.0328	0.0148	0.0037	0.0106	0.0159	0.0084	0	0.0167	0.0049	0.0119	0	0.0216	0.0106	0.0027	0.0105	0.0191	0.0113	0.0041	0.0076	0.0187	0.0218	0.0087	0.0035	0.0125	0.0083	0.0211	0.0032	0.012	0.0119	0.0137	0.0036	0.016	0.0146	0.011	0
ELF3-AS1	0.0906	0.5695	0.2673	0.1258	0.4126	0.3044	0.5588	0.3647	0.3336	0.3465	0.2393	0.1723	0.1138	0.2165	0.1113	0.0687	0.0934	0.169	0.2681	0.0622	0.3299	0.027	0.0932	0.2242	0.2604	0.2599	0.2697	0.4507	0.6014	0.0999	0.1783	0.2586	0.1984	0.1449	0.4292	0.1528	0.3181	0.0875	0.08	0.2317	0.3618	0.0962	0.25	0.2858	0.1139	0.0869	0.2085	0.1595	0.3083
GAS8-AS1	0.0195	0.04	0.0352	0.0168	0.0229	0.0183	0.0813	0.0389	0	0	0.0203	0.0411	0.0206	0.0347	0.0297	0.0321	0	0	0.0578	0	0.0243	0.0303	0.1071	0.0161	0	0.0335	0	0.0594	0.0381	0.0207	0.0408	0.0223	0.1235	0	0.0394	0.0792	0.075	0.0545	0.0149	0	0	0.1307	0	0.0186	0	0	0.0594	0.1588	0.0501
AL645634.1	0	0	0	0	0	0	0	0	0	0	0	0	0	0	0	0	0	0	0	0	0	0	0	0	0	0	0	0	0	0	0	0	0	0	0	0	0	0	0	0	0	0	0	0	0	0	0	0	0
DICER1-AS1	0.3244	0.3479	0.1664	0.2028	0.2334	0.2909	0.238	0.4594	0.2815	0.3236	0.2532	0.6944	0.338	0.2814	0.2074	0.3392	0.152	0.2818	0.4473	0.1574	0.1286	0.2343	0.3793	0.2889	0.2289	0.196	0.1445	0.1767	0.3379	0.5166	0.5044	0.1978	0.2488	0.3257	0.3499	0.4489	0.124	0.1723	0.1863	0.465	0.0941	0.3455	0.2797	0.1758	0.2263	0.2661	0.2056	0.1725	0.2742
AC073174.1	0.0201	0	0.0052	0	0	0.0189	0	0.0029	0.0031	0.0022	0.018	0.0878	0	0.0102	0.0044	0.0047	0.003	0	0.0128	0	0.0143	0.0223	0	0.1923	0	0.0025	0.0423	0.0022	0.0365	0	0.0361	0	0.0061	0.0037	0	0.0047	0	0.004	0.0815	0.0113	0	0.0024	0	0	0.0114	0.0051	0	0.3424	0.0037
LINC02620	0	0	0	0	0	0	0	0	0	0	0	0	0	0	0	0	0	0	0	0	0	0	0	0.0158	0	0.0164	0	0	0	0	0	0	0	0	0	0	0	0	0	0	0	0	0	0	0	0	0	0	0
LINC00879	0	0	0.0029	0	0	0	0	0	0	0	0	0.0068	0	0	0	0	0	0	0	0	0	0	0	0	0	0	0	0	0	0	0	0	0	0	0	0	0	0	0	0.0031	0	0	0	0	0	0	0	0	0
CTD-2350J17.1	0	0	0.0139	0	0	0	0	0	0	0	0	0	0	0	0	0	0	0	0	0	0	0	0	0	0	0	0.0301	0	0	0	0	0	0	0	0	0	0	0.0107	0	0	0	0	0	0	0	0	0	0	0
AL139099.2	0	0	0.0437	0.0416	0	0	0.1008	0.0965	0	0.0376	0.0504	0	0.102	0.0859	0.0736	0	0.1496	0	0	0	0	0.075	0.0664	0.0798	0	0.1245	0.0474	0.0368	0	0.1028	0.0505	0	0.2041	0.0629	0	0	0.093	0.0338	0.0741	0.2366	0.1703	0.081	0	0.0462	0	0.0862	0	0.0492	0
AC087878.1	0	0	0	0.015	0	0	0	0	0	0	0	0.0184	0	0.1166	0	0	0	0	0	0	0	0	0	0	0.0101	0	0	0.0067	0.0085	0.0465	0	0	0	0	0	0	0	0.0061	0.0067	0	0.0539	0	0.0217	0	0	0.0078	0	0	0
AL354740.1	0.0069	0.0016	0	0.0099	0.0027	0.0043	0.0096	0.0115	0.0025	0.0036	0.0024	0.0146	0.0073	0.0021	0.007	0.0019	0.0024	0.0102	0.0137	0.0036	0	0	0.0063	0.0076	0.0133	0.0099	0.0091	0.007	0.0045	0.0025	0.0097	0.0053	0.0098	0	0.0164	0.0169	0.0022	0.0048	0.0035	0.0068	0.0061	0.0058	0.0057	0.0022	0.0092	0.0041	0.0094	0.0024	0
AC044839.3	0	0.0283	0	0	0.097	0	0.0431	0	0	0	0	0	0	0	0	0	0	0	0	0	0	0	0	0	0	0	0.0405	0.0315	0	0	0	0	0	0	0	0	0	0	0.0317	0.0809	0	0	0	0	0	0	0	0	0.0531
AC011396.2	0	0	0.02	0	0	0	0	0	0	0	0	0	0	0	0	0	0	0	0	0	0	0	0	0	0	0	0	0	0	0	0	0	0	0	0	0	0	0	0	0	0	0	0	0	0	0.0198	0	0	0
GPRACR	0	0.0041	0	0.0051	0	0	0.0496	0.0059	0.0064	0	0.0062	0	0	0	0.0091	0	0	0	0	0.0092	0	0	0.0082	0	0.0068	0	0	0.0045	0.0116	0	0	0	0	0	0	0	0	0.0083	0	0.0058	0.0052	0	0.0049	0	0	0.0053	0	0.0061	0.0153
AL121768.1	0.0076	0	0	0	0	0	0.0079	0	0.0164	0	0.0079	0.008	0	0.0135	0	0	0	0	0	0	0	0.0355	0.0052	0	0.0088	0.0065	0.0149	0	0.0223	0	0	0	0	0	0	0.0124	0.0073	0.0053	0	0.0149	0	0	0	0	0	0	0	0.0155	0.0196
C7orf69	0	0	0	0	0	0	0	0	0	0	0	0	0	0.0213	0	0	0	0	0	0	0	0	0	0	0	0	0	0	0	0	0	0	0	0	0	0	0	0.0168	0	0	0	0	0	0	0	0	0	0	0.0616
LINC02668	0.0042	0	0.0151	0	0.0049	0.0118	0.013	0	0	0	0.0087	0.0088	0.0132	0.0074	0.0063	0.0034	0.0043	0	0	0.0032	0	0	0.0086	0.0034	0	0	0	0	0	0.0089	0	0	0	0.0163	0.0084	0.0034	0.004	0.0029	0.0032	0.0041	0.0037	0.007	0.0138	0	0.0041	0.0074	0.0127	0.0085	0
LINC02114	0	0	0	0	0	0	0	0	0	0	0	0	0	0	0	0	0	0	0	0	0	0	0	0	0	0	0	0	0	0.0257	0	0	0	0	0	0	0	0	0	0	0	0	0	0	0	0	0	0	0
MYCNOS	0	0	0	0.0098	0	0.0071	0	0.0038	0	0	0.004	0	0.008	0	0	0.0156	0.0078	0	0	0	0	0.0177	0.0026	0.0031	0	0.0033	0	0.0029	0.0111	0	0	0	0.0321	0.0049	0	0	0	0.0027	0	0	0.0033	0	0	0	0	0.0068	0	0	0
AC093635.1	0.3147	0.1435	0.284	0.0601	0.205	0.1642	0.1456	0.0349	0.2257	0.2716	0.3274	0.1472	0.2211	0.0931	0	0.1436	0.1442	0.4111	0.2587	0.1086	0.7404	0.1084	0.2398	0.2307	0.0402	0.0899	0.1713	0.133	0.1023	0.3341	0.1826	0.3992	0	0	0.1765	0.0852	0.0672	0.2683	0.241	0.1368	0.0615	0.2341	0.1442	0.5336	0.0346	0.1869	0.2127	0.3556	0.269
AC009320.1	0	0	0	0	0	0	0	0	0	0	0	0.0585	0	0	0	0	0	0.0817	0	0	0	0	0	0	0	0	0.0545	0	0.1084	0	0	0	0.1173	0	0.0561	0	0	0	0	0	0	0	0.0459	0.053	0.0551	0	0	0	0
AC018802.1	0	0.0186	0	0	0	0	0	0	0	0	0	0	0	0	0	0	0.028	0	0	0	0	0	0	0	0	0	0	0	0.0265	0	0	0.031	0	0	0	0	0	0	0	0	0.0239	0	0	0	0	0	0	0	0.0348
CPVL-AS1	0	0	0	0	0	0	0	0	0	0	0	0	0	0	0	0	0	0	0	0	0	0	0	0	0	0.0428	0	0	0	0	0	0	0	0	0	0	0	0	0	0	0	0	0	0	0	0	0	0	0
LINC01192	0	0.0013	0	0	0	0.0018	0	0	0	0	0	0.002	0	0	0	0	0	0	0	0	0	0	0	0	0	0	0	0	0	0.004	0	0	0	0	0	0	0	0	0	0	0	0	0	0	0	0	0	0	0.0073
AL138701.2	0	0	0	0	0	0	0	0	0	0	0	0	0	0	0	0	0	0	0	0	0	0	0	0.0049	0	0	0	0	0	0.0126	0	0	0	0	0	0	0	0.0041	0.0046	0	0	0	0	0.0057	0	0	0	0	0.0076
AC008026.3	0.0114	0.0311	0	0.0195	0	0.0107	0.0237	0	0.0122	0.0088	0.0118	0.012	0.012	0	0	0.0093	0	0	0.0168	0	0	0.0176	0.0156	0	0	0	0	0.0087	0.0111	0.0241	0.0119	0	0.024	0	0.0115	0.0092	0.0109	0	0.0087	0	0.01	0.0095	0	0.0108	0.0225	0	0	0.0231	0.0292
AC002398.2	0	0	0	0	0	0	0	0	0	0	0	0	0	0	0	0	0	0	0	0	0	0	0	0	0	0	0	0	0	0	0	0	0	0	0	0	0	0	0	0	0	0	0	0	0	0	0	0	0
AC022509.4	0	0	0	0	0	0.0319	0.0353	0	0	0.0264	0	0	0	0	0	0.0279	0	0	0	0	0	0	0	0	0	0	0	0.0774	0.0331	0	0	0.0387	0	0	0	0	0.0326	0	0.026	0	0	0	0	0	0	0	0	0	0.0435
SNHG10	0.1428	0.1904	0.0999	0.1841	0.0963	0.2045	0.1747	0.217	0.2112	0.1359	0.13	0.2967	0.1617	0.2756	0.1031	0.1789	0.1435	0.2098	0.1373	0.1247	0.1778	0.2047	0.2057	0.2267	0.1928	0.1714	0.1923	0.1249	0.3446	0.1402	0.2684	0.1548	0.0978	0.1855	0.1838	0.142	0.048	0.1519	0.1257	0.164	0.1759	0.1912	0.1648	0.1021	0.1732	0.1685	0.3945	0.2359	0.1739
PIGY-DT	0	0.0396	0	0.0996	0	0.0544	0	0	0.1246	0	0	0.061	0.1831	0	0.0881	0	0.0597	0	0	0	0	0.0898	0.1192	0.0956	0	0	0.0568	0	0.0565	0.123	0.0605	0	0	0	0.0585	0	0	0	0.0887	0	0	0	0.0478	0.0553	0	0.0516	0	0	0.0743
AC103563.2	0	0	0	0	0	0	0	0	0	0	0	0	0	0	0	0	0	0	0	0	0	0	0	0	0	0	0	0	0	0	0	0	0	0	0	0	0	0	0	0.0318	0	0	0	0	0	0	0.033	0	0
WAKMAR2	0.1403	0.1119	0.1393	0.201	0.0603	0.1713	0.3506	0.1911	0.0956	0.0872	0.0584	0.2313	0.2316	0.6766	0.1351	0.0653	0.1928	0.1581	0.1522	0.0835	0.0466	0.0797	0.1315	0.1851	0.1236	0.2406	0.2107	0.1316	0.1094	0.1589	0.1367	0.0747	0.1085	0.1641	0.1322	0.1291	0.0449	0.2512	0.0752	0.2332	0.2263	0.0509	0.2892	0.0892	0.0324	0.1625	0.0806	0.1569	0.1619
PABPC1L2B-AS1	0	0	0	0	0	0	0	0	0	0	0	0	0	0	0	0	0	0	0	0	0.0207	0	0	0	0	0	0	0	0	0	0	0	0	0	0	0	0	0	0	0	0	0	0	0	0	0	0	0	0
AC026461.1	0	0	0	0	0	0	0	0	0	0	0	0	0	0	0	0	0	0	0	0	0	0	0	0	0	0	0	0	0	0	0	0	0	0	0	0	0	0	0	0	0	0	0	0	0	0	0	0	0
LINC00677	0.0332	0.0454	0	0.0286	0	0	0.0692	0	0.0357	0.0258	0	0	0	0.059	0.0505	0	0	0	0	0	0	0	0	0	0	0.114	0	0.0253	0.0324	0.0353	0	0.0379	0.0701	0	0.0335	0.054	0	0	0.0254	0	0.0292	0.0278	0	0.0951	0.0329	0.0592	0	0	0
LINC00970	0	0.0118	0	0.0296	0	0	0	0	0	0	0.0179	0	0	0	0	0	0	0	0	0.0133	0	0	0	0	0	0	0	0	0	0	0	0.0196	0	0	0	0	0	0	0	0	0.0151	0.0144	0	0	0	0	0	0	0
AC068631.1	0.2448	0.0598	0.0852	0.1217	0.0676	0.1396	0.0801	0.0906	0.079	0.1155	0.0655	0.1729	0.2008	0.104	0.1382	0.0991	0.1586	0.1105	0.1526	0.0964	0.0523	0.0678	0.1703	0.4673	0.0663	0.2099	0.1456	0.0559	0.1176	0.091	0.4766	0.0978	0.2065	0.0477	0.1465	0.1164	0.0319	0.1756	0.0964	0.1316	0.0892	0.2049	0.0836	0.1968	0.045	0.134	0.0745	0.1102	0.1255
AL138740.1	0	0	0	0	0	0	0	0	0	0	0	0	0	0	0	0	0	0	0	0	0	0	0	0	0	0	0	0	0	0	0	0.0183	0	0	0	0	0	0.0112	0	0	0	0	0	0	0	0	0	0	0
AC006116.4	0.0859	0.0881	0	0	0	0.2017	0.0894	0.0856	0	0	0.0447	0.1807	0	0	0	0.0353	0.2213	0.0631	0	0.0667	0	0.0665	0	0.0354	0.1481	0.0736	0.1262	0.0327	0	0.0456	0	0.049	0	0.0558	0.0433	0.0349	0.0413	0	0.0329	0.084	0.1511	0	0.0354	0	0.0425	0.0383	0.0435	0	0
LINC01733	0	0	0	0	0.0098	0	0	0	0	0	0	0	0	0	0	0	0	0	0	0	0	0	0	0	0	0	0	0	0	0	0	0	0	0	0	0	0	0.0059	0	0	0	0	0	0.004	0	0	0	0	0
AC008738.6	0.0341	0.0466	0	0	0	0	0	0	0	0	0	0.0359	0	0	0	0.056	0.0352	0.0501	0	0.0265	0	0	0	0.0563	0.0392	0.0877	0	0	0	0	0	0.0389	0	0	0.0344	0	0.0328	0.0714	0.0783	0	0	0	0	0	0.0338	0.0304	0.0692	0.0347	0.0437
LINC01926	0	0	0	0	0	0	0	0	0	0	0	0	0	0	0	0	0	0	0	0	0	0	0	0	0	0	0	0	0	0	0	0	0	0.0778	0	0	0	0.0209	0	0	0.0527	0	0	0	0	0	0	0	0.0384
ATP1A1-AS1	0.2328	0.1031	0.1724	0.1937	0.0927	0.2033	0.2626	0.1324	0.13	0.182	0.1335	0.3235	0.1934	0.2212	0.1021	0.1766	0.1538	0.1601	0.1281	0.1066	0.1134	0.1827	0.1607	0.2056	0.187	0.2674	0.4869	0.2146	0.3507	0.1378	0.2353	0.1976	0.1227	0.1338	0.1778	0.1296	0.1563	0.1436	0.1474	0.1605	0.1799	0.2061	0.1218	0.1608	0.102	0.1582	0.2875	0.2368	0.1301
LINC00648	0	0.0041	0	0	0.021	0	0.0062	0	0	0.0046	0	0.0063	0.0063	0	0	0.0049	0	0	0.0088	0	0	0	0.0041	0	0	0.0102	0	0	0	0	0	0.0136	0	0.0155	0	0.0048	0	0	0	0	0	0	0	0	0	0	0	0	0
AC010327.7	0	0.0133	0.0175	0.0167	0.0114	0	0.1009	0.0387	0.0104	0.0075	0	0.0816	0.0715	0.0086	0	0	0.01	0	0	0	0.0121	0.03	0.0066	0	0.0334	0.0249	0.0475	0.0295	0.0189	0	0.0202	0	0	0	0	0	0.0093	0.0068	0	0.0379	0.0171	0.0081	0.008	0	0.0096	0.0086	0	0.0099	0.0124
AL357093.1	0	0.029	0.0382	0	0	0	0	0	0	0	0	0	0	0	0	0	0	0	0	0	0	0	0	0	0	0	0	0	0	0	0	0	0	0	0	0	0	0	0	0	0	0	0	0.0404	0	0	0	0.0431	0
ATP13A5-AS1	0	0	0	0	0	0	0	0	0	0	0	0	0	0	0	0	0	0	0	0	0	0	0	0	0	0	0	0	0	0	0	0	0	0	0	0	0	0	0	0	0	0	0	0	0	0	0	0	0
AC004879.1	0	0	0.0226	0	0	0	0	0.0499	0	0	0	0	0	0	0	0	0	0.0368	0	0	0	0	0	0	0.0288	0	0	0	0	0.0266	0	0	0	0	0.0506	0	0	0	0	0	0.022	0	0	0	0	0	0	0	0
AP000462.3	0	0	0	0	0	0	0.0612	0	0.0633	0.0457	0	0	0	0.1044	0.0894	0	0	0	0	0	0	0	0	0	0	0	0.0576	0	0	0	0	0	0	0	0	0	0	0	0	0	0.0517	0	0	0	0	0	0	0	0
AC013391.3	0	0	0	0	0	0	0	0	0	0	0	0	0.014	0	0	0	0	0	0	0	0	0	0	0	0	0	0	0	0	0	0	0	0	0	0	0	0	0	0	0	0	0	0	0	0	0	0	0	0
AC027045.2	0	0	0	0	0	0	0	0	0	0	0	0	0	0	0	0	0	0	0	0	0	0	0	0.01	0	0	0.0119	0	0	0	0	0	0	0	0	0	0	0	0	0.0119	0	0	0	0	0	0	0	0	0.0156
AC084128.1	0	0	0	0	0	0	0	0	0	0	0	0	0	0	0	0	0	0	0	0	0	0	0	0	0	0	0.0379	0	0.0378	0	0	0	0	0	0	0	0	0	0	0	0	0	0	0	0	0	0	0	0
AC084876.1	0	0.0207	0.0547	0	0	0	0	0	0.0651	0.0235	0	0	0.0957	0.0806	0.046	0	0	0.0445	0	0	0.0377	0.0939	0	0.0499	0	0.0519	0.0297	0	0.1181	0	0	0.1037	0	0.0393	0	0	0	0.0845	0	0	0.0266	0	0.0499	0	0	0.027	0	0.0616	0
AC121338.1	0	0	0	0	0	0	0	0.015	0	0	0	0	0	0.1205	0	0	0	0	0	0	0	0	0	0	0	0.0129	0	0	0.0147	0	0.0157	0	0	0.0392	0	0	0	0	0.0115	0	0.0133	0	0	0	0	0.0134	0	0.0153	0.0193
AL161772.1	0.0044	0	0.0159	0.0076	0.0052	0	0.0046	0	0.0047	0	0	0	0.0046	0.0039	0	0.0036	0.0045	0	0.0065	0	0	0.0136	0.003	0	0	0.0038	0.0172	0.0033	0	0	0	0	0.0186	0.0114	0.0222	0	0	0.0153	0.0135	0	0.0039	0	0.0036	0	0.0044	0	0	0.0134	0.0056
AL390962.1	0	0	0	0	0	0	0	0	0	0	0	0	0	0	0	0	0	0	0	0	0	0	0	0	0	0	0	0	0	0	0	0	0	0	0	0	0	0	0	0	0	0	0	0	0	0	0	0	0
GEMIN7-AS1	0.0222	0.0114	0.005	0.043	0.0065	0.0157	0.0405	0.0333	0.0179	0.0216	0.0347	0.0176	0.0352	0.0247	0.0254	0.0274	0	0.0245	0	0.0173	0.0069	0.0259	0.0191	0.0413	0	0.0477	0.0218	0.0169	0.0271	0.0236	0.0232	0.0254	0.0352	0.0072	0.0281	0.009	0.0321	0.0233	0.0256	0.0381	0.0294	0.014	0.0138	0.0106	0.011	0.0099	0.0113	0.017	0.0285
AL161757.5	0.0264	0	0	0	0	0	0	0	0	0	0	0	0	0	0	0	0	0	0	0	0	0	0	0	0	0	0	0	0.0258	0	0	0	0	0	0	0	0	0	0	0	0	0	0	0	0	0	0	0	0
AP006248.3	0	0.0771	0.0255	0.0242	0.0331	0.0265	0	0	0	0.0219	0	0.0297	0.0594	0	0.0429	0	0	0	0	0	0	0	0	0.0233	0	0.0484	0.0276	0.0215	0.0275	0	0	0.1288	0	0	0	0.0916	0	0	0	0	0	0.0472	0.0465	0.0269	0	0.0503	0	0	0
AL353732.2	0	0	0	0	0.0035	0	0	0	0	0	0	0	0	0	0	0	0	0	0	0	0	0	0	0	0	0	0	0	0	0	0	0.0034	0	0	0	0	0.0029	0	0	0	0	0	0	0	0	0	0	0.003	0
AC100871.2	0	0	0	0	0	0	0	0	0	0	0	0	0	0	0	0	0	0	0	0	0	0	0	0	0	0	0	0	0	0	0	0	0	0	0	0	0	0	0	0	0	0	0	0	0	0	0	0	0
CU638689.4	0	0.0035	0	0.0022	0	0	0.0135	0.0026	0.0028	0.002	0.0539	0.0082	0	0.0069	0.0039	0	0.04	0.0076	0	0.0201	0	0.0361	0.0071	0.0214	0	0.0555	0.033	0	0.0455	0	0.0541	0	0	0	0.0026	0.0021	0.0348	0.0163	0.0734	0.0304	0.0023	0.0195	0	0.0049	0	0.0046	0.0053	0.0184	0
AC092448.1	0	0	0	0	0	0	0	0	0	0	0	0	0	0	0	0	0	0	0	0	0	0	0	0	0	0	0	0	0	0	0	0	0	0	0	0	0	0	0	0	0	0	0	0	0	0	0	0	0
BISPR	0.4015	1.2769	1.0239	3.413	0.7248	0.7065	0.5043	1.944	0.6718	1.0545	0.4841	1.3345	3.5795	1.6576	0.3779	1.8798	1.3861	1.0304	1.8577	0.3216	1.3654	2.6968	2.0502	1.3878	0.7766	1.5846	1.4111	0.6061	0.9508	1.0352	1.1914	1.2151	1.7605	1.2256	0.6306	2.0074	1.0717	2.2005	1.7665	0.7478	2.9887	1.5467	0.7989	1.5562	0.852	0.7268	1.0728	0.6417	1.1031
AC034223.1	0	0	0	0.0092	0	0	0	0	0	0	0	0	0	0	0	0	0	0	0	0	0	0	0	0	0	0	0	0	0	0.0454	0	0	0	0	0	0	0	0	0	0	0	0	0	0	0	0	0	0	0
AL158825.2	0.029	0.0198	0.0523	0.0498	0.0679	0.0544	0.0603	0.1155	0.0623	0	0.1205	0	0.061	0	0.0881	0.0476	0	0	0.0857	0.045	0.0722	0	0.0993	0.1195	0.0333	0.0248	0.2554	0.0882	0.113	0	0.0605	0.0331	0.1222	0	0.0292	0.0705	0.0835	0.0606	0.0444	0.0566	0.1019	0.0727	0.0717	0.0276	0	0.0516	0.1175	0.1473	0.0743
AL137244.1	0	0	0.0202	0.0386	0	0.0211	0.0234	0	0	0	0	0.0708	0.0236	0.0597	0.0682	0	0	0	0.0332	0	0	0	0.0154	0.037	0.0258	0.0769	0.044	0.0341	0.2188	0.0238	0.0234	0.0256	0	0.0292	0.0453	0.0364	0	0.0313	0.0344	0	0.0592	0	0	0	0	0.02	0.0455	0	0
AL355916.1	0.0203	0.0278	0.0122	0.0641	0.0239	0.0382	0.0424	0.0609	0.0365	0.0105	0.0141	0.0357	0.0214	0.0241	0.0206	0.0056	0.035	0.0399	0.0201	0.0105	0.0253	0.021	0.0279	0.0056	0.0936	0.0116	0.0332	0.0568	0.0132	0.072	0.0283	0.0077	0.0286	0.0264	0.0205	0.0275	0.0326	0.0237	0.0156	0.0199	0.0298	0.0057	0.028	0.0129	0.0336	0.0121	0	0.0276	0.0087
AC078850.2	0	0	0	0	0	0	0.0338	0	0	0	0	0	0	0	0	0	0	0	0	0.0252	0	0	0	0	0	0	0	0.0247	0	0.069	0	0	0	0	0	0	0	0	0	0	0	0	0	0	0.0322	0	0	0.0331	0
AC010519.1	0.0564	0	0	0.0485	0.0661	0.053	0	0	0	0	0	0	0	0.0501	0	0	0	0	0	0	0.0703	0	0	0	0	0.0484	0.0553	0	0.3301	0.0599	0	0	0.119	0.0733	0.1139	0.0916	0	0	0	0.0552	0	0	0	0.1076	0	0	0.0572	0.0574	0
AC005006.1	0	0	0	0	0	0	0	0	0	0	0	0.082	0	0	0.1185	0	0	0	0	0	0	0	0.0535	0	0	0.1336	0.2291	0	0.076	0	0	0	0	0	0.0787	0	0	0	0	0	0	0	0	0	0.2315	0	0.079	0.0793	0.0999
AL035587.2	1.2482	0.3658	0.5633	0.4854	0.4181	0.4467	0.588	0.5925	0.7992	0.9465	0.371	1.9075	0.1566	0.554	0.4971	0.9523	0.4901	0.6989	0.6596	0.346	0.9625	0.5067	0.6115	1.0786	0.41	0.7389	0.757	0.2487	0.3767	0.7572	0.6207	0.3054	0.1253	0.9654	0.8101	0.6755	0.3141	0.4975	0.3868	0.6974	0.3922	1.0197	0.1716	0.7086	0.412	0.609	0.2712	0.6951	1.1431
AL136119.1	0.0097	0.0066	0	0.0166	0	0	0	0	0.0208	0.0075	0	0.0204	0	0	0	0.008	0.02	0	0	0	0	0	0	0.008	0	0.0083	0	0	0	0	0	0	0	0	0.0098	0	0	0.0405	0	0.0189	0.0085	0	0	0	0	0	0	0	0
COL18A1-AS2	0	0.024	0.0635	0	0	0	0.0366	0.0701	0	0.2185	0	0.074	0.037	0.1872	0.0535	0	0.2174	0	0	0	0	0	0.1206	0.029	0.0808	0.0904	0.0689	0	0.0686	0	0.4039	0.0401	0	0.0457	0	0.0285	0.0338	0.049	0.2961	0.1375	0.0309	0.206	0.058	0	0.0348	0.1253	0.0357	0.0715	0
AL353651.2	0	0	0	0	0	0	0	0	0	0	0	0	0	0	0	0	0	0	0	0	0	0	0	0	0	0	0	0	0	0	0	0	0	0	0	0	0	0	0	0	0	0	0	0	0	0	0	0	0
AC009154.2	0	0	0	0	0	0	0	0	0	0	0	0	0	0.0238	0	0	0	0	0	0	0	0	0	0	0	0	1.4181	0	0	0.0285	0	0	0	0	0	0	0	0	0	0	0	0	0	0	0	0	0	0	0
AC006141.1	0	0.0061	0	0	0	0	0	0	0	0	0	0	0	0	0	0	0	0	0	0	0	0	0	0	0	0	0	0	0.0087	0	0.0093	0	0	0	0	0	0	0	0	0	0	0	0	0.0085	0	0	0	0	0
AP000926.2	0.0536	0.0916	0.0968	0.023	0.0629	0.0252	0.1116	0.1336	0.1153	0.0208	0.0279	0.141	0.0282	0.0714	0.1223	0.1321	0.0276	0.1182	0.0397	0.0832	0.0668	0	0.0735	0.0884	0.0616	0.046	0.1313	0.0612	0.0523	0.0285	0.028	0.0306	0	0.0697	0.1082	0.0218	0.0515	0	0	0.1048	0.0472	0.157	0.1326	0.1278	0.0531	0.0478	0.0544	0.0818	0.0344
LL22NC03-63E9.3	0	0	0	0.0054	0	0	0.0065	0.0062	0	0.0048	0.0065	0	0	0	0.0095	0.0051	0	0	0	0	0	0	0	0	0	0	0.0122	0	0	0	0	0	0	0	0	0	0	0	0	0	0	0	0	0	0	0.0056	0	0	0.016
CRNDE	0.0343	0.0244	0.025	0.0159	0.0232	0.0558	0.0234	0.046	0.0085	0.0113	0.0055	0.0472	0.0153	0.041	0.012	0.0065	0.0095	0.0291	0.0039	0.0082	0.0082	0.0164	0.0199	0.0348	0.0243	0.0509	0.0375	0.0311	0.0399	0.0196	0.0152	0.0015	0.0223	0.0343	0.0133	0.0161	0.0127	0.1031	0.0071	0.049	0.029	0.0066	0.0228	0.0113	0.0091	0.0106	0.012	0.0148	0.0152
AC015936.2	0	0	0	0.0644	0	0	0	0	0	0.0582	0	0	0	0	0	0	0	0	0	0	0	0	0	0.0618	0	0	0	0	0	0	0	0	0	0	0	0	0	0	0	0.1465	0	0.0627	0	0	0	0	0	0	0.2882
AC011824.3	0	0	0	0	0	0	0	0	0	0	0	0	0	0	0	0	0	0	0	0	0	0	0	0	0	0	0	0	0	0.0366	0	0	0	0	0	0	0	0	0	0	0	0	0	0	0	0	0	0	0
AL096869.3	0	0	0	0	0	0	0.0077	0	0	0	0	0	0	0	0	0	0	0	0	0	0	0	0	0	0	0	0	0	0	0	0	0	0	0	0	0	0	0	0	0	0	0	0	0	0	0	0	0	0
AC010163.2	0	0	0	0	0	0	0	0	0	0	0	0	0	0	0	0	0	0	0	0	0	0	0	0	0	0	0	0	0	0	0	0	0	0	0	0	0	0	0	0	0	0	0	0	0	0	0	0	0
AC087857.1	0	0	0	0.0357	0	0.039	0	0	0	0	0	0	0	0	0	0	0	0	0	0	0	0	0	0	0	0	0	0	0	0	0	0	0	0	0	0	0	0.087	0	0	0	0	0	0	0	0	0	0	0
LYPLAL1-DT	0.0282	0.0217	0.0127	0.0575	0.0083	0.0066	0.0623	0.0281	0.0114	0.0137	0.0183	0.037	0.026	0.0437	0.0054	0.0318	0.0181	0.0155	0.0365	0.0219	0.0351	0.0164	0.0362	0.0145	0.0162	0.0392	0.0138	0.0214	0.0206	0.0112	0.0257	0.0281	0.0074	0.0183	0.0355	0.02	0.0237	0.0295	0.0108	0.0379	0.0217	0.0353	0.0029	0.0168	0.0174	0.0188	0.0214	0.0179	0.009
AL355075.6	0.1331	0.091	0.0172	0.0817	0.0223	0.0536	0.0792	0.1516	0.1022	0.0886	0.0396	0.14	0.2003	0.523	0.1734	0	0	0.1676	0.0562	0.0738	0	0	0.1304	0.2665	0.0437	0.163	0.0931	0.0145	0.0185	0.1412	0.3176	0.1302	0.0802	0.0247	0.2495	0.2006	0.0365	0.0795	0	0.0743	0.0669	0.0636	0.0313	0.1269	0.0188	0.0847	0.1349	0.0773	0
HOXD-AS2	0	0	0.0085	0	0	0.0088	0	0	0	0	0	0	0	0	0	0	0	0	0	0	0	0	0	0	0	0.008	0.0459	0	0	0.0099	0	0	0	0	0	0	0	0	0.0215	0	0.0082	0	0	0	0	0	0	0	0
LINC02358	0	0	0	0	0	0	0	0	0	0	0	0	0	0	0	0	0	0	0	0	0	0	0	0	0	0	0	0	0	0	0	0	0	0	0	0	0	0	0	0	0	0	0	0	0	0	0	0	0
AL161747.2	0	0	0	0	0	0	0	0	0	0	0	0	0	0	0	0	0	0	0	0	0	0	0	0	0	0	0	0	0	0	0	0	0	0	0	0	0	0	0	0	0	0	0	0	0	0	0	0	0
BX322562.1	0.4497	0.4731	0.4371	1.011	0.73	1.0399	2.0531	1.3448	0.6325	0.7524	0.5759	0.8372	0.6561	0.8598	1.0519	0.5116	0.5705	0.661	0.5118	0.3759	0.5171	0.9115	0.9966	0.428	0.5567	0.7711	1.0167	0.3948	2.4287	0.6978	1.1199	0.5134	0.4377	0.3146	0.2445	0.6459	0.5651	1.2065	1.4568	1.1162	1.0348	1.0132	0.5705	0.5609	0.9591	0.9554	1.1576	0.9147	1.3306
AP000688.1	0	0.0103	0.0271	0.0129	0.0176	0.0282	0.0156	0.0449	0.0484	0.0117	0.0312	0.0474	0.0791	0.0666	0.0456	0.037	0.1083	0.0221	0	0.0816	0	0	0.0103	0.0743	0.0518	0.0515	0.0294	0.0228	0.0146	0.0159	0.0784	0.0343	0	0.0195	0.0455	0.0366	0	0.0209	0.1034	0.0734	0.0132	0.0377	0	0.0143	0.0149	0	0.0609	0.0153	0.0192
AL139118.1	0	0	0	0	0	0	0	0	0	0	0	0	0	0	0	0	0	0	0	0	0	0	0	0	0	0	0	0	0	0	0	0	0	0	0	0	0	0	0	0	0	0	0	0	0	0	0	0	0
AC097468.1	0.0487	0.04	0.0264	0.0251	0	0	0.0304	0.068	0.021	0.0378	0.0101	0.1333	0.0308	0.0173	0.0148	0.064	0.01	0.0286	0.0577	0.0227	0.0607	0.0151	0.0468	0.0321	0.0112	0.0251	0.0095	0	0	0	0.1424	0.0334	0.0411	0.0633	0.0098	0.0316	0.0281	0.0068	0.0522	0.0476	0	0.106	0.0321	0.0465	0.0579	0.0434	0	0.0297	0
LINC02436	0	0.0019	0.0025	0	0	0	0	0	0	0	0	0	0	0	0	0	0	0.004	0	0.0021	0.0034	0	0	0.0023	0	0	0	0	0	0.0058	0	0	0	0	0	0	0	0	0	0.0027	0	0	0	0	0	0.0025	0	0	0
AC008957.1	0.0348	0.0102	0.0404	0.1241	0.0233	0	0.1607	0.129	0.0054	0	0.0259	0.0419	0.0472	0.1458	0	0.0041	0.0154	0.0366	0.14	0.0734	0	0	0.0068	0.0123	0.0172	0.0213	0	0.0303	0.0049	0.0053	0.0572	0.0171	0	0.0518	0.0905	0.0202	0	0.0313	0.0534	0.0438	0.0438	0.0125	0.0246	0.0142	0	0.0133	0.005	0.0203	0.0128
AC242842.1	1.78	0.9796	0.8229	0.5971	1.4761	0.6933	3.2096	2.3802	2.0547	1.7538	0.9486	2.5582	1.0065	2.505	0.9242	1.7835	1.6557	2.5524	0.9636	1.8536	2.0549	1.0767	1.072	2.077	1.7967	2.1589	1.1484	0.5285	3.3021	0.8757	2.0403	1.7843	1.007	1.6924	0.6137	1.7622	1.5019	1.5444	2.0277	2.1225	1.6425	1.744	1.3963	0.7868	1.5047	1.0057	2.4213	2.3401	2.4492
AL133331.1	0	0	0	0	0	0	0	0	0	0	0	0	0	0	0	0	0	0	0	0	0	0	0	0	0	0	0	0	0	0.0444	0	0	0	0	0	0	0	0	0	0	0	0	0	0	0	0	0	0	0.0268
AC023906.2	0.042	0.0574	0.1137	0.1444	0	0	0.0437	0	0.0904	0.0326	0.0437	0.0442	0	0	0.0639	0.069	0	0.0617	0	0	0	0	0	0	0	0	0.0412	0.032	0	0	0.0439	0.048	0	0	0.0424	0.0341	0.0404	0.0293	0	0	0.037	0.0352	0	0.0801	0.0832	0	0	0.1282	0.0539
AC112229.4	0	0	0	0	0	0	0	0	0	0	0	0	0	0	0	0	0	0	0	0	0	0	0	0	0	0	0	0	0	0	0	0	0	0	0	0	0	0	0	0	0	0	0	0	0	0	0	0	0
AC004160.1	0.3977	0.4712	0.4673	0.3006	0.3337	0.2255	0.2214	0.3213	0.4462	0.3383	0.396	0.3211	0.4914	0.3378	0.3597	0.431	0.3499	0.7861	0.4059	0.2741	0.3246	0.2657	0.6444	0.3563	0.3232	0.4468	0.2788	0.2322	0.2541	0.4368	0.6195	0.4502	0.5567	0.2539	0.6335	0.4537	0.313	0.6051	0.2153	0.3654	0.0905	0.3931	0.311	0.2387	0.3735	0.3482	0.3407	0.3592	0.0923
AC026202.3	0	0	0	0	0	0	0	0	0	0	0	0	0	0	0	0	0	0	0	0	0	0	0	0	0	0	0	0	0	0	0	0	0	0	0	0	0	0	0	0	0	0	0	0	0	0	0	0	0
LINC02222	0	0	0	0	0	0	0	0	0	0	0	0	0	0	0	0	0	0	0	0	0	0	0	0	0	0	0	0	0	0	0	0	0	0	0	0	0	0	0	0	0	0	0	0	0	0	0	0	0
Z85996.2	0.0118	0	0	0.0101	0	0	0	0	0	0	0	0	0	0.0105	0	0	0	0	0	0	0	0	0.0081	0	0.0136	0	0	0	0.0115	0	0	0	0	0	0	0	0	0	0	0	0	0	0	0	0	0	0	0.012	0.0151
AL022344.1	0	0.0043	0.0056	0.0107	0	0	0.013	0.0186	0	0.0048	0.0065	0	0.0066	0	0.0095	0	0	0.0091	0.0092	0.0097	0	0.0096	0.0128	0	0.0143	0.0107	0	0.0237	0.0121	0.0066	0.013	0.0071	0	0	0.0126	0.0252	0.0179	0	0	0	0.0109	0.0052	0	0	0.0062	0	0	0	0
AL390243.1	0	0	0	0	0	0	0	0	0	0.0213	0	0	0	0	0	0	0	0	0	0	0	0	0	0	0	0	0	0	0	0	0	0	0	0	0	0	0	0	0	0	0	0	0	0	0	0	0	0	0
AC090971.1	0	0	0	0	0	0	0	0	0	0	0	0	0	0	0	0	0	0	0	0	0	0	0	0	0	0	0	0	0	0	0	0	0	0	0	0	0	0	0	0	0	0	0	0	0	0	0	0	0
AL357568.1	0	0	0	0	0	0	0	0	0	0	0	0	0	0	0	0	0	0	0	0	0	0	0	0	0	0	0	0	0.0125	0	0	0	0	0	0	0	0	0.0089	0	0	0	0	0	0	0	0.0114	0	0	0
AL162258.1	0	0	0	0	0	0	0	0	0	0	0	0	0	0	0	0	0	0	0	0	0	0	0	0	0	0	0	0	0	0	0	0	0	0	0	0	0	0	0	0	0	0	0	0	0	0	0	0	0
LINC02615	0.4111	0.0544	0.0239	0.0855	0.0428	0.0685	0.1829	0.0231	0.0321	0.0438	0.069	0.1291	0.1851	0.103	0.0706	0.03	0.041	0.0487	0.0834	0.0103	0.0083	0.036	0.0591	0.0902	0.0762	0.1251	0.1202	0.0252	0.1422	0.0633	0.1316	0.1022	0.0909	0.0258	0.0703	0.0296	0.0064	0.0832	0.0558	0.0583	0.0904	0.0361	0.0629	0.0601	0.0361	0.0591	0.037	0.0674	0.0255
AC097534.1	0.0745	0.0509	0.0336	0.064	0	0	0.0776	0.0743	0	0.0579	0.0775	0.0392	0.0785	0.0992	0.0566	0.0918	0.0768	0.1095	0.0551	0.0578	0	0	0.0511	0	0	0.0639	0	0.0283	0	0.0395	0.1167	0.0425	0	0.0968	0.0376	0.0907	0	0.026	0.057	0	0.0655	0.0312	0	0.0355	0.0369	0.0332	0	0.1136	0
AC130456.4	0	0	0	0	0	0	0	0	0	0	0	0	0	0	0	0	0	0	0	0	0	0	0	0	0	0	0	0	0	0	0	0	0	0	0	0	0	0	0	0	0	0	0	0	0	0	0	0	0
AP001619.2	0	0	0	0	0	0	0	0	0.0356	0	0	0	0	0.0293	0	0	0	0	0	0	0	0	0	0	0	0	0	0	0	0	0	0	0	0	0	0.0268	0	0	0	0	0	0	0	0	0	0	0	0	0
AL035706.1	0.1137	0.3886	0.0513	0.0488	0.1333	0.0534	0	0.5948	0.0917	0.1987	0.0296	0.5083	0.0599	0.1766	0.0864	0.2101	0.0879	0.5429	0.042	0.2867	0.2831	0	0.3898	0.0703	0.0653	0.0487	0.1113	0	0.3325	0.1207	0.5045	0.0324	0.2397	0.1108	0.1721	0.1384	0.0273	0.1784	0.0218	0.3889	0.025	0.428	0.0469	0.1084	0.1688	0	0.1441	0.1445	0.1093
AC106870.1	0	0	0	0	0	0	0	0	0	0	0	0	0	0	0	0	0	0	0	0	0	0	0	0	0	0	0	0	0	0	0	0	0	0	0	0	0	0	0	0	0	0	0	0	0	0	0	0	0
AL512656.1	0	0.0331	0.0874	0.0416	0	0.0455	0.0504	0	0	0	0.0504	0	0	0	0	0	0	0	0.0716	0.0376	0	0	0.0664	0.0798	0	0.0415	0.1896	0.0368	0	0	0	0.1105	0.1021	0	0.1954	0.0786	0	0.0338	0	0	0.0426	0.0405	0.0798	0.0462	0	0.0431	0.0981	0.0492	0
AC092067.1	0	0	0	0	0	0.0374	0	0	0.0428	0	0	0	0	0	0	0	0	0	0	0.0309	0	0	0.0273	0	0	0	0	0	0.0388	0	0	0	0	0	0	0	0.0382	0	0	0	0	0	0	0	0	0	0.0403	0	0
AC092580.4	0	0	0	0.0052	0.0071	0	0.0063	0.0061	0	0	0	0	0	0.0432	0	0	0	0	0	0	0	0	0	0.005	0	0	0.006	0.0231	0	0	0.0127	0.0069	0.0128	0	0	0	0	0	0.0047	0	0	0	0	0	0	0	0	0	0
AL132656.2	0.0739	0.2023	0.124	0.2089	0.0743	0.0397	0.121	0.0737	0.0568	0.197	0.1099	0.0889	0.0557	0.1313	0.0321	0.1649	0.0109	0.0621	0	0.0574	0.2237	0.0655	0.1522	0.0523	0.0729	0.0272	0.0621	0.0723	0.0721	0.0561	0.1545	0.0482	0.1114	0.0686	0.128	0.1544	0	0.0368	0.0566	0.2479	0.0186	0.1238	0.0523	0.0907	0.0314	0.1035	0.0857	0.1074	0.0813
AC025154.2	0	0	0	0	0	0	0	0	0	0	0	0.013	0	0	0	0	0	0	0.0182	0	0	0	0	0.0102	0	0.0106	0	0	0.012	0	0	0	0	0	0	0	0	0	0.0094	0	0	0	0	0	0	0	0	0.0125	0.0158
AC099677.3	0	0	0	0	0	0	0	0	0	0	0	0.0537	0	0	0	0	0	0	0	0	0	0	0	0	0	0	0	0	0	0	0.1067	0	0	0	0.1031	0.0415	0	0	0	0	0	0	0.0421	0	0	0	0	0	0
AP002008.4	0	0	0	0	0	0	0	0	0	0	0	0	0	0	0	0	0.0175	0	0	0	0	0	0	0	0	0	0	0	0	0	0	0	0	0	0	0	0	0	0	0	0	0	0	0	0	0	0	0	0
AC025566.1	0	0	0	0	0	0	0	0	0	0	0	0	0	0	0	0	0	0	0	0	0	0	0	0	0	0	0	0	0	0	0	0	0	0	0	0	0	0	0	0	0	0	0	0	0	0	0	0	0
AC092159.2	0	0	0	0	0	0	0	0	0	0	0	0	0	0	0	0	0	0	0	0	0	0	0	0	0	0	0	0	0	0	0	0	0	0	0	0	0	0	0	0	0	0	0	0	0	0	0	0	0
AC096733.1	0	0	0	0	0	0	0	0	0	0	0	0	0	0	0	0	0	0	0	0	0	0	0	0	0	0	0	0	0	0.0512	0	0	0	0	0	0	0	0	0	0	0	0	0	0	0	0	0	0	0
AL390755.1	0.2051	1.0913	0.7565	0.046	0.7527	0.5026	0.1578	2.9064	0.2829	1.1706	0.5752	0.5723	0.0376	0.1504	0.2711	0.2491	0.0046	0.5373	0.475	0.2699	0.0888	0.0622	0.2508	0.0294	0	0.1758	0.0961	0.2951	0.3565	0.2603	0.149	0.6871	0.8179	0.2723	0.9497	0.4886	0.2742	0.0498	0.0273	0.3705	0.0981	0.1119	0.2022	1.0886	0.4988	0.4409	0.3255	0.2222	0.2001
AL445228.1	0	0	0	0	0	0	0	0	0	0	0	0	0	0	0	0	0	0	0	0	0	0	0	0	0	0	0	0	0	0	0	0	0	0	0	0	0	0	0	0.057	0	0	0	0	0	0	0	0	0.0747
FAM181A-AS1	0	0	0.0047	0	0	0	0	0	0	0	0	0	0	0	0	0	0	0	0	0	0	0	0	0	0	0	0	0	0	0	0	0	0	0	0	0.0043	0	0	0	0.0051	0	0	0	0	0	0	0	0	0
AC007663.4	0.123	0.0421	0.0278	0.1586	0.0361	0	0.1281	0	0.0662	0.2867	0.096	0.2265	0.0648	0.0819	0.187	0.0758	0.1268	0.0904	0.0455	0.0716	0	0	0.1477	0.1015	0.2121	0.2109	0.1205	0.0936	0.2099	0.0326	0.1285	0	0.2594	0	0.0311	0.0499	0.0887	0.2145	0.1413	0.1203	0	0.103	0.1522	0.264	0.0609	0.1918	0.0936	0	0
LASTR	0.0293	0.0125	0.0297	0.0031	0	0	0.0419	0.0109	0.0315	0.0597	0.0342	0.0462	0.0077	0.013	0.05	0.027	0.0075	0.0484	0.0054	0.0227	0.041	0.0227	0.0226	0.0151	0.0126	0.0157	0.0179	0	0.0178	0.0194	0.0267	0.0292	0.0308	0.019	0.0406	0.0148	0.0597	0.0179	0.0084	0.0393	0.029	0.0214	0.0302	0.007	0.0072	0.0033	0.0111	0.0372	0.0234
AC244205.1	0	0	0	0	0	0	0	0	0	0	0	0	0	0	0	0	0	0	0	0	0	0	0	0	0	0	0	0	0	0	0	0	0	0	0	0	0	0	0	0	0	0	0	0	0	0	0	0	0
AC130650.1	0	0	0	0	0	0	0	0	0	0	0	0	0	0	0	0	0	0	0	0	0	0	0	0	0	0	0	0	0	0.0496	0	0	0	0	0	0	0	0	0	0	0	0	0	0	0	0.0417	0	0	0
AC104109.2	0.2053	0.1778	0.2471	0.247	0.2888	0.2957	0.4275	0.3683	0.1914	0.1488	0.356	0.3888	0.2307	0.2551	0.2497	0.1799	0.2398	0.4828	0.486	0.1594	0.1364	0.3394	0.2253	0.0903	0.0944	0.2229	0.1877	0.2187	0.2135	0.6974	0.1858	0.5156	0.1154	0.2312	0.3454	0.2333	0.2499	0.315	0.1362	0.3078	0.2408	0.1489	0.3612	0.2219	0.1491	0.1463	0.1388	0.1809	0.1404
AC010531.4	0.008	0	0	0	0	0	0.0083	0	0	0.0062	0	0	0	0	0	0.0066	0	0	0	0	0	0	0.0055	0	0	0	0	0	0	0.0085	0	0	0	0	0	0.0065	0	0	0	0.0157	0	0	0	0	0	0	0	0	0
AC011754.2	0	0	0	0	0	0	0	0	0	0	0	0	0	0	0	0	0	0	0	0	0	0	0	0	0	0	0	0	0	0	0	0	0	0	0	0	0	0	0	0	0	0	0	0	0	0	0	0	0
AL139275.1	0	0	0	0	0	0	0	0	0	0	0	0	0	0	0	0	0	0	0	0	0	0	0	0	0	0	0	0	0	0	0	0	0	0	0	0	0	0	0	0	0	0	0	0	0	0	0	0	0
AC007422.1	0	0	0	0	0	0	0	0	0	0	0	0	0	0	0	0	0	0	0	0	0	0	0	0	0	0	0	0	0	0	0	0	0	0	0	0	0	0	0	0	0	0	0	0	0	0	0	0	0
AL353593.3	0	0	0	0	0	0	0.0149	0	0	0	0	0	0	0	0	0	0	0	0	0	0	0	0	0	0	0	0.0141	0	0.042	0	0	0	0	0	0	0	0	0	0.011	0	0	0	0	0	0	0	0	0	0
AL590666.5	0	0	0	0	0	0	0	0	0	0	0	0	0	0	0	0	0	0.0414	0	0	0	0	0	0	0	0	0	0	0	0.0299	0	0	0.0594	0	0	0	0	0	0	0	0	0	0.0232	0	0	0	0	0.0286	0
LINC01030	0	0	0.0712	0	0	0.0247	0	0	0	0	0	0	0	0	0.04	0.0216	0	0	0	0	0	0	0	0	0	0	0	0	0	0	0.0275	0	0	0	0	0	0	0	0	0	0	0	0	0	0	0	0.0267	0	0
LINC02803	0.0323	0.0663	0.0292	0.0694	0.0568	0.0152	0.0337	0.0483	0	0.0251	0.0168	0.102	0	0.1291	0.0246	0.0133	0.0167	0.0237	0	0	0.0604	0	0	0	0	0.097	0	0.0246	0.0945	0	0.0506	0.0184	0	0.063	0.0489	0.0131	0	0.0338	0.0247	0.0632	0.0569	0	0.0267	0.0616	0	0.072	0	0.0493	0
AC087241.2	0	0.0154	0	0	0	0.0211	0	0.0224	0	0	0	0	0	0.06	0	0	0.0232	0.0662	0	0	0	0	0	0.0186	0	0	0.0221	0.0343	0	0.0239	0.0235	0	0	0	0.0455	0.0366	0	0	0	0	0	0	0.0371	0	0.0446	0.0602	0.0228	0	0
AC100810.1	5.7602	4.9117	5.1063	3.5957	5.3063	3.9215	4.7662	5.8445	5.8086	5.6467	5.2975	9.5156	4.8414	3.3555	5.5912	6.0285	3.8257	5.7197	4.7562	5.2433	7.1535	3.6537	5.174	6.5188	2.5718	5.1003	7.5495	3.1305	7.0712	5.7966	6.3827	5.5585	3.6693	8.1976	5.2185	4.2447	2.7264	3.3781	5.0405	3.0843	2.0363	5.8822	4.6229	5.118	4.176	5.6361	3.5811	5.0561	5.9238
AC013652.2	0	0	0	0	0	0	0	0	0	0	0	0	0	0	0	0	0	0	0	0	0	0	0	0	0	0	0	0	0	0	0	0	0	0	0	0	0	0.0122	0	0	0	0	0	0	0	0	0	0	0
AC037441.2	0	0.0296	0	0	0	0	0	0	0	0	0	0	0	0	0	0	0	0	0	0	0	0	0	0	0	0	0	0	0	0	0	0	0	0	0	0	0	0	0	0	0	0	0	0	0	0	0	0	0.0277
AC211486.2	0	0	0	0	0	0	0	0	0	0	0	0	0	0	0	0	0	0	0	0	0	0	0	0	0	0	0	0	0	0	0	0	0	0	0	0	0	0.0483	0	0	0	0	0	0	0	0	0	0	0
AC004990.1	0	0.0058	0.0076	0.0073	0	0	0	0	0	0	0	0	0.0178	0.0075	0	0	0	0	0.0125	0	0	0	0.0058	0	0.0097	0.0072	0	0	0.0165	0	0	0	0.0178	0	0	0	0	0	0	0	0	0	0	0.0081	0.0084	0	0	0.0086	0.0108
AC087761.1	0.0349	0.0477	0	0.06	0	0.0328	0.0363	0	0.1502	0	0	0	0.0368	0	0	0	0.036	0.1026	0	0	0	0	0.0239	0	0.0401	0.0299	0	0.0266	0.034	0.0741	0.1458	0	0	0	0.1057	0.085	0	0	0.0267	0	0	0	0.0288	0.0333	0.0346	0	0	0.0355	0
AL831711.1	0.1023	0	0.0308	0.2052	0.04	0.0641	0.0355	0.068	0.0367	0.106	0.071	0.2871	0.0719	0.1817	0.0519	0.056	0.1758	0.0501	0.0505	0.0265	0	0.0529	0.0234	0.0281	0	0.1754	0.2005	0	0.0333	0	0.0356	0.0779	0	0.133	0.1033	0.0277	0	0.0238	0	0.3001	0.06	0.0285	0.0281	0.0976	0.0675	0.1215	0.1038	0	0.0437
AP002336.2	0.072	0.1723	0.2275	0.0619	0.0844	0.1015	0.075	0.2153	0.0387	0.1678	0.1124	0.0379	0.0759	0.032	0.219	0.0887	0.0742	0.0529	0.1598	0.0279	0.0897	0.1116	0.0247	0.1485	0.1656	0.1235	0.2469	0.1918	0.2809	0.1147	0.188	0.1233	0.0759	0.0468	0.2181	0.1169	0.0692	0.1005	0.0551	0.2464	0.1584	0	0.0297	0.2404	0.107	0.0962	0.0365	0.2197	0.2308
AL136979.1	0	0.011	0	0.0415	0	0	0	0	0.0173	0.0125	0.0167	0	0.0169	0	0.0244	0.0132	0	0	0	0	0.02	0	0	0	0	0	0	0	0	0.0171	0.0168	0.0734	0	0.0209	0.0162	0	0.0155	0	0	0	0.0141	0	0	0	0	0.0143	0	0	0.0206
AL049820.1	0	0	0	0	0	0.0431	0	0.0915	0	0	0.0477	0	0.0483	0	0	0	0.1892	0	0.0679	0.1068	0	0.0711	0	0.0378	0	0.0393	0.0449	0	0	0	0.0958	0.0524	0	0.1192	0	0	0	0.064	0.2108	0	0	0.0384	0	0	0.0909	0.0409	0	0	0
AC098588.3	0.0102	0	0	0	0	0	0	0	0	0	0	0	0	0	0	0	0.0105	0	0	0	0	0	0	0	0	0	0.01	0	0	0	0.0213	0	0	0	0	0	0	0	0	0.01	0	0.0171	0	0	0	0	0	0.0104	0
AC091212.1	0	0	0	0	0	0	0	0	0	0	0.0511	0	0	0	0	0	0	0	0	0	0	0	0.0337	0	0	0.0421	0	0	0	0	0	0.0561	0	0	0.0496	0.0399	0	0.0343	0.0376	0	0	0	0.0405	0	0	0	0	0	0
AC022517.1	0	0	0	0	0	0	0.0584	0	0	0	0	0	0	0	0	0	0	0	0	0	0	0	0	0	0	0	0	0	0	0	0	0	0	0	0	0.0455	0	0	0	0	0	0	0	0	0	0	0	0	0
AC005532.1	0	0.0041	0.0054	0.0205	0	0	0.0249	0.0059	0.0193	0.0232	0.0248	0.0251	0.0314	0.0371	0.0091	0.0196	0	0	0.0088	0.0093	0.0372	0.0462	0.0082	0.0295	0.0137	0.0051	0	0.0091	0.0116	0	0.0312	0.0068	0.0503	0.0465	0.0181	0.0097	0.0115	0.0125	0.0183	0.0058	0.021	0.02	0.0049	0	0	0.0106	0.0242	0.0243	0.0077
LINC02875	0.0254	0.0434	0.0229	0.0436	0.0149	0	0.066	0.0632	0.0136	0.0099	0.0132	0	0.0401	0.0113	0.0964	0	0.0392	0.0186	0	0.0394	0.0158	0.0197	0.0348	0.0209	0.0146	0.0326	0.2112	0.0193	0.0247	0.0943	0.0265	0.0579	0.0535	0.0824	0.0768	0.0412	0.0244	0.0265	0.0388	0.0124	0.0558	0.0106	0.0105	0	0.0251	0.0339	0	0.0258	0.0651
AL360007.1	1.0009	0.6464	0.6525	0.5736	0	0.3134	0	0.1663	1.256	0.216	0.7521	0.4096	0.1758	0.0987	0.6764	1.5076	0.8024	0.3269	0.0823	0.3022	0.5541	0.0862	0.7247	0.3211	0.2557	0.286	0.4358	0.0423	0.1627	0.5903	0.813	0.3174	0.9381	0.0723	0.393	1.0382	0.4809	2.0945	1.107	0.3806	0.6849	0.1861	0.0917	0.2652	0.6607	0.2477	1.9735	0.7352	0.6417
MIR181A2HG	0.0586	0.02	0.0265	0.0756	0	0.0275	0.2442	0.0292	0.0946	0	0.0915	0.2776	0.0927	0.1041	0.0446	0.0241	0	0	0.0868	0.0228	0.1095	0.0454	0.0402	0.0242	0	0.1759	0.0862	0.0223	0.1429	0.0311	0.1837	0.0669	0	0	0.0296	0.0714	0.0282	0.0409	0.0898	0.1147	0.0774	0	0.0242	0.1957	0.029	0.0522	0.0892	0.0894	0
AL132633.1	0	0	0	0	0	0	0	0	0	0	0	0	0	0	0	0	0	0	0	0	0	0	0	0	0	0	0.0042	0	0	0	0	0	0	0	0	0	0	0	0	0	0	0	0	0	0	0	0	0	0
AC108516.1	0	0	0	0	0	0	0	0	0	0	0	0	0	0	0	0.062	0	0	0	0	0	0	0	0.0623	0	0	0	0	0	0	0	0	0	0	0	0	0	0	0	0	0	0.0632	0	0	0	0	0	0	0
AC022655.1	0	0	0	0	0	0	0	0	0	0	0	0	0	0	0	0	0	0	0	0	0	0	0	0	0	0	0	0	0	0	0	0	0	0	0	0	0	0	0	0	0	0	0	0	0	0	0	0	0
LINC01629	0	0	0	0	0	0	0	0	0	0	0	0.1054	0	0	0	0	0	0	0	0	0	0	0	0	0	0	0	0	0.0326	0	0	0	0	0	0	0	0	0	0	0	0	0	0	0	0	0	0	0	0
AC107057.1	0	0	0	0	0	0	0	0	0	0	0	0	0	0	0	0	0	0	0	0	0	0	0	0	0	0	0	0	0	0	0	0	0	0	0	0	0	0	0	0	0	0	0	0	0	0	0	0	0
AP001001.1	0.0156	0.0213	0.014	0.0134	0	0.0439	0	0.0155	0	0.0121	0	0	0.0164	0.0829	0.0237	0	0.0962	0.0457	0.0461	0	0	0	0.0534	0.0257	0	0.0267	0	0.0237	0.0759	0	0.065	0.0178	0.0656	0	0.0314	0.0126	0	0.0217	0.0119	0.0152	0.0137	0	0.1155	0.0297	0	0.0277	0.0316	0	0
AC099684.2	1.5837	1.632	1.0067	3.854	2.0137	1.383	3.4608	4.2247	4.1988	2.4259	2.0191	5.328	5.5707	3.2275	4.8161	2.1076	1.8623	1.4425	1.6833	1.593	4.7789	3.8032	2.4786	2.4839	1.6411	4.1309	1.8138	0.1188	2.1751	1.705	2.9352	1.7572	6.209	4.2028	1.6215	3.7484	0.6002	4.2165	4.8676	5.3217	4.8672	1.6614	0.2207	1.1063	1.1486	2.7426	1.0179	1.2477	5.4912
NALCN-AS1	0	0.014	0.0062	0	0	0.0064	0.0071	0.0476	0.0147	0	0.0142	0.0072	0.0216	0.0121	0	0.0112	0.0281	0.01	0	0.0159	0	0	0.014	0.0056	0.0078	0.0058	0.0067	0	0.0266	0.0072	0	0.0156	0	0	0.0069	0.0221	0.0131	0	0.0104	0	0.012	0	0.0112	0	0.0068	0.0122	0.0069	0.0069	0.0262
AC004973.1	0.0917	0.0209	0	0.0525	0	0.0287	0	0	0.0329	0.0475	0.0318	0.0643	0	0.0271	0.0465	0.0502	0.0315	0.0449	0.0452	0.0237	0	0.2368	0.0419	0.0252	0	0	0	0	0	0.0324	0	0.0349	0	0	0.0309	0	0	0	0.0234	0.0299	0.0269	0.0256	0	0.0583	0.0605	0.1089	0	0	0
AC006042.1	0.037	0.1013	0.2674	0.2228	0	0.0696	0.1928	0.1477	0.1992	0.1151	0.3468	0.4676	0.1951	0.1972	0.1689	0	0.4963	0.1089	0.1644	0.0862	0	0.2296	0.0508	0.0611	0	0.254	0.2177	0.2254	0.3972	0.1966	0.2707	0.0423	0.0781	0.0962	0.187	0.3007	0.0712	0.0775	0.1418	0.0362	0.2933	0.031	0.0305	0.5299	0.0733	0.066	0	0.2637	0.095
PLA2G4E-AS1	0.0078	0.0212	0.014	0.0334	0	0.0146	0.0081	0	0	0	0.0162	0.0082	0	0.0138	0.0354	0	0	0.0342	0.0115	0	0	0.0241	0.0053	0	0.0268	0.0133	0.0076	0.0059	0	0.0412	0	0.0089	0.0164	0.0202	0	0	0	0.0163	0.0119	0.0076	0.0137	0	0.0256	0.0222	0.0231	0.0138	0.0472	0.0158	0.0199
LINC02826	0.0039	0.0053	0.0035	0.01	0	0.0073	0.0041	0.0116	0	0.003	0.0162	0.0123	0.0041	0.0207	0	0	0	0.0229	0	0.003	0.0048	0.006	0.024	0.016	0	0.0067	0.0114	0	0.019	0.0207	0.0203	0.0089	0.0082	0.0101	0.0236	0.0063	0.0037	0.0136	0.003	0	0.0274	0.0033	0.0032	0.0111	0	0	0.0118	0.0119	0.01
AC105036.3	0	0.0242	0	0	0.0208	0.0166	0.0185	0.053	0	0.0138	0.0184	0	0.0187	0.0315	0	0	0	0	0.0262	0	0	0	0.0122	0	0	0.0304	0	0.027	0.0518	0.0188	0	0	0	0.0691	0.0179	0.0288	0	0.0247	0.0271	0.0347	0.0156	0	0.0292	0.0169	0	0.0474	0	0	0.0227
LINC00571	0.0618	0.0676	0	0.0319	0.0434	0.1625	0.1544	0.0862	0.0797	0.048	0.1028	0.013	0.0651	0.0548	0.0751	0.1319	0	0.0363	0.2376	0.0575	0.0769	0	0.0508	0.0815	0.0284	0.1165	0.0121	0.0564	0.0482	0.0393	0.0387	0.0423	0.0521	0.0321	0.0624	0.1103	0.1187	0.1034	0.0757	0.0483	0.0761	0.0103	0.0713	0.0353	0.0734	0.022	0.0752	0.0628	0
AP003025.1	0	0	0	0	0	0	0	0	0	0	0	0	0	0	0	0	0	0	0	0	0	0	0	0	0	0	0	0	0.0078	0	0	0	0	0	0	0	0	0	0	0	0	0	0	0	0	0	0	0	0.0051
DNM1P35	0.0183	0.025	0.033	0.0052	0.05	0.0114	0.057	0.0425	0.0065	0.0142	0.038	0.0192	0.0513	0.0216	0.0463	0.02	0.0439	0.0179	0.027	0.0284	0.0227	0.0283	0.0125	0.01	0.056	0.0678	0.006	0.0093	0.0534	0.0517	0.0445	0.0278	0.0257	0.0475	0.0246	0.0198	0.0175	0.017	0.0326	0.0238	0.0482	0.0357	0.005	0.0174	0.006	0.0705	0.0185	0.0062	0.0312
AC026719.1	0	0	0	0	0	0	0	0	0	0	0	0	0	0	0	0	0	0	0	0	0	0	0	0	0	0	0	0	0	0	0	0	0	0	0	0	0	0	0	0	0	0	0	0	0	0	0	0	0
AC137770.1	0	0	0	0	0	0	0	0	0	0	0	0.0385	0	0	0	0	0	0	0	0	0	0	0	0	0	0	0	0	0	0.0389	0	0	0	0.0476	0	0	0	0	0	0	0	0	0	0	0	0	0	0	0
AP002954.1	0.1004	0.3297	0.0544	0.9152	0.1413	0.0377	0.5857	0.0601	0.0432	0.1405	0.2717	0.6553	0.1058	1.3553	0.1833	0.132	0.1657	0.2953	0.6242	0.1559	0.025	0.5294	0.2067	0.1657	0.4388	0.5684	0.1771	0.4738	0.0588	0.2346	0.0629	0.1835	0.1695	0.6526	0.2028	0.3588	0.5791	0.1541	0.0461	0.275	0.4242	0.3026	0.4307	0.0958	0.0995	0.2864	0.0611	0.8581	0.5409
AC063947.1	0	0	0	0	0	0	0	0	0	0	0	0	0	0	0	0	0	0	0	0	0	0	0	0	0	0	0	0	0	0	0	0	0	0	0	0	0	0	0	0	0	0	0	0	0	0	0	0	0
LINC01827	0	0	0	0	0	0	0.0364	0	0	0	0	0	0	0.0931	0	0	0	0.0514	0	0	0	0	0.048	0	0	0	0	0	0.0341	0	0.0365	0	0	0	0	0	0.0336	0	0	0	0.0308	0	0	0.0334	0	0	0	0	0
AL022322.2	0.001	0.0026	0	0.0008	0.0033	0.0009	0.003	0.0009	0	0.0007	0.001	0	0.003	0.0008	0	0.0023	0.001	0.0014	0	0	0	0.0059	0.0007	0.0039	0.0011	0.0049	0.0019	0.0007	0.0046	0.0061	0.001	0.0011	0.004	0.0012	0.001	0	0	0.0007	0	0.0028	0.0017	0.0008	0.0008	0.0027	0.0009	0	0.0039	0.0019	0.0024
PCAT19	0.2159	0.4525	0.3533	0.3385	0.2698	0.4189	0.2841	0.6715	0.1301	0.3354	0.4591	0.4218	0.4324	0.5264	0.2308	0.2514	0.2518	0.509	0.2808	0.2246	0.0768	0.1985	0.4117	0.2054	0.2318	0.4169	0.3672	0.2364	0.4788	0.3626	0.275	0.2194	0.1901	0.3699	0.3113	0.2022	0.269	0.2416	0.3142	0.5358	0.1628	0.3752	0.3247	0.1833	0.296	0.3889	0.4667	0.2943	1.0767
AC117383.1	0	0	0	0	0	0	0	0	0	0	0	0	0.0485	0	0	0	0.0474	0.0676	0	0	0	0	0	0	0	0	0	0	0	0	0	0	0	0	0.0464	0.0373	0	0	0	0	0	0	0	0	0	0	0	0	0
AC091100.1	0.0247	0.0225	0	0	0	0.0155	0.0343	0.0164	0.0177	0	0.0086	0.0694	0	0.0293	0	0.0271	0.0085	0	0	0	0	0	0	0.0068	0	0	0	0.0125	0	0.0175	0	0	0	0.0321	0.0166	0.0067	0	0	0	0.0564	0.0145	0.0069	0	0	0	0.0073	0.0251	0.0084	0.0106
ARHGAP26-IT1	0	0	0	0	0	0	0	0	0	0	0	0	0	0	0	0	0	0.2205	0	0	0	0	0	0	0	0	0	0	0	0	0	0	0	0	0	0	0	0	0.0383	0	0	0	0	0	0	0	0	0	0
TEX26-AS1	0	0	0.0027	0	0	0.0112	0	0.0089	0	0	0.0062	0.0063	0	0.0079	0.0045	0	0.0031	0	0	0	0	0	0	0.0074	0.0034	0.0051	0.0029	0	0.0058	0	0	0.0034	0.0063	0	0	0.0097	0.0115	0.0021	0.0068	0.0087	0	0	0	0	0	0.0053	0	0.003	0
AC099518.1	0.0178	0.0122	0	0.0153	0	0	0.0371	0.0889	0.0192	0.0277	0	0.0375	0	0.0317	0	0	0.0184	0	0	0.0138	0.0222	0.0276	0.0489	0.0147	0.041	0.0306	0.0175	0.0407	0	0.0379	0.0373	0.0407	0	0.0695	0	0	0	0.0249	0.041	0.0523	0	0.0149	0.0147	0.034	0	0	0	0	0.0229
AL391645.1	0	0	0	0	0	0	0	0	0	0	0	0	0	0	0	0	0	0	0	0	0	0	0	0	0	0	0	0	0	0	0	0	0	0	0	0	0	0	0	0	0	0	0	0	0	0	0	0	0
AC010733.1	0	0	0	0	0	0	0	0	0	0	0	0	0	0	0	0	0	0	0	0	0	0	0	0	0	0	0	0	0	0	0	0	0	0	0	0	0	0	0	0	0	0	0	0	0	0	0	0	0
AC025475.2	0.0193	0	0	0	0	0	0	0	0	0	0	0	0	0	0	0	0	0	0	0	0	0	0	0	0	0	0	0	0	0	0	0	0	0	0	0	0	0	0	0	0	0	0	0	0	0	0	0	0
RAP2C-AS1	0.0397	0.1064	0.0777	0.1196	0.066	0.0653	0.1345	0.066	0.0285	0.0618	0.0586	0.0453	0.0907	0.1029	0.0907	0.0708	0.058	0.0389	0.098	0.0411	0.0041	0.077	0.0795	0.0874	0.099	0.125	0.0487	0.0605	0.0904	0.1055	0.0761	0.0832	0.0978	0.056	0.1104	0.1291	0.0509	0.0901	0.0989	0.1425	0.0845	0.0527	0.0901	0.0442	0.0525	0.0472	0.0873	0.0606	0.0297
AC103764.1	0.0093	0	0	0	0	0	0	0	0	0	0	0.039	0	0	0	0	0	0	0	0	0	0	0.0127	0	0	0	0	0	0.0271	0.0098	0.0483	0	0	0	0	0	0	0	0	0	0	0	0	0	0	0	0	0	0
AC020978.2	0	0	0	0	0	0.0372	0	0	0	0	0	0	0	0.0703	0.1204	0	0	0	0	0	0	0.0614	0	0	0	0.0679	0	0.0603	0	0	0.0827	0	0	0	0	0	0	0.0276	0	0.0387	0	0.0331	0	0.0378	0.0392	0	0	0.0806	0
AC006058.2	0	0	0	0	0	0	0.0737	0	0	0	0	0	0	0	0	0	0	0	0	0	0	0	0	0	0	0	0	0	0	0	0.037	0	0	0	0	0	0	0	0	0	0	0	0	0	0	0	0	0	0
ARNILA	0	0.0073	0.0194	0.0738	0	0.0202	0.0335	0	0	0	0.0112	0.0113	0.0452	0.0571	0	0.0088	0.0221	0	0.0159	0	0	0.0166	0.0147	0.0265	0.0123	0.0644	0.0105	0.0163	0.0105	0.0228	0.0112	0	0.0226	0.0279	0.0108	0	0	0.0075	0.0082	0.021	0	0.0539	0	0.0102	0	0.0096	0	0.0218	0.0413
AC027807.2	0.0476	0.065	0.5152	0.1227	0	0.0894	0.3467	0.2845	0.2046	0.3325	0.2474	0.4504	0	0.2533	0.2893	0.1563	0.1471	0	0.0704	0.1846	0.1185	0	0.2936	0.1177	0.1094	0.2855	0.0932	0.1448	0.0464	0.202	0.0993	0.2715	0.1003	0.4944	0.1441	0.1545	0.1828	0.2986	0.2185	0.3721	0.0837	0.2388	0.2353	0.3176	0.0471	0.2966	0.2412	0.3386	0.2439
AC006207.1	0	0.0558	0	0.0468	0	0	0.0567	0	0	0	0	0.0286	0.0574	0.1208	0.0414	0	0	0	0	0	0	0.0422	0	0	0.0313	0	0	0	0	0.0289	0.0284	0	0	0.0707	0.0275	0	0	0	0	0.0266	0.0239	0.0456	0	0	0	0	0	0	0
AC145285.2	0.1285	0.1487	0.0535	0.085	0.0464	0.0371	0.1029	0.1971	0.1701	0.1843	0.1234	0.1456	0.1146	0.1316	0.0752	0.0893	0.0611	0.1598	0.0878	0.1151	0.1847	0.0919	0.1356	0.1142	0.0568	0.178	0.0581	0.1429	0.0578	0.021	0.1136	0.1467	0.1251	0.1028	0.2196	0.1685	0.076	0.1034	0.1211	0.1257	0.0609	0.0993	0.0571	0.1886	0.0098	0.1145	0.1203	0.0201	0.1521
AC009309.1	0.3375	1.0097	0.3808	0.544	0.3462	0.5945	0.5711	0.5467	0.7261	0.5571	0.0878	1.1098	0.7113	0.7115	0.449	0.3466	0.3479	0.248	0.5618	1.048	0.6831	0.4577	0.4341	0.348	0.485	0.6149	0.3307	0.2568	0.2057	0.4479	1.1896	0.1927	0.5338	0.1645	0.6389	0.4795	0.2838	0.5591	0.4845	0.2887	0.4083	0.7061	0.3827	0.6841	0.1253	0.4886	0.2995	0.2145	1.0277
AC087369.2	0	0	0	0	0	0	0	0	0	0	0	0	0	0	0	0	0	0	0	0	0	0	0	0	0	0	0	0	0	0	0	0	0	0	0	0	0	0	0	0	0	0	0	0	0	0	0	0	0
AL162414.1	0.0261	0.0892	0.0471	0.0448	0	0.049	0	0.078	0	0	0	0.0274	0.0275	0.4168	0	0	0	0.0383	0.0386	0	0	0	0.0179	0	0.03	0	0.0256	0.0794	0	0	0.0272	0	0	0.0339	0.1317	0	0.0251	0	0	0.051	0	0	0.086	0	0	0.0232	0.0265	0	0.0334
AC104076.1	0.1465	0.2003	0.0661	0.0629	0.0859	0	0.0763	0.146	0.1575	0	0.1524	0.3082	0	0	0	0.1203	0	0.3229	0	0.2842	0	0.227	0.2512	0.2416	0.3367	0.1884	0.1435	0.0557	0	0.9329	0.3824	0.3344	0.1544	0.0952	0	0.3567	0.0704	0.1022	0.0561	0.0716	0	0.2451	0	0.0698	0.0725	0.1305	0	0.2234	0.0939
ERVH-1	0	0	0	0	0.0356	0	0	0	0	0	0	0	0	0	0	0	0	0	0	0	0	0	0	0.0251	0	0	0	0	0	0	0	0	0	0	0	0	0	0	0	0.1188	0.0267	0	0	0	0	0	0	0	0
AC136628.4	0	0	0	0	0	0	0.0378	0	0	0	0	0	0	0	0	0.0298	0	0	0	0	0	0	0	0	0	0	0	0	0	0	0	0	0	0	0	0	0	0	0	0	0	0	0	0	0	0	0	0	0
AC009065.5	0.0326	0.0445	0.2939	0.028	0	0	0	0	0.035	0.0253	0	0.0685	0.0686	0.0289	0	0	0	0	0	0.0253	0	0	0.067	0.0269	0.0749	0	0.1276	0.0248	0	0.0346	0.034	0.0372	0.1373	0.0846	0.0329	0	0.0313	0	0	0.0318	0	0	0.0537	0.0932	0	0.058	0.0991	0.0993	0
AC188616.1	0.0106	0.0578	0.1336	0.0999	0.0124	0.0099	0.033	0.0211	0.091	0.0328	0.132	0	0.0223	0	0.0321	0.0174	0	0.0621	0.0156	0	0.0263	0.0328	0.0653	0.0087	0	0.1359	0.0621	0.1528	0.0206	0.0112	0	0.1086	0	0	0.032	0.0686	0.0813	0.0885	0.0243	0	0.0558	0	0.0436	0.0202	0.0942	0.0283	0.1608	0	0
AC018685.3	0	0	0	0	0	0	0	0	0	0	0	0	0	0	0	0.0047	0	0	0	0	0	0	0	0	0	0	0	0	0	0	0	0	0	0	0	0	0	0	0	0	0	0	0	0	0	0	0	0	0
AC100827.4	0	0	0	0.0068	0	0.0075	0	0	0	0	0	0.0084	0.0084	0.0141	0	0	0	0	0	0	0	0	0	0	0	0	0	0.0242	0	0	0.0083	0	0	0	0	0	0.0076	0.0111	0	0	0.007	0.0133	0	0.0076	0	0	0.0081	0	0
AC007100.1	0	0.0221	0	0	0	0	0	0.0805	0	0.0126	0	0	0	0	0	0	0	0	0	0	0	0	0	0	0	0	0.0158	0	0	0	0	0	0.0341	0.021	0	0	0	0	0.0124	0	0.0142	0	0.0133	0	0	0	0.0164	0	0.0414
AL355922.1	0	0.0394	0	0	0.0675	0	0.06	0.0574	0	0.0447	0	0.0606	0.0607	0	0	0	0	0	0	0	0	0.1785	0.079	0	0	0.0494	0.1128	0	0.2246	0.0611	0.0601	0	0	0	0.0581	0.0467	0	0.0402	0	0	0	0.0482	0.095	0.0549	0	0	0	0.1171	0.0738
AC025508.1	0	0	0	0	0	0	0	0	0	0	0	0	0	0	0	0	0	0	0	0	0	0	0	0	0	0	0.0065	0	0.0194	0.007	0	0	0	0	0	0	0	0	0	0	0	0	0	0	0	0	0	0	0.0085
AL138997.1	0	0	0	0	0	0	0	0	0	0	0	0	0	0	0	0	0	0	0	0	0	0	0	0	0	0	0	0	0	0	0	0	0	0	0	0	0	0	0	0	0	0	0	0	0	0	0	0	0
PISRT1	0	0	0	0	0	0	0	0	0	0	0	0	0	0	0	0	0	0	0	0	0	0	0	0	0	0	0	0	0	0	0	0	0	0	0	0	0	0	0	0.0357	0	0	0	0	0	0	0	0	0.0937
BX284668.5	0.5193	0.3053	0.3207	0.1096	0.4166	0.1027	0.3605	0.2997	0.3528	0.4813	0.2844	0.4122	0.0672	0.2265	0.1662	0.4417	0.3005	0.1607	0.1483	0.2617	0.4766	0.0989	0.1812	0.511	0.1885	0.4999	0.4195	0.2288	0.3021	0.3579	0.333	0.1872	0.2113	0.3315	0.3128	0.1479	0.4115	0.1716	0.1814	0.8107	0.1764	0.2592	0.1578	0.4171	0.1804	0.3166	0.2033	0.1668	0.3154
BSN-DT	0	0.009	0	0.0113	0.0077	0	0.041	0.0196	0.0141	0.0051	0.0273	0.0829	0.0069	0.0175	0.01	0.0162	0.0271	0.0096	0.0194	0.0051	0	0.0204	0.0135	0.0054	0	0.0113	0.0064	0.01	0.0128	0.007	0.0274	0.0075	0.0277	0.0256	0	0.0213	0.0063	0.0092	0	0.0385	0.0058	0.022	0	0	0.0065	0.0058	0	0.0134	0.0253
AL031056.1	0	0.0047	0	0	0	0.0064	0.0071	0	0	0	0	0.0072	0	0.006	0	0	0	0	0	0	0.0085	0	0.0047	0	0	0.0117	0	0.0052	0	0	0	0	0	0	0	0	0	0	0	0.0067	0	0	0.0056	0	0	0	0	0	0
AC239799.2	0.0323	0.0294	0.0097	0	0	0.0101	0	0.0107	0	0.0251	0	0.034	0	0.0191	0.0164	0.0088	0.0111	0.0316	0	0	0	0.0167	0.0074	0	0.0124	0.0092	0	0	0.021	0.0457	0.0225	0	0	0	0.0109	0.0087	0.0207	0.0075	0.0165	0.0421	0.0189	0.009	0.0177	0.0103	0.0107	0.0096	0	0	0
AC012103.1	0	0	0.0104	0	0	0	0	0	0	0	0.0119	0	0	0	0	0	0	0	0	0	0	0	0	0	0	0	0	0	0	0	0	0	0	0	0	0	0	0	0	0	0	0	0	0	0	0	0	0	0.0147
AP003469.2	0	0	0	0	0	0	0.094	0	0	0	0.047	0	0.0476	0.0401	0	0	0	0	0	0	0	0	0	0	0	0.0387	0	0	0.088	0	0	0.0515	0	0	0	0.0733	0	0	0	0	0.2382	0.0378	0	0	0.0447	0	0	0.0459	0
AC100774.1	0.0121	0.0083	0.0109	0	0	0	0.0126	0	0	0	0.0252	0	0	0.0322	0	0	0	0	0	0	0	0.0188	0.0083	0.01	0	0.0208	0.0119	0.0553	0.0354	0.0643	0	0	0	0	0	0.0098	0	0	0	0.0237	0	0	0	0	0	0	0	0.0123	0
AC079362.1	0	0	0	0	0	0.0254	0	0	0	0	0	0	0	0	0	0	0	0	0	0	0	0	0	0	0	0	0	0	0	0	0	0	0	0	0	0	0	0	0	0	0	0	0	0	0	0	0	0	0
AP001037.1	0	0	0.0184	0	0.024	0	0	0	0	0	0	0	0	0	0	0	0	0	0	0	0	0	0.014	0	0.0235	0	0	0	0	0	0	0	0	0	0	0	0	0	0	0	0	0	0	0	0	0	0	0.0208	0
AC013726.1	0	0	0	0	0.01	0	0.0088	0	0	0	0	0.0089	0.0089	0	0	0	0	0.0125	0	0	0	0	0	0	0	0.0073	0.0083	0	0	0	0	0	0	0.011	0	0.0069	0	0	0	0.0083	0.0075	0	0.007	0	0	0.0151	0	0	0.0109
AL031666.2	0.0258	0.053	0.0078	0.0074	0.0101	0	0.0269	0.0429	0	0.0201	0	0.0181	0.0091	0.0765	0.0393	0.0212	0.0089	0.038	0	0.0067	0	0.0134	0.0059	0.0213	0.0099	0.0295	0.0084	0.0066	0.0672	0.0091	0.018	0.0098	0	0.0224	0.0435	0.028	0.0083	0.018	0.0396	0.0421	0.0303	0.0144	0.0213	0.0329	0.0085	0.046	0.0262	0.0438	0.011
AC115284.4	0	0.0065	0.0172	0.0041	0.0168	0.0135	0	0.0095	0.0051	0	0	0.005	0.0101	0.0085	0	0.0039	0	0	0	0	0	0	0	0.0079	0.0165	0.0082	0.0047	0.0036	0.014	0	0.01	0	0	0.0062	0	0.0039	0.0046	0	0	0	0	0.004	0.0079	0.0091	0.0095	0.0043	0.0048	0.0049	0.0061
ZNF213-AS1	0.1669	0.1598	0.1293	0.1315	0.1109	0.0889	0.1506	0.233	0.1975	0.1091	0.1766	0.2605	0.2184	0.3198	0.1692	0.1509	0.1391	0.09	0.14	0.1663	0.1334	0.11	0.1603	0.1641	0.1007	0.2481	0.1172	0.0741	0.2157	0.0975	0.2266	0.0985	0.2171	0.1283	0.2219	0.2439	0.0802	0.1329	0.1438	0.2013	0.1762	0.206	0.1067	0.1658	0.0909	0.1909	0.1439	0.1457	0.1409
AC005392.1	0	0.0265	0	0	0	0.0365	0	0	0	0	0	0	0	0	0	0	0	0	0	0	0	0	0	0	0	0	0	0	0	0	0	0	0	0	0	0	0	0	0	0	0	0	0	0	0	0	0	0	0
AC078795.3	0	0	0	0	0	0	0	0	0	0	0	0	0	0	0	0	0	0	0	0	0	0	0	0	0	0	0	0	0	0	0	0	0	0	0	0	0	0	0	0	0	0	0	0	0	0	0	0	0
AC108935.1	0	0	0	0	0	0	0	0	0	0	0	0	0	0	0	0.0308	0	0	0	0	0	0	0	0	0	0	0	0	0	0	0	0	0	0	0	0	0	0	0	0	0	0	0	0	0	0	0	0	0
LINC01664	0	0.0068	0.0179	0	0	0	0.0207	0.0297	0.0107	0.0154	0.0103	0	0	0.0088	0.0151	0	0.0102	0	0	0	0	0	0	0	0	0	0	0.0075	0.0097	0	0	0	0.0209	0.0129	0	0	0	0	0	0.0097	0	0	0.0164	0	0.0098	0	0	0.0101	0
AL390856.1	0	0	0	0.0164	0	0	0	0	0	0	0	0	0	0	0.029	0	0	0	0	0	0	0	0	0	0	0	0	0	0	0	0	0	0	0	0	0	0	0.0133	0	0	0	0	0	0.0182	0	0	0	0	0
AC087533.1	0	0	0.0116	0.0222	0	0	0	0.0257	0	0	0.0134	0	0	0	0	0	0.0266	0	0	0	0.0161	0	0	0.0106	0	0	0.0253	0	0.0754	0	0.0135	0	0.0272	0	0.026	0	0	0.018	0	0.0126	0.0113	0.0216	0	0	0	0.0115	0	0	0
SOX5-AS1	0	0	0.0101	0	0	0	0	0	0.006	0	0	0.0118	0.0059	0.005	0	0	0	0	0	0.0044	0.0209	0	0	0.0046	0	0.0048	0	0.0043	0	0.0059	0	0	0.0118	0	0.0057	0	0.0054	0.0078	0.0043	0.011	0	0.0047	0	0.0107	0	0	0	0	0.0072
AL031593.1	0	0	0	0	0	0.0211	0	0	0	0	0	0	0	0	0	0	0	0	0	0	0	0	0	0	0	0	0	0	0	0	0	0	0	0	0	0	0	0	0	0	0	0	0	0	0	0	0	0	0
AL512366.1	0	0	0.0275	0.0262	0	0	0	0	0	0	0.0317	0.0963	0.0965	0.0271	0	0.0251	0.0629	0	0.0451	0	0	0.0473	0.0419	0	0.0351	0	0	0.0232	0	0.0648	0.0637	0.0348	0.0643	0	0	0.0743	0	0.0213	0	0.0298	0	0.0766	0.0252	0	0	0	0	0	0
AL117341.1	0	0	0	0	0	0.0978	0	0	0	0	0	0	0.0548	0	0	0	0	0	0	0	0	0	0	0	0	0	0	0	0	0	0	0	0	0	0	0	0	0	0	0	0	0	0	0	0	0	0	0	0
AL138916.1	0	0	0	0	0	0	0	0	0	0	0	0	0	0	0	0	0	0	0	0	0	0.0229	0	0	0	0	0	0	0	0	0	0	0	0	0	0	0	0	0	0	0	0	0	0	0	0	0	0	0
AC002563.1	0	0	0	0	0	0	0	0	0	0	0	0	0.0453	0	0	0	0	0.0632	0	0	0	0	0	0	0	0	0	0	0	0.0914	0	0	0	0	0	0	0	0	0	0	0	0	0	0.041	0	0	0	0	0
AC008055.2	0	0	0.0075	0.0144	0	0	0	0	0	0	0	0	0	0	0	0	0	0	0	0	0	0	0	0	0	0	0	0	0	0.0089	0	0	0	0	0	0	0	0	0	0	0	0	0	0	0	0	0	0	0
AC105328.1	0	0.0076	0.03	0.0191	0	0.0313	0.0116	0	0	0.0086	0.0115	0.0117	0.0117	0	0	0	0	0	0	0	0	0.0172	0.0228	0	0	0	0.0652	0	0.0108	0	0	0	0	0	0.0112	0.009	0.0107	0	0	0.0108	0	0	0.0275	0	0.011	0	0.0225	0	0
FP236383.4	0	0	0	0	0	0.0198	0	0	0	0	0	0	0	0	0	0	0	0	0	0	0	0	0	0	0	0	0	0	0	2.6115	0	0	0	0	1.1675	0	0	0	0	0	0	0	0	0	0	0	0	0.0641	0.2157
LINC02219	0	0	0	0	0	0.0803	0	0	0	0	0	0	0	0	0	0	0	0	0	0.0332	0	0	0	0.0353	0	0	0	0	0	0	0	0	0	0	0	0	0	0	0	0	0	0	0	0	0	0	0	0	0
AC092634.4	0	0	0	0.0082	0.0112	0	0	0	0	0	0	0	0	0	0	0	0	0	0	0	0	0	0	0	0	0	0	0	0	0	0	0	0	0	0	0	0	0	0.0073	0	0	0	0	0	0	0	0.0097	0	0
AC138904.3	0	0.0049	0	0	0	0.0068	0	0	0	0	0	0	0	0	0.022	0	0	0	0	0	0	0	0	0	0	0.0062	0	0	0.0071	0	0	0	0	0	0	0	0	0.005	0	0.0071	0	0	0	0	0	0	0	0	0.0093
LINC01118	0.0116	0.0079	0.0052	0.005	0.0068	0	0.0241	0.0058	0	0.009	0	0.0547	0.0183	0.0103	0.0088	0.0047	0.0238	0.034	0.0171	0.0045	0	0.009	0.0119	0.0095	0.0133	0.0149	0.0113	0.0088	0.0113	0.0061	0.0181	0.0198	0.0122	0.015	0.0292	0.0281	0.0056	0.004	0.0088	0.0113	0.0102	0.029	0.0143	0	0.0172	0.0103	0.0176	0.0059	0.0074
AC007278.2	0	0	0.0292	0	0	0.0456	0	0	0	0	0	0	0.017	0.1866	0	0	0	0	0	0.0126	0	0.0501	0	0.0133	0	0.0277	0.0158	0.0246	0	0	0	0	0	0	0	0.0394	0	0	0	0	0	0	0	0	0	0	0.0164	0	0.0207
AC010186.1	0	0	0	0	0	0.0255	0	0	0	0	0	0	0	0	0	0	0	0	0	0	0	0	0	0	0	0	0	0	0	0	0	0	0	0	0	0	0	0	0	0	0	0	0	0	0	0	0	0	0
C16orf97	0	0	0	0	0	0	0	0	0	0	0	0	0	0	0	0	0	0	0	0	0	0	0	0	0	0	0	0	0	0	0	0	0	0	0	0	0	0	0	0	0	0	0	0	0	0	0	0	0
AC009152.6	0	0	0	0	0	0	0	0	0	0	0	0	0	0.0214	0	0	0	0	0	0	0	0	0	0	0	0	0.0118	0	0	0	0	0	0	0	0	0	0	0	0	0	0	0	0	0	0	0	0	0	0
AL354916.1	0	0	0	0	0	0	0	0	0	0	0	0	0	0	0	0	0	0	0	0	0	0	0	0	0	0	0	0	0	0	0	0	0	0	0	0	0	0	0	0	0	0	0	0	0	0	0	0	0
RPS6KB2-AS1	0	0	0	0	0	0	0	0	0	0	0	0	0	0	0	0	0	0	0	0	0	0	0	0	0	0	0	0	0	0	0	0	0	0	0	0	0	0	0	0	0	0	0	0	0	0	0	0	0
AL449043.1	0	0	0	0	0	0	0	0	0	0	0	0	0	0	0	0	0	0	0.0117	0	0	0	0	0	0	0	0.0078	0	0	0.0084	0	0	0	0	0	0	0	0	0	0	0	0	0	0	0	0	0	0	0.0102
AL353747.3	0	0.0458	0.0303	0.0288	0	0.0315	0	0.1336	0.0361	0	0	0	0.0353	0	0	0.0275	0	0	0	0.026	0	0	0.023	0	0	0	0	0	0.0654	0	0.035	0.0765	0.0707	0	0	0	0.0644	0.0234	0.0257	0	0.0295	0	0.0553	0	0	0.0597	0.1699	0.0341	0.043
AL122125.1	0	0.0221	0.0584	0.0278	0.0379	0	0	0.129	0	0	0.1346	0	0.0341	0.1148	0	0	0	0.0951	0.0479	0	0	0.1003	0.0666	0.08	0.1115	0.0277	0.0951	0.0246	0.1262	0.0343	0.1689	0.0369	0	0	0	0	0.0311	0.1354	0.0495	0.0632	0.1138	0.0271	0.0533	0.0308	0	0	0.328	0.0658	0.0415
SLC16A12-AS1	0	0	0	0	0	0	0	0.028	0	0	0	0	0	0	0	0	0	0	0	0	0	0	0	0	0	0	0	0	0	0	0	0	0	0	0	0	0	0	0	0	0	0	0	0	0	0	0	0	0
AL512444.1	0	0	0	0	0	0	0.0421	0	0	0	0	0	0	0	0	0	0	0	0	0	0	0	0	0	0	0	0	0	0.0394	0	0	0	0	0	0	0	0	0	0	0	0	0	0	0	0	0	0	0	0
FP325313.3	0	0	0	0	0	0	0	0	0	0	0	0	0	0	0	0	0	0	0	0	0	0	0	0	0	0	0	0	0	0	0	0	0	0	0	0	0	0	0	0	0	0	0	0	0	0	0	0.0089	0
LINC01701	0	0	0	0	0	0	0	0	0	0.0334	0	0	0	0	0	0	0	0	0	0	0	0	0	0	0	0	0	0	0	0	0	0	0	0	0	0	0	0	0	0	0	0	0	0	0	0	0	0	0
AC008063.1	0	0	0	0	0	0	0	0	0	0	0	0.0177	0	0	0	0	0	0	0	0	0	0	0	0	0	0	0	0	0	0	0	0	0	0	0	0	0	0	0	0	0	0	0	0	0	0	0	0	0
HIF1A-AS3	0.0105	0.0143	0.0189	0.009	0	0.0492	0.0327	0.0522	0	0.0244	0.0109	0.0331	0.0663	0.0744	0	0	0	0	0.0155	0.0569	0	0	0.0359	0.0259	0	0.0449	0.0719	0.0638	0.0817	0.0334	0.0219	0	0	0.0136	0.0106	0	0.0201	0.0292	0.008	0.0102	0.0184	0.0088	0.0259	0.02	0.0104	0.0093	0.0106	0.0213	0.0269
AC120498.8	0	0	0.033	0	0.0428	0.0687	0	0	0.0393	0.0852	0	0.0385	0	0	0	0.03	0.0377	0.0537	0	0	0	0	0.0752	0.0603	0.042	0	0.0716	0	0	0	0	0	0	0	0	0.1187	0	0	0.0839	0.0357	0	0	0.0301	0	0.0362	0	0	0.0743	0
AC091180.4	0	0.0542	0.0715	0.0681	0	0	0.0825	0	0.0852	0	0	0	0.2504	0.1406	0	0	0.0816	0	0	0	0	0	0	0	0.0911	0.1358	0.0776	0	0	0.0841	0	0.0904	0.167	0.1029	0	0	0.1522	0.0553	0.0606	0.0774	0.0697	0.1326	0	0.0755	0	0	0.0803	0.0806	0.1016
AL353637.2	0	0	0	0.0053	0	0.0116	0	0	0	0	0.0257	0	0	0	0	0	0	0	0	0	0	0	0	0	0	0	0.0061	0	0.006	0	0	0	0	0	0	0	0	0.0043	0	0	0	0.0052	0	0	0	0	0	0	0
AC002407.1	0.005	0	0	0	0	0	0	0	0	0	0	0	0.0053	0	0	0	0	0	0	0	0	0	0	0	0.0058	0	0	0	0	0	0	0	0	0	0	0	0	0	0	0	0	0	0	0.0048	0	0	0	0	0
KCNMA1-AS2	0	0	0	0	0	0	0	0	0	0	0	0	0	0	0	0	0	0	0	0	0	0	0	0	0	0	0	0	0	0	0	0	0	0	0	0	0	0	0	0	0	0	0	0	0	0	0	0	0
CACNA2D1-AS1	0	0.005	0	0.0063	0.0086	0.0069	0.0076	0	0	0	0	0	0	0	0	0	0	0	0	0	0	0	0	0	0.0084	0	0	0	0.0143	0	0	0	0	0	0	0	0	0.0051	0	0	0	0	0	0	0	0	0	0.0149	0
AC062015.1	0	0	0	0	0	0	0	0	0	0	0	0	0	0	0	0	0	0	0	0	0	0	0	0	0	0	0	0	0	0	0	0	0	0	0	0	0	0.0119	0	0	0	0	0	0	0	0	0	0	0
URB1-AS1	4.3904	2.4751	2.4029	2.6698	1.8892	1.2066	2.9423	3.2125	2.8134	3.1929	2.3568	5.6272	2.51	2.6327	2.0594	2.974	3.2255	3.7413	2.557	2.9367	3.5197	2.9682	1.9542	3.7754	1.3423	3.1235	3.2259	1.3149	2.2544	1.5619	2.2682	1.813	2.2653	2.549	2.3578	3.3935	1.6606	2.9646	2.2709	2.2377	2.5273	2.6384	1.6947	3.3411	1.8962	3.0169	1.5629	3.2537	4.3716
LINC02248	0	0.0047	0	0	0	0	0	0	0	0	0	0	0	0	0	0	0	0	0	0	0	0	0	0	0	0	0	0	0	0.0073	0	0	0	0	0	0	0	0	0	0	0	0	0	0	0	0	0	0	0
LINC01149	0	0	0	0	0	0	0	0	0	0	0.0094	0	0	0	0	0	0	0	0	0	0	0	0	0	0	0	0	0	0	0	0	0	0	0	0.0092	0	0	0	0	0	0	0	0	0	0	0	0	0	0.0116
AC116366.1	0.0676	0.0462	0.0329	0.1208	0.0305	0.044	0.0867	0.083	0.0168	0.0323	0.0325	0.1642	0.1206	0.4387	0.0396	0.0556	0.059	0.0229	0.1001	0.0202	0.013	0.0484	0.0571	0.103	0.1077	0.1784	0.1223	0.0435	0.1522	0.0442	0.0761	0.0535	0.1536	0.0338	0.1313	0.0676	0.02	0.0653	0.0558	0.1068	0.1556	0.0218	0.1802	0.134	0.0412	0.0556	0.1108	0.1058	0.06
AL358781.1	0	0	0	0	0	0	0	0	0	0	0	0	0	0	0	0	0	0	0	0	0	0	0	0	0	0	0	0	0	0	0	0	0	0	0	0	0	0	0	0	0	0	0	0	0	0	0	0	0
COL4A2-AS1	0.0359	0.0491	0.0324	0.0309	0	0.0338	0.2245	0	0	0	0.0374	0	0.0379	0.0957	0.0546	0.1181	0	0	0.0532	0	0	0	0.0493	0.0296	0.0826	0	0.0704	0.0547	0.0701	0.0382	0	0.041	0.0758	0.0467	0	0	0	0.0251	0.0825	0	0	0	0.0889	0	0	0.032	0.1822	0.0365	0
ENOX1-AS2	0	0	0	0	0	0	0	0	0	0	0	0	0	0	0	0.1309	0	0	0	0	0	0	0	0	0	0	0	0	0	0	0	0	0	0	0	0	0	0	0	0	0	0	0	0	0	0	0	0	0
AC087164.1	0.0085	0.0058	0.0154	0.0073	0.01	0	0.0089	0.0085	0.0183	0	0.0089	0.0269	0.0269	0.0076	0.0259	0	0	0	0.0126	0.0066	0.0318	0	0	0.007	0.0098	0.0146	0.0083	0	0.0249	0	0.0089	0.0097	0	0	0.0086	0.0138	0	0	0.013	0.0083	0.015	0.0143	0.0281	0.0081	0.0084	0.0076	0	0.0087	0.0328
AL359532.1	0.1493	0.1786	0.1011	0.1925	0.175	0.0818	0.2073	0.1984	0.1338	0.1256	0.1035	0.2356	0.3539	0.2982	0.1702	0.2044	0.141	0.1463	0.1473	0.1352	0.124	0.135	0.1451	0.1231	0.1144	0.2453	0.0487	0.0757	0.0485	0.1717	0.039	0.0852	0.1836	0.2263	0.1256	0.1717	0.1674	0.1215	0.1333	0.0365	0.0876	0.0625	0.1334	0.1898	0.0616	0.1441	0.2144	0.1392	0.0798
AL356807.1	0	0	0	0	0	0	0	0.0247	0	0	0.0258	0	0.0261	0	0	0	0	0	0	0	0	0	0	0	0	0	0	0	0	0	0	0	0	0	0	0	0	0	0	0.0242	0	0	0	0.0236	0	0	0	0	0
KDM5C-IT1	0	0	0	0.0221	0	0	0.0268	0.0256	0	0	0	0	0.0271	0	0.0391	0	0.0265	0	0	0	0	0	0.0176	0	0	0	0	0	0	0	0	0.0587	0	0	0	0	0.0247	0	0	0	0	0	0.0212	0	0	0	0	0	0
LINC02277	0	0	0	0.0237	0	0	0	0	0	0	0	0	0	0	0	0	0	0	0	0	0	0.0427	0	0	0	0	0	0	0	0	0	0	0	0	0	0	0	0	0	0	0	0	0	0	0	0	0	0	0
GSTCD-AS1	0	0.0161	0	0	0	0	0	0.0234	0	0.0183	0	0	0	0	0.0357	0.0386	0.0242	0	0	0.0547	0	0	0.0161	0	0	0	0.023	0	0	0	0	0	0	0	0	0	0	0.0328	0.018	0.023	0.0413	0	0	0.0224	0	0	0	0	0
AL049748.1	0	0	0	0	0	0	0	0	0	0	0	0	0	0	0	0	0	0	0	0	0	0	0	0	0	0	0	0	0	0	0	0	0	0	0	0	0	0	0	0	0	0	0	0	0	0	0	0	0
AC243972.1	0	0	0	0	0	0.032	0.0355	0	0	0	0	0	0.0359	0.0604	0	0	0	0	0	0	0	0	0.0234	0	0.0391	0	0	0	0.0332	0	0	0	0	0	0	0	0	0	0	0	0	0	0	0	0	0	0	0.0346	0
AL139147.1	0	0	0.0152	0.0144	0	0.0158	0.0175	0	0	0	0	0	0	0	0	0	0	0	0	0	0	0	0	0	0	0.0288	0	0	0	0	0	0	0	0	0	0	0	0	0	0	0	0	0	0	0	0	0	0	0
AC003044.1	0	0	0	0	0	0	0	0	0	0	0	0	0	0	0	0	0	0	0	0	0	0	0	0.0109	0	0	0.013	0	0	0	0	0	0	0	0	0	0	0	0	0	0	0	0	0	0	0	0	0	0.034
AL137786.3	0	0	0	0	0	0	0	0	0	0	0	0	0	0	0	0	0	0	0	0	0	0	0	0	0	0	0	0	0	0	0	0	0	0	0	0	0	0	0	0	0	0	0	0	0	0	0	0	0
PTPRT-AS1	0	0	0	0	0	0	0	0	0	0	0	0	0	0	0	0	0	0	0	0	0	0	0	0	0	0	0	0	0	0	0	0	0	0	0	0	0	0	0	0	0	0	0	0	0	0	0	0	0
LINC01343	0	0	0	0	0	0	0	0	0	0	0	0	0	0	0	0	0	0	0	0	0	0	0	0	0	0	0	0	0	0	0	0	0	0	0	0	0	0	0	0	0	0	0	0	0	0	0	0	0
THOC7-AS1	0	0	0	0	0	0	0	0	0	0	0	0	0	0	0	0	0	0	0	0	0	0	0	0	0	0	0	0	0	0	0	0	0	0	0	0	0	0	0.0442	0	0	0.0241	0	0	0.0286	0	0	0	0
LINC01276	0	0	0	0	0	0	0	0	0	0	0	0	0	0	0	0	0	0	0	0	0	0	0.0064	0	0	0	0	0	0	0	0	0	0	0	0	0	0	0	0	0	0	0	0	0	0	0	0	0	0.012
AF181450.1	0	0	0	0	0	0	0	0	0	0	0	0	0	0	0	0	0	0	0	0	0	0	0	0	0	0	0	0.036	0	0	0	0	0	0	0	0	0	0	0	0	0	0	0	0.0451	0	0	0	0	0
HCG20	0	0.0169	0	0.0212	0.0145	0.0116	0.0128	0.0123	0	0.0096	0.0128	0.013	0.013	0.0109	0.0187	0.0101	0.0127	0	0.0912	0	0	0	0.0085	0.0102	0	0.0317	0.0362	0.2064	0.0361	0.0131	0.0129	0	0	0	0	0.02	0	0.0258	0	0.0121	0.2278	0.0103	0	0.0235	0	0.022	0	0.0251	0.0158
AC108482.1	0	0	0	0.0462	0	0	0	0	0.0289	0	0	0	0	0	0	0	0	0	0	0	0	0	0	0	0.0309	0	0	0	0.0262	0	0	0	0	0	0.0271	0	0	0	0	0	0	0	0	0	0	0	0	0	0
AC093074.1	0	0	0	0	0	0	0	0	0	0	0	0	0	0	0	0	0	0	0	0	0	0	0	0	0	0	0	0	0	0	0	0	0	0	0	0	0	0	0	0	0	0	0	0	0	0	0	0	0
AL158834.2	0.0175	0.0359	0	0.0301	0.0205	0	0.0182	0	0.0188	0	0.0364	0.0184	0.0553	0.0932	0	0.0144	0	0.0257	0	0.0543	0	0	0	0	0	0.12	0.0343	0.0666	0.0683	0.0186	0.0548	0	0.0738	0.0227	0	0.0142	0.0336	0.0366	0.0134	0.0342	0.0616	0.0293	0	0.0334	0	0.0624	0.071	0	0.0224
BX640515.1	0	0	0	0	0	0	0	0	0	0	0	0	0	0	0	0	0	0	0	0	0	0	0	0	0	0	0	0	0.0194	0	0	0	0	0	0	0	0	0	0	0	0	0	0	0	0	0	0	0	0
AC016999.1	0.0429	0.2642	0.0775	0.1476	0.1007	0.3227	0.2235	0.4708	3.8793	0.0667	0.0447	0.1355	0.5429	0.2668	0.1958	0.1764	0.0885	0.631	0.2541	0.1	0.0535	0.0665	0.265	0	1.4313	0.2577	3.5333	1.7967	0.1675	0.3191	0	0.6372	0.0905	0.3347	1.127	0.1394	0.0825	0.2096	0.1644	0.4198	0.34	0	0.177	0.1638	0.1701	0.1148	0.0871	0.1747	0.1101
LINC01354	0.0658	0.0736	0.081	0.0874	0.0421	0.045	0.0498	0.0775	0.1094	0.079	0.0436	0.0755	0.0883	0.0637	0.1273	0.118	0.0678	0.211	0.0266	0.0929	0.0224	0.0556	0.1641	0.1234	0.0481	0.1334	0.0821	0.0046	0.0058	0.0381	0.075	0.0341	0.0505	0.1166	0.0362	0.068	0.0632	0.1335	0.0733	0.0526	0.0579	0.0801	0.0937	0.0456	0.0889	0.032	0.1031	0.0061	0.069
DDR1-DT	0	0	0	0	0	0	0.0051	0	0	0	0	0.0051	0	0	0	0	0	0	0	0	0	0	0.0033	0	0	0.0042	0	0	0	0	0	0	0	0	0	0	0	0	0	0.0048	0	0	0	0	0	0	0	0	0
PPP2R2B-IT1	0	0	0	0	0	0	0	0	0	0	0	0	0	0	0	0	0	0	0	0	0	0	0	0	0	0	0	0	0	0	0	0	0	0	0	0	0	0	0	0	0	0	0	0	0	0	0	0	0
AC131009.2	0.252	0.1551	0.2502	0.0217	0.0886	0.0947	0.0787	0.0754	0.1627	0.0392	0.3933	0.0265	0.1593	0.0447	0.0766	0.2278	0.0779	0.1482	0.0373	0	0.157	0	0.1902	0.0832	0.0579	0.0432	0.1481	0.0192	0.1475	0.0268	0	0.1151	0.2657	0	0.0254	0.1228	0.1453	0.2285	0.0772	0.0246	0.0222	0.0844	0.1455	0.0721	0.0998	0.0449	0.3067	0.4101	0.1939
AL445430.2	0.0235	0.016	0	0	0	0	0	0	0	0.0273	0	0	0	0.0104	0.0178	0	0.0121	0	0.0174	0	0	0.0182	0.0161	0.0194	0	0.0101	0	0	0	0	0	0	0	0	0	0.0476	0	0.0246	0	0	0	0	0	0	0.0116	0	0	0.0119	0
AC010105.1	0	0	0	0	0	0	0	0	0	0	0	0	0	0	0	0	0	0	0	0	0	0	0	0	0	0.0124	0	0	0	0	0	0	0	0	0	0	0	0	0	0	0	0	0	0	0	0	0	0	0
LINC02694	0	0	0	0.0197	0	0.0022	0	0.0068	0	0.0036	0	0.0024	0.0048	0.0915	0	0	0	0.0034	0.0068	0.0036	0	0.0035	0	0.0057	0.0079	0.0079	0.0045	0	0.0045	0	0	0.0052	0	0	0.0046	0.0074	0	0.0048	0.0018	0.0022	0.0081	0.0038	0.0038	0	0	0	0.0023	0.0047	0.0059
AC083862.1	0.2034	0.1854	0.1989	0.8741	0.0596	0.3344	0.3883	0.2196	0.0912	0.158	0.194	0.1427	0.2858	0.2257	0.4123	0.1114	0.4193	0.0747	0.1755	0.1184	0.1267	0.5517	0.2209	0.1538	0.1559	0.1744	0.2325	0.129	0.2644	0.2159	0.1239	0.2515	0.1787	0.1542	0.1369	0.1513	0.1954	0.4965	0.2595	0.2817	0.7009	0.1135	0.7128	0.2263	0.2853	0.1057	0.275	0.2068	0.239
LINC01612	4.7939	2.4949	0.2724	0.1831	0.7702	0.9341	1.7841	0.2389	0.2865	0.7586	0.5265	0.1121	0.1123	1.3633	0.8639	0.3063	0.4484	0.3132	0.0131	2.4257	0.6856	0.0275	0.0974	0.2856	1.0614	1.4538	0.5653	2.533	1.688	0.311	1.2145	2.0372	2.5272	0.7267	0.1434	1.4197	0.0341	0.2105	0.4622	0.6076	0.0469	1.2036	0.1611	0.381	0.7736	0.522	0.6122	0.4695	2.1058
AC016266.1	0	0	0	0	0	0	0	0	0	0	0	0	0	0	0	0	0	0	0	0	0	0	0	0	0	0	0	0	0	0.0283	0	0	0	0	0	0	0	0	0	0	0	0	0	0	0	0	0	0	0
AC133485.3	0	0	0	0	0	0	0	0	0	0	0	0	0	0	0	0	0	0	0	0	0	0	0	0	0	0	0	0	0	0	0	0	0	0	0	0	0	0	0	0	0	0	0	0	0	0	0	0	0
LINC01746	0	0.0111	0	0	0	0	0	0	0	0	0	0	0	0	0	0	0	0	0	0	0	0	0	0	0	0	0	0	0	0	0	0	0	0	0	0	0	0	0	0	0	0	0	0	0	0	0	0	0
AC093642.2	0	0.024	0.0316	0.0151	0.0617	0	0.0183	0.1398	0.0377	0	0.0182	0.0369	0.1108	0	0.0267	0.072	0	0.0258	0.0259	0	0.0655	0	0.024	0.0145	0	0.0301	0.0515	0	0.0342	0.0744	0.0366	0.02	0.037	0.0456	0.0177	0.1708	0.0674	0.0734	0.0403	0.0171	0	0.0293	0.0723	0.117	0.0347	0.1718	0	0.0178	0
CEP83-DT	0.0156	0.016	0.0353	0.0336	0.0275	0.0147	0.0081	0.039	0.0084	0.0121	0.0325	0.0576	0.033	0.0833	0.0119	0.0385	0.0242	0.0115	0.0463	0.0182	0	0.0121	0.0215	0.0064	0.009	0.0134	0	0	0.0381	0	0.0163	0.0536	0	0.0203	0.0158	0.0063	0.015	0.0109	0.018	0.0153	0.0275	0.0262	0.0064	0.0149	0	0	0.0238	0.0159	0.01
AL121899.1	0.0355	0.1215	0.1604	0.1222	0.3334	0.2337	0.185	0.1772	0	0.0552	0.1479	0	0.1124	0.0631	0	0.0876	0.1465	0.3134	0	0.0828	0.1328	0.0551	0.0488	0.2932	0.0817	0.0305	0.1741	0.027	0.0347	0.1887	0.0742	0.0812	0.1499	0.0924	0.0359	0.1731	0.0342	0.3967	0.1905	0.0695	0.0938	0.0595	0.1172	0.1695	0.1056	0.095	0.0721	0.1807	0.0911
AP001922.6	0.1777	0.1458	0.0642	0.1222	0	0	0	0.248	0	0.0276	0.1479	0.0748	0.1124	0.1578	0	0.0292	0.1465	0.0522	0.2104	0	0	0.1653	0.0731	0.0586	0.0817	0.1219	0	0.0811	0.0347	0	0.0371	0	0	0.0924	0.0359	0.0289	0	0.1488	0.0272	0.0695	0.0313	0.0297	0.0293	0	0.0352	0	0	0.0361	0.0456
AC022596.1	0	0	0	0	0	0	0	0	0	0	0	0	0	0	0	0	0	0	0	0	0	0	0	0	0	0	0	0	0	0	0	0	0	0	0	0	0	0	0	0	0	0	0	0	0	0	0	0	0
AC011481.1	0	0.0735	0.097	0.0462	0	0	0.056	0.1072	0.0578	0.167	0.0559	0.2263	0.0566	0.0477	0	0	0.0554	0	0.0795	0.0417	0.067	0.0833	0.0369	0.0887	0.0618	0.1383	0.158	0.0818	0.1573	0	0.393	0.0614	0.2267	0	0.0543	0	0	0.075	0.0412	0.0526	0.0946	0.045	0.133	0.0513	0.1597	0.1916	0.109	0.0547	0.0689
AC005730.2	0	0	0	0	0.0384	0	0.0171	0	0	0.0127	0.0171	0.0172	0	0	0	0	0.0338	0.0241	0	0	0.0204	0	0	0.0135	0	0	0	0.0125	0	0	0	0.0187	0	0	0.0165	0	0	0	0.0125	0	0	0.0137	0	0	0	0	0	0	0
AP000355.1	3.0727	2.2393	0.8028	1.7724	0.5688	0.6837	1.1367	2.2166	1.2611	2.4184	1.5143	3.531	2.471	2.1892	1.5368	1.2291	2.167	1.0696	1.9741	1.0984	0.3022	0.8147	2.995	4.6687	1.6267	2.4958	2.3766	0.7998	2.9962	3.1762	3.8423	1.8001	4.4333	0.2101	2.4083	3.5447	0.8159	3.0739	0.9596	2.6486	1.2806	1.3196	2.8006	4.0876	0.6806	2.0172	0.9429	1.9736	0.4147
LINC02747	0.0322	0.0055	0.1089	0.3942	0.0189	0.0378	0.067	0	0.0346	0.0125	0.0167	0.0169	0.0678	0.0143	0.4159	0.0066	0.2488	0.0828	0.0238	0.0062	0	0.5612	0.0717	0.1327	0.0185	0.5863	0.0158	0	0.0157	0.0598	0.0168	0.0919	0.0339	0.0105	0.0244	0.0065	0.0232	0.0617	0.2772	0.0236	0.2053	0.0067	0.0133	0	0.0478	0.0358	0.0326	0.0573	0.0413
AC020912.1	0.0077	0.0026	0	0.0264	0	0	0.012	0.0076	0.0041	0.003	0	0	0.004	0.0136	0	0.0063	0	0	0.0114	0.0149	0.0048	0	0	0.0032	0	0.0164	0.0225	0.0058	0.0075	0.0081	0	0.0044	0	0.005	0.0077	0.0249	0	0	0.0029	0.0075	0.0068	0.0032	0.0032	0.0037	0	0	0	0.0039	0.0098
AC005772.2	0	0	0	0	0	0	0	0	0	0	0	0	0	0.0039	0	0	0	0	0	0	0	0	0	0	0	0.0075	0	0	0	0	0	0	0	0.0228	0	0	0	0	0.0034	0	0.0077	0.0037	0	0	0	0	0	0	0
SND1-IT1	0.0156	0	0	0.0202	0	0.022	0	0	0.0084	0	0.0081	0	0	0	0	0.0064	0	0	0	0	0	0	0	0	0	0.0067	0.0077	0	0	0	0	0	0.0165	0	0.0237	0	0	0.0055	0.006	0.0153	0	0	0	0	0	0	0	0	0.01
AC023469.1	0	0	0	0	0	0	0	0	0	0	0	0	0	0	0	0	0	0	0	0	0	0	0	0	0	0	0	0	0	0	0	0	0	0	0	0	0	0	0	0	0	0	0	0	0	0	0	0	0.0531
AC008760.1	0.0849	0	0.1277	0.0973	0	0.0797	0.0884	0.0846	0.0609	0.022	0.0883	0.0893	0.2087	0.1256	0	0.0697	0.0583	0.0832	0.0837	0	0.1762	0	0.0388	0.0467	0.0325	0.097	0.0831	0.0215	0.2207	0.03	0.1477	0.0323	0.1193	0	0.0857	0	0	0.0197	0.0433	0.083	0.1493	0	0.0233	0.1079	0.1401	0	0.0574	0.1151	0
AC009558.1	0.0334	0	0	0	0	0	0	0	0	0	0	0	0	0	0	0	0	0	0	0	0	0	0.0229	0	0	0	0	0	0	0	0	0	0.0704	0	0	0	0	0	0	0	0	0	0	0	0	0	0	0	0
IRX4-AS1	0	0	0	0	0	0	0	0	0	0	0	0	0	0	0	0	0	0	0	0	0	0	0	0.0377	0	0	0	0	0	0	0	0	0	0	0	0	0	0	0	0	0	0	0	0	0	0	0.0463	0	0
LDLRAD4-AS1	0.3101	0.0242	0.12	0.0152	0.0208	0.0749	0.0738	0.053	0.0667	0.1308	0.1014	0.1026	0.056	0.0236	0.1078	0.0728	0.0365	0.0521	0.0393	0.1238	0.0552	0.0412	0.0425	0.095	0.0407	0.0228	0.026	0.0067	0.0086	0.3198	0.074	0.0202	0.1121	0	0.0268	0.0935	0	0.0433	0.0407	0.0347	0	0.1928	0.0804	0.0254	0.2369	0.0316	0.0988	0.0721	0.0227
LINC02778	0	0	0	0	0	0	0	0	0	0	0	0	0	0	0	0	0	0	0	0	0	0	0	0	0	0	0	0	0	0	0	0	0	0	0	0	0	0	0	0	0	0	0	0	0	0	0	0	0
AC092354.1	0.0516	0.1059	0.0932	0.2218	0.121	0.1455	0.215	0.1029	0.0555	0	0.0537	0.2715	0	0.2291	0.0785	0.0424	0.2128	0.0759	0.0764	0.0401	0	0	0.0708	0.1277	0.0593	0.1328	0.1011	0.1964	0	0.0548	0.0539	0	0	0.2012	0.0521	0	0.0496	0.036	0.1581	0.0505	0.1362	0.0432	0.1277	0	0.0511	0.046	0.0523	0.21	0.1324
LINC02588	0	0	0	0	0	0	0	0	0	0	0	0	0	0	0	0	0	0	0	0	0.0094	0	0	0	0	0	0	0	0	0	0	0	0	0	0	0	0	0	0	0	0	0	0	0	0	0	0	0	0.0146
AL627316.1	0	0	0	0	0	0	0	0	0	0	0	0	0	0	0	0	0	0	0	0	0	0	0	0	0	0	0	0	0	0	0	0	0	0	0	0	0	0	0	0.0044	0	0	0	0	0	0	0	0.0091	0.0057
AC011467.1	0	0	0	0	0	0	0	0	0	0	0	0	0	0	0	0	0	0	0	0	0	0	0	0	0	0	0	0	0.0226	0.0123	0	0	0.0244	0	0	0	0	0	0	0	0	0	0	0	0	0	0	0	0.0297
AC079600.3	0.0687	0	0	0	0	0.0323	0	0	0	0	0	0	0	0	0.0522	0	0	0	0	0	0	0	0	0	0	0	0	0	0.134	0	0	0	0	0	0	0	0	0	0	0	0	0	0	0	0	0	0	0	0
AC008539.1	0	0	0	0	0	0	0	0	0	0	0	0	0	0	0	0	0	0	0	0	0	0	0	0	0	0	0	0	0	0	0	0	0	0	0	0	0	0	0	0	0	0	0	0	0	0	0	0	0
AL035427.2	0	0	0	0	0	0	0	0.0174	0	0	0	0	0	0.0052	0	0	0.006	0	0.0086	0	0	0.009	0	0.0048	0	0	0	0.0044	0	0	0	0	0.0122	0	0	0	0	0	0	0.0057	0	0	0	0	0	0	0	0	0
STK32A-AS1	0	0.1076	0.0406	0	0	0.1267	0.0468	0	0.0726	0	0.0936	0	0	0	0	0	0	0.0661	0.0333	0	0	0	0.0154	0	0.0259	0.0386	0.0441	0.2566	0.3508	0	0.047	0.1797	0	0.0292	0.0454	0	0.0216	0	0	0.044	0.0396	0	0.2782	0.0429	0.0668	0.0401	0.2964	0	0.1153
LINC01931	0	0.0055	0	0.0206	0.0187	0.0449	0.0166	0	0	0.0124	0.0166	0	0	0.0354	0	0	0	0.0117	0.0118	0.0124	0	0	0.0109	0.0197	0	0.0137	0.0547	0.0121	0.1011	0	0.0333	0	0	0	0.0322	0.0065	0	0.0056	0.0061	0.1013	0	0.0334	0.0131	0.0152	0	0.0071	0.0081	0	0.0307
MUC20-OT1	0.1698	0.2337	0.1463	0.2133	0.128	0.2942	0.2572	0.4111	0.2598	0.1525	0.1388	0.2135	0.4334	0.4826	0.3672	0.058	0.1432	0.3128	0.1762	0.1378	0.0522	0.1043	0.1898	0.2256	0.2649	0.4954	0.2679	0.2769	1.0097	0.3114	0.4111	0.5841	0.1604	0.1404	0.3162	0.1737	0.1007	0.2769	0.1275	0.4345	0.1009	0.2252	0.261	0.406	0.1671	0.2564	0.3847	0.2994	0.2135
AC243585.2	0	0	0	0	0	0	0	0	0	0	0	0	0	0	0	0	0	0	0	0	0	0	0	0	0	0	0	0	0	0	0	0	0	0	0	0	0	0	0	0	0	0	0	0	0	0	0	0	0
TTTY10	0.0121	0	0	0.0332	0.0057	0.0023	0.0126	0.0072	0	0	0.005	0.0127	0	0.0236	0.011	0	0.0025	0	0.0178	0	0	0	0	0.0159	0	0	0.0213	0.0128	0	0	0	0	0.0254	0.0157	0	0.002	0.0046	0.005	0.0055	0.0189	0.0106	0	0	0	0	0.0043	0.0024	0.0098	0.0186
AL049796.1	0.033	0.1052	0.0496	0.0756	0.116	0.0516	0.1259	0.0876	0.1537	0.1024	0.0686	0.0809	0.1505	0.078	0.0334	0.0542	0.034	0.0485	0.1626	0.0597	0.0548	0.0511	0.0377	0.0634	0.0884	0.0471	0.1507	0.0585	0.1393	0.0583	0.0574	0.0627	0.0232	0.1142	0.1109	0.0981	0.0528	0.0843	0.0841	0.086	0.087	0.0736	0.0634	0.0524	0.0544	0.0196	0.0669	0.0671	0.0141
AP005059.1	0	0	0	0	0	0	0	0	0	0	0	0	0	0	0	0	0	0	0	0	0	0	0	0	0	0	0	0	0	0	0	0	0	0	0	0	0	0	0	0	0	0	0	0	0	0	0	0	0
AC139768.1	0.2593	0.3399	0.1951	0.2972	0.152	0.3045	0.3375	0.6463	0.186	0.2686	0.2698	0.5457	0.2049	0.7098	0.2957	0.1953	0.2228	0.2223	0.2878	0.2852	0.1346	0.201	0.2816	0.3209	0.1739	0.4262	0.3599	0.1973	0.8429	0.2294	0.2257	0.1727	0.1367	0.6178	0.3273	0.3509	0.3323	0.3015	0.2317	0.3803	0.4563	0.217	0.2851	0.371	0.3638	0.3081	0.4164	0.4615	0.471
AC073578.2	0	0	0	0	0	0	0	0	0	0	0	0	0	0	0	0	0	0	0	0	0	0	0	0	0	0	0	0	0	0	0	0	0	0	0	0	0	0	0	0	0	0	0	0	0	0	0	0	0
AC114730.2	0	0	0	0	0	0	0	0	0	0.0226	0	0.0306	0	0	0	0	0	0	0.043	0	0	0	0	0.024	0	0	0	0	0	0	0.0303	0	0	0	0	0	0	0	0	0	0.0256	0	0	0.0277	0	0	0	0	0
AC116337.3	0.0459	0.0157	0	0.0394	0.0538	0	0	0.0915	0.0493	0.0178	0	0.0483	0.0242	0.0204	0	0.0188	0	0	0.0339	0.0356	0	0.1067	0.0315	0.0189	0.0264	0.0197	0.0225	0.0524	0.0224	0.0731	0	0	0	0	0.0232	0.0186	0.022	0	0	0.0449	0.0202	0	0.0567	0.0219	0.0454	0.0204	0.0465	0.0233	0
HS6ST2-AS1	0	0	0	0	0	0	0	0	0	0	0	0	0	0	0	0	0	0	0	0	0	0	0	0	0	0	0	0	0	0	0	0	0	0	0	0	0	0	0	0	0	0	0	0	0	0	0	0	0
AC138304.1	0	0	0	0	0	0	0	0	0	0	0	0	0	0	0	0	0	0	0	0	0	0	0	0	0	0	0.0448	0	0	0	0	0	0	0	0	0	0	0	0	0	0	0	0	0	0	0	0	0	0
LINC00393	0	0	0.0139	0	0	0	0	0	0	0.003	0	0	0	0	0	0	0	0	0	0	0	0	0	0	0	0	0	0	0	0	0	0	0	0	0	0	0	0	0	0	0.0034	0	0	0	0	0	0	0	0.0099
AC008667.3	0	0	0	0	0	0	0	0	0	0	0	0.0369	0	0	0	0	0	0	0	0	0	0	0	0	0	0.0301	0	0.0267	0	0	0.0366	0	0	0	0	0.0285	0	0	0	0	0	0	0	0	0	0	0.0356	0	0
LINC01872	0	0	0	0	0	0	0	0	0	0	0	0	0	0	0	0	0	0	0	0	0	0	0.012	0.0144	0	0	0	0	0	0	0	0	0	0	0	0	0	0	0	0	0	0	0	0	0	0	0	0	0
AC011840.2	0	0	0	0.011	0	0	0	0	0	0	0	0	0	0	0	0	0	0	0	0	0	0	0	0	0	0.0109	0	0	0	0.0136	0	0	0	0	0.0258	0	0	0	0	0	0	0	0	0	0	0	0.0129	0	0
AC007656.2	0	0	0	0	0	0	0	0	0	0	0	0	0	0	0	0	0	0	0	0	0	0	0	0	0	0	0	0	0	0	0	0	0	0	0	0	0	0	0	0.0331	0	0	0	0	0	0	0	0	0
AP003385.3	0	0	0.0316	0	0	0	0	0	0	0	0	0	0	0	0	0	0	0	0	0	0	0	0	0	0	0	0.0343	0	0	0	0	0	0	0	0	0	0	0	0	0	0	0	0	0	0	0	0	0	0
AL512308.1	0	0	0	0	0	0	0	0	0	0	0	0	0.0138	0	0	0	0	0	0	0	0	0	0	0	0	0	0	0	0	0.007	0	0	0	0	0	0	0	0	0	0	0	0	0	0	0	0	0	0	0
AC011503.1	0.0083	0	0.0075	0	0	0	0	0	0	0	0	0	0	0.0074	0	0	0	0	0.0123	0.0064	0	0.0128	0.0114	0	0	0.0213	0	0	0.0081	0	0.0087	0	0	0	0.0084	0.0067	0	0	0.0063	0	0.0219	0	0	0.0079	0	0	0	0.0084	0
LINC02539	0	0	0	0	0	0	0	0	0	0	0	0	0	0	0	0	0	0	0	0	0	0	0	0	0	0	0	0	0	0	0	0	0	0.0239	0	0	0	0	0	0	0	0	0.0152	0	0	0	0	0	0
AC132660.2	0	0	0	0	0	0	0	0	0	0	0	0	0	0	0	0	0	0	0	0	0	0	0	0	0	0	0	0	0	0	0	0	0	0	0	0	0	0	0	0	0	0	0	0	0	0	0	0	0
CCDC18-AS1	0.1544	0.1922	0.184	0.2894	0.0471	0.1364	0.1704	0.2032	0.1063	0.1439	0.2024	0.3607	0.3059	0.5455	0.216	0.0736	0.1655	0.1589	0.3244	0.0623	0.0346	0.1867	0.2182	0.2802	0.1562	0.421	0.2783	0.195	0.3644	0.2	0.3902	0.1269	0.241	0.1364	0.1902	0.183	0.0504	0.2283	0.0946	0.2748	0.3016	0.1473	0.1706	0.2298	0.0765	0.1321	0.1785	0.1759	0.1861
MGC15885	0	0	0	0	0	0	0	0	0	0	0	0	0	0.0071	0	0	0	0	0	0	0	0	0	0	0	0	0	0	0	0	0	0	0	0	0	0	0	0	0	0	0	0	0	0	0	0	0	0	0
LINC00463	0	0	0	0	0	0	0	0	0	0	0	0	0	0	0	0	0	0	0	0	0	0	0	0	0	0	0	0	0	0	0	0	0	0	0	0	0	0	0	0	0	0	0	0	0	0	0	0	0
AL355997.1	0.0088	0.012	0.0079	0.0075	0.0103	0.0412	0.0091	0	0.0094	0.0068	0	0.0185	0	0.0467	0	0	0.009	0.0129	0	0.0068	0	0	0	0.0362	0.0202	0.0376	0.0172	0.02	0	0.0373	0	0.02	0	0.0228	0.0177	0.0143	0.0084	0.0122	0.0067	0.0086	0.0077	0.0147	0.0217	0.0084	0	0.0078	0.0089	0	0
NECTIN1-AS1	0.0347	0	0	0.0298	0	0	0	0	0	0	0	0	0	0	0	0	0	0	0	0	0	0	0	0	0	0	0	0	0	0	0	0	0	0	0	0	0	0	0.0266	0	0	0	0	0	0	0.0309	0	0	0
AL049840.6	0	0.024	0.0635	0.0907	0.0824	0	0.1464	0.0701	0	0.0273	0.0366	0.074	0.1852	0.2497	0.1069	0	0.0725	0.155	0	0.0546	0	0.1635	0.0482	0	0.0404	0.0603	0.0689	0.321	0.3085	0.112	0.0734	0	0.1483	0	0.0355	0.1142	0	0.0245	0.0269	0.1375	0.1547	0.0294	0.174	0.1341	0.0696	0.0626	0.3565	0	0.1352
AL139237.1	0	0	0	0	0	0	0	0	0	0	0	0	0	0	0	0	0	0	0	0	0	0	0	0	0	0	0	0	0	0	0	0	0	0	0	0	0	0	0	0	0	0	0	0	0	0	0	0	0
LINC02195	0	0.0451	0.0596	0.1702	0	0.124	0.1375	0	0	0	0	0.2084	0	0.8789	0	0	0	0	0.0977	0.0512	0	0	0	0.0544	0	0.1698	0.2587	0	0.0644	0	0.0689	0	0	0.1715	0	0	0	0	0	0	0.1742	0	0.0544	0.063	0	0.0588	0	0.2014	0
AC080038.2	0.0459	0	0	0.0394	0	0	0.1433	0	0	0	0.0477	0.2414	0.0967	0	0	0	0	0	0	0.0356	0	0	0	0	0	0	0	0	0.0447	0	0	0	0.0967	0	0	0	0	0	0	0	0.0404	0.0384	0	0	0.0454	0	0	0	0
AP001496.4	0	0.0167	0	0	0.0286	0	0	0	0	0	0	0	0	0.0108	0	0	0	0.0179	0	0	0	0	0.0084	0	0.014	0	0	0	0	0	0	0	0	0	0	0	0	0	0	0.0239	0	0	0	0.0116	0	0	0	0	0
Z94721.3	0.0581	0	0.0524	0.0832	0.0454	0	0.0202	0	0	0.015	0	0.0204	0.0204	0	0.1472	0.0477	0.0998	0.0854	0.0573	0.1503	0.0241	0.1801	0	0.0799	0	0.0166	0	0.0295	0.0189	0.0617	0.1416	0	0.0408	0.0252	0	0.1415	0.0372	0.1081	0.0445	0.0947	0.0341	0.0162	0.0479	0.0739	0	0	0.0393	0	0.0248
AL442125.1	0	0.0355	0.0156	0.0397	0.0203	0.0705	0.0361	0.0288	0.0062	0.0045	0	0.0061	0.0487	0.0307	0.0088	0.0047	0	0	0.0256	0.0045	0	0.0179	0.0198	0.0095	0.0066	0.0247	0.1018	0.0176	0.045	0.0306	0.006	0.1516	0	0.015	0.0175	0.0141	0.0111	0.0282	0.0088	0.0056	0.0203	0.0097	0.0238	0.011	0.0171	0.0103	0.0234	0.047	0.0074
LINC00535	0.1346	0.0614	0.054	0.0836	0.0351	0.0281	0.0467	0.0447	0.1287	0.0581	0.0545	0.063	0.0473	0.0863	0.0796	0.0614	0.0694	0.1099	0.0775	0.0987	0.0652	0.0695	0.0872	0.1974	0.0344	0.1218	0.0806	0.0285	0.124	0.0476	0.0156	0.0854	0.0788	0.0875	0.068	0.0486	0.0862	0.1617	0.1202	0.0804	0.0855	0.1127	0.0925	0.0285	0.1037	0.0999	0.1365	0.0684	0.0479
AC026785.3	0	0	0	0	0	0.0134	0	0	0	0	0	0	0	0	0	0	0	0	0	0	0	0	0	0	0	0	0.014	0	0.014	0	0	0	0	0	0.0144	0	0	0	0	0	0	0	0	0	0	0	0	0	0
Z98257.2	0	0	0	0	0	0	0	0	0	0	0	0	0	0	0	0	0	0	0	0	0	0	0	0	0	0	0	0	0	0.0251	0	0	0	0	0	0	0	0	0	0	0	0	0	0	0	0	0	0	0
LINC01210	0	0	0	0	0.0062	0	0	0	0	0	0	0	0	0	0	0	0	0	0	0	0	0	0	0	0	0	0	0	0.0051	0.0056	0	0	0	0	0	0	0	0	0	0	0	0	0	0	0	0	0	0	0
PTGER4P2-CDK2AP2P2	0	0	0	0.0053	0	0	0	0.0062	0	0	0	0	0	0	0.0094	0.0051	0	0	0	0	0	0.0193	0	0	0	0	0	0	0	0	0	0	0	0	0	0.005	0	0	0	0	0	0	0	0	0	0	0	0	0
AC012442.2	0.1826	0.0624	0.0824	0.1178	0	0.0858	0.3804	0.091	0.0982	0.0709	0.2375	0.1441	0.0481	0.3648	0.0694	0.2251	0.1883	0.2013	0.1351	0.2481	0	0.0708	0.1879	0.226	0.1575	0.1957	0.3131	0.139	0	0.1454	0.2384	0	0.0963	0.2373	0.0922	0.0741	0.0878	0.0956	0.1049	0.2679	0.0402	0.3439	0.0753	0.1307	0.1809	0.122	0	0.0929	0.2927
AL590652.1	0.0075	0.0052	0.0102	0.0681	0	0.0177	0.0472	0.0113	0	0.0029	0	0.0159	0.0119	0.0235	0.0172	0	0.0233	0.0055	0.0223	0	0	0.0234	0.0104	0.0031	0	0.0162	0.0111	0.0057	0.0294	0	0.0039	0.0043	0.008	0.0098	0.0076	0.0061	0.0073	0.029	0.0058	0.0295	0.0199	0.0063	0	0.0036	0.0075	0.0135	0.0038	0.0077	0.0194
AC093525.7	0	0.0037	0	0.0046	0	0.0151	0	0.0053	0	0	0.0111	0	0	0.0143	0	0	0.011	0.0157	0	0	0	0	0	0	0	0.0046	0.0052	0.0163	0.0052	0.0057	0	0	0	0	0	0.0174	0	0.0075	0	0.0052	0.0047	0	0.0044	0.0051	0	0	0.0109	0	0
ZNF528-AS1	0.1074	0.1285	0.0394	0.1298	0.0866	0.0694	0.1678	0.1572	0.0614	0.06	0.0489	0.2119	0.1662	0.2354	0.0612	0.0772	0.045	0.0691	0.1043	0.0573	0.1003	0.0884	0.0737	0.1024	0.081	0.1813	0.1019	0.0613	0.1538	0.0855	0.1577	0.0805	0.092	0.1439	0.0949	0.0981	0.029	0.0866	0.0925	0.1542	0.0827	0.0899	0.0554	0.1184	0.0731	0.0957	0.0238	0.1058	0.0904
AC026369.2	0.2115	0.0603	0.1114	0.0606	0.062	0.0331	0	0.1406	0.019	0.0274	0.165	0.2968	0.1114	0.1095	0.134	0.0724	0.109	0.0777	0.0261	0.0821	0.0659	0.1912	0.1693	0.0291	0.0608	0.0604	0.1727	0.0671	0.1375	0.0187	0.1289	0.161	0.0743	0.5268	0.0712	0.0859	0	0.1229	0.0945	0.586	0.0465	0.059	0.1308	0.1177	0	0.157	0.1251	0.0538	0.0678
AC005005.4	0	0.0008	0	0.004	0	0	0.0024	0.0023	0	0.0036	0.0012	0.0037	0	0.001	0.0035	0.0019	0.0012	0	0	0	0	0	0.0016	0.0038	0.0013	0	0.0034	0.0027	0.0068	0.0025	0.0012	0.0027	0	0.003	0.0023	0.0009	0.0022	0.0008	0.0036	0.0023	0	0.0029	0.0029	0.0022	0	0.0021	0.0024	0	0.003
AL713851.1	0	0	0	0	0	0	0	0	0	0	0	0	0	0	0	0	0	0	0	0	0	0	0	0	0	0	0	0	0	0.0047	0	0	0	0	0	0	0	0	0	0	0	0	0	0	0	0	0	0	0
AL049541.2	0	0	0	0	0	0	0	0	0	0	0	0	0	0	0	0	0	0	0	0	0	0	0	0	0	0	0	0	0	0	0	0	0	0	0	0	0	0	0	0	0	0	0	0	0	0	0	0	0
AL590648.2	0	0	0	0	0	0	0	0	0	0	0	0	0	0	0	0	0	0	0	0	0	0	0	0	0	0	0	0	0	0	0	0	0	0	0	0	0	0	0	0	0	0	0	0.0083	0	0	0	0	0
AC007383.1	0.5443	0.6032	0.6268	0.5001	0.6601	0.8992	0.6058	0.5426	0.323	0.6561	0.4101	0.7702	0.7317	1.0163	0.428	0.3392	0.7932	0.1931	0.5276	0.3351	0.5611	0.4073	0.708	0.6347	0.4747	0.6758	0.5516	0.4141	1.4458	1.5342	0.3332	0.3857	0.4749	0.317	0.379	0.3352	0.1984	0.5498	0.6754	0.7707	0.4458	0.6283	0.4798	0.6623	0.3903	0.4013	0.8184	1.0689	0.4813
LINC02454	0	0	0	0	0	0	0	0	0	0	0	0	0	0	0	0.0086	0.0108	0	0	0	0	0	0	0.0172	0	0.009	0	0	0	0	0.0109	0.0119	0	0	0	0	0	0	0	0.0102	0	0	0	0	0	0	0	0	0.0134
AC025279.1	0.0081	0.0303	0.0436	0.0069	0.0142	0.0114	0.0503	0.0321	0.0347	0.0313	0.0042	0.0678	0.0424	0.0393	0.0061	0.0364	0.0166	0.0118	0	0.0094	0.0201	0.0125	0.0166	0.0133	0.0093	0.0345	0.0197	0.0153	0.0393	0.0257	0.0379	0.0138	0.017	0.0105	0.0285	0.0262	0.0116	0.0197	0.0093	0.0276	0.0071	0.0303	0.0299	0.0231	0.012	0.0215	0.0613	0.0287	0.0413
AC105206.2	0.1507	0.0515	0.034	0.0648	0.1325	0.1416	0.0785	0.0751	0.1621	0.0293	0.1176	0.2379	0.0794	0.1003	0.1146	0.031	0.0388	0.0554	0.1115	0	0.0939	0	0.0258	0.1554	0.0866	0.2585	0.0369	0.086	0.2572	0.12	0.0787	0	0	0.0979	0.038	0.1224	0	0	0.1154	0	0.0995	0.0946	0.0311	0.1438	0.0373	0.0671	0	0.1916	0
LINC02443	0	0	0	0	0	0	0	0	0	0	0	0	0	0	0	0.0037	0	0	0	0	0	0.0069	0	0	0	0.0038	0	0	0	0.0047	0	0	0	0	0	0	0	0	0	0	0	0	0	0	0	0	0	0	0
AP000223.1	0	0.1906	0.0629	0.1198	0.0408	0.2291	0.2177	0.2431	0.2623	0.0812	0.2175	0.22	0.1469	0.0928	0.1059	0.1145	0.0359	0.1024	0.2578	0.2164	0.1302	0.108	0.1434	0.1437	0.0801	0.0597	0.1024	0.0795	0	0.1849	0.0364	0.0796	0.2204	0.0905	0.1055	0.0566	0.1004	0.1944	0.0534	0.1363	0.2452	0.0583	0.0575	0.0997	0	0.3104	0.212	0.1772	0
LINC00311	0.0372	0	0	0	0.0436	0.0233	0.0516	0.0124	0.0133	0.0385	0.0258	0	0	0	0.0188	0.0102	0	0.0546	0.0183	0	0	0.0384	0.051	0.0307	0.0855	0.0106	0.0364	0.0094	0.0363	0.0132	0.0259	0.0141	0.0784	0.0161	0.0125	0.0604	0	0.0259	0	0.0242	0	0.0311	0.0409	0.0118	0	0.0331	0.0251	0.0378	0.0159
AC104664.1	0	0	0	0	0	0	0	0.0135	0	0	0	0	0	0	0	0	0	0	0	0	0	0	0	0	0	0	0	0.0309	0	0.0144	0	0	0	0	0	0	0	0	0	0	0	0	0	0	0	0	0	0.0138	0.0174
AC073046.3	0.0301	0.0206	0	0.0777	0.106	0.0283	0.0314	0.1202	0	0.0234	0.0941	0.0634	0.0318	0	0.0458	0.0248	0	0	0.0446	0	0	0	0.062	0.0497	0	0.0258	0.1771	0.0229	0	0	0.0629	0	0	0	0.0304	0	0	0	0	0.0295	0.0265	0.0252	0.0497	0.0287	0	0.0805	0	0	0
PRKCA-AS1	0	0.005	0.0066	0.0063	0	0.0069	0	0	0	0	0	0	0	0	0	0	0	0	0	0	0	0	0	0	0	0	0	0.0056	0.0071	0	0	0	0	0	0	0	0	0	0.0056	0	0.0065	0	0	0	0	0	0	0.0075	0.0094
AF131215.2	0	0	0	0	0	0	0	0	0	0	0	0	0	0	0	0	0	0	0	0	0	0	0	0	0	0	0	0	0	0	0	0	0	0	0	0	0	0	0	0	0	0	0	0	0	0	0	0	0
LINC02140	0	0	0	0	0	0.0071	0	0	0	0	0	0	0	0	0	0	0	0	0	0.0059	0	0	0	0	0	0	0	0	0.0074	0	0	0	0	0	0	0	0	0	0	0	0	0	0	0	0	0	0	0	0
AL732437.1	0	0	0	0	0	0	0	0	0	0	0	0	0	0	0	0	0	0	0	0	0	0	0	0	0	0	0	0	0	0	0	0	0	0	0	0	0	0	0	0	0	0	0	0	0	0	0	0	0
AL121970.1	0	0	0	0	0	0	0.0218	0	0	0	0	0	0	0	0	0	0	0	0	0	0	0	0	0.0172	0	0	0	0	0	0	0	0	0	0	0	0	0	0	0	0	0	0	0	0	0	0	0	0	0
AL132780.2	0.2257	0.6535	0.2636	0.2054	0.3424	0.0998	0.4561	0.5028	0.2856	0.2784	0.1519	0.6006	0.3497	0.3181	0.2018	0.3817	0.2326	0.5463	0.4714	0.34	0.1819	0.1029	0.264	0.5036	0.2289	0.6715	0.3381	0.1515	0.4401	0.3241	0.3188	0.4849	0.3359	0.0517	0.4959	0.2802	0.3827	0.3426	0.3049	0.3634	0.2453	0.2777	0.3393	0.4305	0.1183	0.3666	0.0808	0.243	0.2212
NSMCE1-DT	0.0154	0.0176	0.0371	0.053	0.0301	0.0241	0.0535	0.0102	0.0166	0.016	0.016	0.0756	0.0216	0.0182	0.039	0.0084	0.0159	0.0075	0.0456	0	0.0128	0.0159	0.0352	0.0381	0.0059	0.0308	0.0151	0.0313	0.0501	0.0218	0.0643	0.0293	0.0325	0.0334	0.0104	0.0292	0.0148	0.0179	0.0079	0.0402	0.0226	0.0387	0.0296	0.0245	0.0254	0.0137	0.0625	0.0365	0.0132
AC104809.1	5.6357	1.1996	0.7768	0.6047	0.9994	2.6588	0.0862	9.7921	3.6318	2.8287	4.7959	3.1958	4.927	0.3012	10.4564	14.1291	2.414	3.3571	0.9796	1.1306	3.0409	3.0144	7.9186	2.4642	3.1584	0.3973	0.8594	0.2267	0.1533	2.5917	2.7484	3.7414	11.8842	0.3764	1.0695	3.5405	3.1094	1.9453	7.4326	0.5017	0.1456	1.1497	2.9482	0.7656	7.1458	6.3483	2.87	1.961	2.9179
AC008870.3	0	0	0	0	0	0	0	0	0	0	0	0	0	0	0	0	0	0	0	0	0	0	0	0	0	0	0	0	0	0	0	0	0	0	0	0	0	0	0	0	0	0	0	0	0	0	0	0	0
AC021351.1	0	0	0	0	0	0	0	0	0	0	0	0	0	0	0	0	0	0	0	0	0	0	0	0	0	0	0.0117	0	0	0	0	0	0	0	0	0	0	0	0	0	0	0	0	0	0	0	0	0	0
AC107031.1	0	0	0	0	0.0656	0	0	0	0	0	0	0	0	0	0	0	0	0	0	0	0	0	0	0	0	0	0	0	0	0	0	0	0	0	0	0	0	0.039	0	0	0.0492	0	0	0	0	0	0	0	0
AL691432.2	2.0473	1.4064	1.2376	1.236	1.5742	1.6996	1.4377	2.1167	2.3148	1.4572	1.2483	2.2544	1.1941	1.4031	1.028	2.1671	1.9237	2.0853	1.0849	1.7519	1.1386	1.1512	1.8354	2.0264	1.4997	1.4695	2.2856	1.1882	1.9592	1.3445	2.1679	1.4133	1.6064	1.4972	1.4709	1.7316	0.9333	1.1026	1.7425	1.89	0.8797	1.7372	1.3114	0.9627	1.4615	1.7562	1.6222	1.4139	1.1477
AC000123.1	0.3009	0.5143	0.3055	0.2586	0.2205	0.318	0.2741	0.2999	0.0405	0.2629	0.1565	0.4353	0.317	0.7678	0.4003	0.1236	0.3101	0.3317	0.1669	0.0876	0.0937	0.1749	0.4643	0.1241	0.4756	0.3547	0.3316	0.5437	0.4401	0.4392	0.707	0.3435	0.2379	0.6353	0.3797	0.1527	0.2891	0.3935	0.2304	0.4781	0.4963	0.2203	0.3101	0.4305	0.1117	0.3351	0.3814	0.2677	0.2893
AL355483.3	0	0	0	0	0	0	0	0	0	0	0	0	0	0	0	0	0	0	0	0	0	0	0	0	0	0	0	0	0	0	0	0	0	0	0	0	0	0	0	0	0	0	0	0	0	0	0	0	0
AC108673.2	1.1335	4.0866	5.6113	3.8677	6.9265	10.8094	3.8984	2.6364	5.431	3.2552	3.4307	2.3131	3.6556	4.6954	1.1489	1.3828	1.9118	1.9688	3.5068	1.4398	3.1232	3.1411	1.9555	1.8132	2.5665	2.886	6.6628	4.678	10.9186	4.1204	2.5468	3.7645	1.521	1.9191	4.3001	2.9835	2.4754	2.1562	2.5247	3.2576	1.7528	1.3222	4.4187	3.8657	4.3875	1.8973	6.1649	7.4753	3.6552
AL157359.1	0	0	0	0	0	0	0	0	0	0	0	0	0	0	0	0	0	0	0	0	0	0	0	0	0	0	0	0	0	0	0	0	0	0	0	0	0	0	0	0	0	0	0	0	0	0	0	0	0
AC004593.1	0.0537	0.0262	0.0208	0.0132	0.036	0.0216	0.04	0.0689	0.0661	0.0716	0.016	0.0323	0.0728	0.0204	0.0117	0.0631	0.1108	0.0903	0.0568	0.0834	0	0.0238	0.0263	0.038	0.0265	0.0197	0.0301	0.0117	0.0225	0.0163	0.0962	0	0.0809	0	0.0388	0.0872	0	0.0321	0.0294	0.0525	0.0405	0.0642	0.019	0.022	0.0304	0.041	0.0078	0	0
AC020907.2	0	0	0	0	0	0	0	0	0	0	0	0	0	0	0	0	0	0	0	0	0	0	0	0	0	0	0	0	0	0	0	0	0	0	0	0	0	0	0	0	0	0	0	0	0	0	0	0	0
LINC00160	0	0.0136	0	0	0	0.0559	0	0	0	0	0	0	0	0	0	0.0163	0	0	0	0	0	0	0	0	0	0	0.0194	0	0	0	0	0	0	0	0	0	0	0	0	0	0	0	0	0	0	0	0	0	0
ARSD-AS1	0	0	0	0	0	0	0	0	0	0	0	0	0	0	0	0	0	0	0	0	0	0	0	0	0	0	0	0	0	0	0	0	0	0	0	0	0	0	0	0	0	0	0	0	0	0	0	0	0
DNAH10OS	0.0776	0.0641	0.0817	0.1028	0.0455	0.1002	0.0741	0.0645	0.073	0.0753	0.0706	0.1497	0.092	0.1033	0.172	0.0584	0.0766	0.114	0.0718	0.0527	0.0805	0.0852	0.122	0.1013	0.1078	0.122	0.1204	0.0836	0.0757	0.0755	0.1148	0.096	0.0682	0.0798	0.1077	0.0709	0.0777	0.1601	0.0891	0.1675	0.0967	0.0974	0.072	0.0524	0.0544	0.095	0.0983	0.1315	0.087
AL358613.3	0	0	0	0	0	0	0	0	0	0	0	0	0	0	0	0	0	0	0	0	0	0	0	0	0	0	0	0	0	0	0	0	0	0	0	0	0	0	0	0	0	0	0	0	0	0	0	0	0
AC019185.1	0	0	0	0	0	0	0	0	0	0.029	0	0	0	0	0	0	0	0	0	0.029	0	0	0	0	0.0429	0	0.0731	0	0	0	0	0	0	0	0	0	0	0	0.0286	0	0	0	0	0	0.037	0	0.0378	0	0.0957
LINC02421	0	0	0	0.0053	0	0	0	0	0	0	0	0.0195	0	0.0055	0	0	0	0.0091	0.0092	0	0	0	0	0.0102	0.0071	0.0053	0	0.0141	0.006	0	0	0	0	0	0.0062	0	0	0	0	0	0.0054	0	0	0	0	0	0.0063	0	0
AL391095.2	11.3461	15.6217	22.6596	7.2816	22.1508	18.8095	7.5911	12.8454	29.9306	12.882	41.771	11.8307	8.8722	9.2057	25.0574	11.0936	7.5144	16.4498	31.4495	8.409	21.7425	6.9231	4.4723	7.4954	25.0237	8.9355	13.0773	30.0001	25.7818	16.4599	16.8356	23.621	16.3474	14.1427	24.7765	10.0443	25.111	6.0878	4.0489	7.5297	6.7304	8.0344	23.2008	18.3628	18.9115	6.7697	42.4295	23.6521	17.6413
ATP2B2-IT1	0	0	0	0	0	0	0	0	0	0	0	0	0	0	0	0	0	0	0	0	0	0	0	0	0	0	0	0	0	0	0	0	0	0	0	0	0	0	0	0	0	0	0	0	0	0	0	0	0
AC103726.1	0	0	0	0	0	0	0	0	0	0	0	0	0	0	0	0	0	0	0	0	0	0	0	0	0	0	0	0	0	0	0	0	0	0	0	0	0	0	0	0.04	0	0	0	0	0	0	0	0	0
AL138828.1	0	0.0165	0.0153	0.0125	0.0028	0	0.0176	0.0024	0	0	0.0025	0	0.0051	0.015	0.011	0.006	0.0025	0.0036	0.0072	0	0	0.0037	0.005	0.006	0	0.0124	0.0142	0.0092	0.0165	0.0308	0.0151	0.0055	0	0.0063	0.0098	0.0098	0.007	0.0034	0.0019	0.0047	0.0383	0.0081	0.0279	0.0138	0.012	0.0086	0.0123	0.0123	0.0062
AC010680.2	0.0183	0.0251	0.0165	0	0	0	0.0095	0.0366	0	0.0142	0	0.0289	0.0097	0.0163	0	0.0075	0	0	0.0407	0	0	0	0.0189	0	0.0211	0.0079	0	0.007	0.0179	0	0.0096	0.0105	0	0.0238	0.0093	0	0.0088	0.0128	0	0	0.0242	0.023	0	0.0087	0.0091	0.0245	0.0279	0	0
AC007497.1	0	0	0.0624	0.0595	0.0811	0	0	0.0345	0	0	0	0	0.0365	0.0307	0.0526	0	0	0.0508	0	0	0.0431	0	0	0.0285	0.0795	0.0297	0.0678	0.0263	0.1349	0	0	0	0	0	0	0	0	0	0	0	0.0913	0	0	0.033	0.0343	0.0308	0	0	0.0444
LINC00504	0.0229	0.0391	0.0172	0.0393	0.0447	0.0143	0.0555	0.057	0.0328	0.0562	0.0079	0.1283	0.0441	0.0473	0.0232	0.0376	0.0118	0.0056	0.0395	0.0148	0.019	0.059	0.0523	0.0189	0.0175	0.0196	0.0261	0.0058	0.0631	0.0162	0.0955	0.0304	0	0.0495	0.0269	0.0587	0.0037	0.0159	0.0058	0.1043	0.0168	0.0638	0.0785	0.04	0.0302	0.0339	0.0232	0.0387	0.0684
AC011294.1	0	0.019	0.0063	0.0359	0.0163	0	0.0362	0.0347	0	0.0054	0	0.0146	0.0073	0.0741	0	0.0286	0.0143	0	0	0	0	0	0.0095	0.0057	0	0.0179	0.0272	0.0106	0.0407	0.0074	0.0073	0	0	0	0.0421	0.0056	0.0267	0	0.0053	0	0.0184	0.0116	0	0.0133	0.0069	0	0	0.0071	0.0357
AC093525.6	0	0.0066	0	0.0083	0.0114	0.0182	0.0606	0.1353	0	0	0	0.0306	0	0.0947	0.177	0	0	0	0.1579	0.0452	0	0	0.0067	0	0	0.0166	0	0.0369	0	0	0	0	0.0614	0	0.0392	0.0157	0	0	0	0	0.0427	0.0406	0	0.0093	0	0.0778	0	0.0592	0.0124
LINC01165	0	0	0	0.0103	0.014	0	0.0249	0.0119	0	0	0	0.0126	0	0	0	0	0	0	0	0.0093	0	0.0185	0	0	0.0137	0.0103	0	0	0.0233	0	0	0	0	0	0	0.0097	0	0	0	0.0117	0	0.01	0	0	0	0	0	0	0
AC243773.2	0	0.0518	0	0.1303	0	0.0712	0.1579	0.0756	0.0815	0	0	0	0.0799	0.1346	0	0	0	0.1114	0	0	0	0	0	0.1251	0	0	0	0.0577	0	0	0	0	0.1599	0	0	0	0	0	0	0	0	0	0.0625	0	0	0	0.2306	0	0
AC097372.1	0	0	0	0	0	0	0	0	0	0	0	0	0	0	0	0	0	0	0	0	0	0	0	0	0	0	0	0	0	0.0281	0	0	0	0	0	0.0215	0	0	0	0	0.0233	0	0	0	0	0	0	0	0
AC126323.5	0	0	0	0	0	0	0	0	0	0	0	0	0	0	0	0	0	0	0	0	0	0	0	0	0	0	0	0	0	0	0	0	0	0	0	0	0	0	0	0	0	0	0.027	0	0	0	0	0	0
AC012213.3	0.025	0.0171	0.0225	0	0.1464	0	0.026	0.0747	0.0269	0.0582	0.026	0.0263	0	0	0.038	0.041	0.103	0.0367	0.0739	0.0194	0	0	0.1028	0.103	0	0.0214	0.0245	0	0.0731	0.1326	0.1304	0	0.1053	0.0325	0.0504	0.0406	0.024	0.0348	0.0382	0.0488	0.022	0.0418	0.0206	0.0238	0.0495	0.089	0.0253	0	0.064
AC011451.4	0	0.0051	0	0.0129	0	0	0.0078	0	0	0.0058	0	0.0158	0	0.0067	0	0	0	0	0	0	0	0	0	0.0062	0	0.0193	0	0	0	0	0	0	0	0	0.0076	0	0	0	0	0.0073	0	0.0063	0.0062	0	0	0	0	0	0
AC019209.1	0	0	0	0	0	0	0	0	0	0	0	0	0	0	0	0	0	0	0	0	0	0	0	0	0	0	0	0	0	0	0	0	0	0	0	0	0	0	0	0	0	0	0	0	0	0	0	0	0
AC010727.1	0.0103	0	0	0	0	0	0	0.0205	0	0	0	0.0108	0.0217	0.0091	0.0156	0.0085	0	0	0	0.008	0	0	0.0071	0	0	0.0176	0	0	0.01	0	0.0215	0	0.0217	0	0.0104	0	0	0.0072	0	0	0	0	0	0	0	0	0	0	0.0132
USP2-AS1	0.0402	0.0316	0.0345	0.0656	0.0283	0.0208	0.0272	0.012	0.0389	0.0328	0.0732	0.0592	0.0572	0.0268	0.0703	0.1436	0.0456	0.0561	0.0297	0.0452	0.0701	0.0748	0.0799	0.0646	0.0647	0.0551	0.0709	0.0459	0.049	0.0789	0.1322	0.0482	0.0509	0.0131	0.0223	0.0392	0.0232	0.0449	0.0523	0.0845	0.053	0.0572	0.0729	0.0153	0.0597	0.0483	0.108	0.1308	0.0335
AC104088.3	0	0	0.0083	0	0	0	0	0	0	0	0	0	0	0	0	0	0	0	0	0	0	0	0	0	0	0.0237	0.009	0	0	0.0098	0	0	0.0194	0	0	0	0	0	0	0	0	0	0	0	0	0	0	0	0
AL161430.1	0.1617	0.1769	0.9634	0.3614	0.3792	1.185	0.4041	0.4514	0.9393	0.0754	0.3702	0.1361	0.6135	0.5168	0.0492	0.1594	0.0667	0.3328	0.0957	0.0753	0.1612	0.0501	3.3056	0.0534	0.3346	0.0832	0.8872	0.7629	3.1224	0.6181	0	1.1447	0.4092	0.5464	0.3919	0.3151	0.1865	0.2256	0.1238	0.1265	0.1707	0.1353	1.0402	0.1234	0.8327	0.4323	2.3287	0.2303	0.1659
AC098679.1	0	0	0	0	0	0	0	0	0	0	0	0	0	0	0	0	0	0	0	0	0	0	0	0	0	0	0	0	0	0	0	0	0	0	0	0	0	0	0	0	0	0	0	0	0	0	0	0	0
AF186192.1	0.1018	0	0.0306	0.0292	0.0398	0.0637	0.106	0.1691	0	0.0264	0	0.0357	0.0358	0.0602	0.0516	0.0557	0	0.0499	0.0502	0.1317	0	0.0526	0.0698	0	0.156	0.0873	0	0.0258	0.0662	0.036	0.0709	0	0	0.0882	0.2055	0.0275	0.0326	0.071	0.026	0.1327	0.0597	0	0.028	0.0647	0.0672	0.0907	0	0.0345	0.0435
GATA3-AS1	0.0082	0.0056	0	0	0	0.0154	0	0.0571	0	0	0	0.0086	0.0086	0	0	0	0.0084	0.012	0	0	0	0	0	0	0	0	0	0.0062	0.008	0.0087	0	0	0.0173	0	0	0	0	0	0	0	0	0	0.0067	0.0078	0.0081	0	0.0083	0.0333	0.021
AC008147.1	0	0	0	0.0513	0	0	0	0	0	0	0	0	0	0	0	0	0	0	0	0	0	0	0	0	0	0	0	0	0	0	0	0	0	0	0	0	0	0	0	0	0	0	0	0	0	0	0.0606	0	0
AL590705.3	0.2047	0.056	0.1478	0.176	0.048	0	0.4689	0.1224	0.1321	0.1272	0.1278	0.0431	0.4314	0.1817	0	0.0336	0.2954	0	0.1817	0.1271	0	0.1269	0.5336	0.1013	0.1883	0.0702	0.1203	0.1558	0.1597	0.2173	0.1283	0.2805	0.259	0.3724	0.2067	0.0332	0.118	0.1142	0.3135	0.2402	0.1441	0.3426	0.2026	0.0781	0.1216	0.2553	0.4152	0.0416	0
AP000251.1	0	0	0.0213	0	0	0	0	0	0.0254	0.0183	0.0491	0.0248	0	0.021	0	0.0388	0	0.0347	0	0.0367	0	0.0366	0	0	0	0.0405	0.0463	0	0.046	0	0.074	0	0.0498	0	0	0	0	0.0165	0	0	0	0	0.0389	0	0	0	0.0958	0	0
AL133371.3	0	0	0	0	0.0222	0	0.0787	0.0188	0	0	0	0	0	0	0	0	0	0	0	0.0147	0	0	0	0	0	0.0324	0	0.0288	0.0553	0	0	0.0216	0	0.0246	0.0191	0	0.0182	0	0	0.0185	0	0	0	0	0	0	0	0	0
AC135782.1	0	0	0	0	0	0	0	0	0	0	0.0094	0.019	0	0.008	0	0	0	0	0	0	0	0	0	0.0074	0	0	0	0	0	0.0096	0	0	0	0	0	0	0	0	0	0	0	0	0	0	0	0	0	0	0
AC008649.1	0	0	0	0.0323	0	0	0	0	0.0405	0	0	0	0	0	0	0.0309	0	0	0	0	0	0	0	0	0	0	0	0	0.0733	0	0	0	0	0	0	0	0	0	0	0	0	0	0	0	0	0	0	0	0.0482
AC010768.2	0	0.0234	0	0	0.0401	0	0	0	0	0	0	0	0	0	0	0	0	0	0.0506	0	0	0	0	0	0	0	0.0335	0	0.1001	0	0.0357	0	0	0	0.0346	0	0.0329	0	0	0	0	0	0	0	0	0	0	0	0
AC245452.4	0	0	0	0	0	0	0	0	0	0	0	0	0	0	0	0	0	0	0	0	0	0	0	0	0	0	0	0	0	0	0	0	0	0	0	0	0	0	0	0	0	0	0	0	0	0	0	0	0
AC025176.1	0.1063	0	0	0.0457	0	0	0.0554	0	0.0572	0	0	0	0.056	0.0472	0	0	0	0	0	0	0	0	0.0365	0.0877	0	0.0912	0	0	0	0	0.0555	0	0	0	0	0	0	0	0	0.104	0	0	0	0	0	0	0	0	0
AC027419.2	0	0	0	0	0	0	0	0	0	0	0	0	0	0	0	0	0	0	0	0	0	0	0	0	0	0	0	0	0	0	0	0	0	0	0	0	0	0	0	0	0	0	0	0	0	0	0	0	0
AL450426.1	0	0	0	0	0	0	0	0	0	0	0	0	0	0	0	0	0	0	0	0	0	0	0	0	0	0	0	0	0	0	0	0	0	0	0	0.0064	0	0	0	0	0	0	0	0	0	0	0	0	0
AC007342.1	0.0275	0	0.0248	0	0	0	0	0	0	0	0	0	0	0.0488	0	0.0226	0.0283	0	0	0	0	0.0426	0	0	0	0.0236	0.0269	0	0.0268	0	0	0	0	0	0	0.0446	0	0	0	0	0	0	0	0	0.0272	0	0	0	0
Z98745.1	0	0	0	0	0	0	0	0	0	0	0	0	0	0	0	0	0	0	0	0	0	0	0	0	0	0	0	0	0	0	0	0	0	0	0	0	0	0	0	0	0	0	0	0	0	0	0	0	0
AL031658.2	0	0	0	0	0.035	0	0	0	0	0	0	0	0	0	0	0	0	0	0	0	0	0	0	0	0	0	0	0	0	0	0	0	0	0	0	0	0	0	0	0	0	0	0	0	0	0	0	0	0
AC073091.1	0	0	0	0.0068	0	0	0	0	0	0	0	0	0	0	0	0	0	0	0	0	0	0	0	0	0	0	0	0	0	0	0	0	0	0	0	0	0	0	0	0	0	0	0	0	0	0	0	0	0
AL451165.2	2.0846	2.5962	2.1279	1.3652	2.3276	2.5877	2.0931	1.5832	2.5359	2.3134	1.6783	3.6297	1.8305	2.269	1.698	1.937	1.1511	3.7569	1.2117	2.1768	3.7093	0.6154	1.8554	2.9476	1.6832	2.1702	3.0391	0.6609	1.8875	2.0813	2.4103	1.8699	0.9943	1.7736	0.5512	1.5311	1.3831	1.8002	1.7671	2.0868	1.2009	3.1775	1.187	1.7042	1.4253	2.4542	1.988	2.3976	4.041
AL646090.1	0	0	0	0	0	0	0	0	0	0	0	0	0	0	0	0	0	0	0	0	0	0	0	0	0	0	0	0	0	0	0	0	0	0	0	0	0	0	0	0	0	0	0	0	0	0	0	0	0
AC055720.3	0	0	0	0	0	0	0	0	0	0.0317	0	0	0	0.1088	0	0	0	0	0	0	0	0	0	0	0	0	0	0	0	0	0	0	0	0	0	0	0	0	0	0	0	0	0	0	0	0	0	0	0
AC138028.2	0.0081	0.0055	0.011	0.0035	0.0142	0.0114	0.0168	0.004	0	0	0	0.0043	0.0043	0.0215	0.0062	0	0.0042	0	0.006	0	0	0.0063	0.0028	0.0033	0.0093	0.0139	0.0159	0	0.0355	0.0043	0.0084	0	0	0.0105	0.0204	0	0	0.0028	0	0.0079	0.0071	0.0034	0	0	0.004	0	0.0246	0.0123	0.0052
AC090907.3	0	0.0108	0.0285	0	0	0	0	0	0	0	0.0492	0	0.0166	0.056	0	0	0	0	0	0	0	0	0.0108	0.013	0.0363	0.0135	0	0.012	0.0154	0.0335	0	0	0	0.0205	0	0	0	0.011	0	0.0154	0	0.0132	0	0	0.0156	0	0.016	0	0.0202
AL359813.2	0	0	0	0	0	0	0	0	0	0	0	0	0	0	0	0	0	0	0	0	0	0	0	0	0	0.0283	0	0	0.0644	0	0	0	0	0	0	0	0	0	0	0	0	0	0	0	0	0	0	0	0
AL360169.2	0	0	0	0.0297	0	0	0	0	0	0	0	0	0	0	0	0	0	0	0	0	0	0	0	0	0	0	0	0	0	0	0	0	0	0	0	0	0	0	0	0	0	0	0	0	0	0.0308	0	0	0
AC012501.2	0	0	0	0	0	0	0	0	0	0	0	0	0	0	0	0	0	0	0	0	0	0	0	0	0	0	0	0	0	0	0	0	0	0	0	0	0	0	0	0.0193	0	0	0	0	0	0	0	0	0
AL161447.2	0	0	0	0	0	0	0	0	0	0	0	0	0	0	0	0	0	0.0377	0	0	0	0	0	0	0	0	0	0	0	0	0	0	0	0	0	0	0	0	0	0	0.0226	0	0	0	0	0	0	0	0
AC067968.2	0	0	0	0	0	0	0	0	0	0	0	0	0	0	0	0	0	0	0	0	0	0	0	0	0	0	0	0	0	0	0	0	0	0	0	0	0	0	0	0	0	0	0	0	0	0	0	0	0
AC117422.1	0	0	0	0	0	0	0	0	0	0	0	0	0	0	0	0	0	0	0	0	0	0	0	0	0	0	0	0	0	0	0	0	0	0	0	0	0	0	0	0	0	0	0	0	0	0	0	0	0
AC068880.3	0	0	0	0	0	0	0	0	0	0	0	0	0	0	0	0	0	0	0	0	0	0	0	0	0	0	0	0	0	0	0	0	0	0	0	0	0	0	0	0	0	0	0	0	0	0	0	0	0
AC008894.1	0	0	0	0	0	0	0	0	0	0	0	0	0	0	0.0804	0	0	0	0	0	0	0	0	0	0	0	0	0	0	0	0	0	0	0	0	0	0	0	0	0	0	0	0	0	0	0	0	0	0
AC010969.1	0.1042	2.3224	0.6457	0.0119	0.2769	0.3197	0.0651	0.1108	0.1793	0.0162	1.3731	0.0292	0.0366	0.0802	0.1267	0.0228	0.5011	0.1225	0.1028	0.0054	0.1817	0	0.0667	0	0.0719	0.0119	0.0204	0.2114	0.9414	0.1032	1.0881	0.4441	2.2702	0.1715	0.1403	0.0507	0.2403	0.0194	0.1223	0.0815	0.0061	0.0233	0.3036	0.2451	0.1788	0.1361	0.1761	0.0283	0.6857
RPS6KA2-AS1	0	0	0	0	0	0	0	0	0	0	0	0	0	0.0275	0	0	0	0	0	0	0	0	0	0	0	0	0	0	0	0	0	0	0	0	0	0	0	0	0	0	0	0	0	0	0	0	0	0	0
NCBP2-AS1	0.0345	0.0236	0.0312	0.0297	0	0	0.0719	0	0	0.0268	0	0.0727	0.0364	0.0613	0.105	0.0284	0.0356	0.0508	0.1533	0	0	0	0.0237	0.1709	0	0.0592	0.1353	0.0263	0.101	0	0.0361	0	0	0	0.0697	0	0	0.0482	0.0264	0.0675	0.1215	0	0.0285	0	0	0.0615	0	0.0351	0
HECW1-IT1	0	0	0	0	0	0	0	0.0105	0	0	0	0	0	0	0	0	0	0	0	0	0	0	0	0	0	0.009	0	0	0	0	0	0	0	0	0	0	0	0	0	0	0	0	0	0	0	0	0	0	0
LINC00622	0.0494	0.0423	0.0669	0.0106	0.0435	0.0116	0.1287	0.0246	0.0399	0.0768	0.0129	0.039	0.0521	0.1317	0.0564	0	0.0764	0.0727	0.0549	0.0384	0.0924	0.0575	0.0339	0.0714	0.0568	0.1802	0.0363	0.0564	0	0.0262	0.1033	0	0.0782	0.0642	0.0374	0.0301	0.0119	0.0948	0.0095	0.0967	0.0435	0.1241	0.0102	0.1179	0.049	0.0551	0	0.0754	0.0317
AL359511.2	0	0	0	0	0	0	0	0	0	0	0	0	0	0	0	0	0	0	0	0	0	0	0	0	0	0	0	0	0	0	0	0	0	0	0	0	0	0	0	0	0	0	0	0	0	0	0	0	0
CASC20	0	0	0	0	0	0.0123	0	0	0	0	0	0	0	0	0	0	0	0	0	0	0	0	0	0	0	0.0224	0	0	0	0	0	0	0	0	0	0	0	0.0182	0	0	0	0	0	0	0	0	0	0	0
GABPB1-AS1	0.2869	0.197	0.1896	0.4962	0.098	0.2059	0.2905	0.2658	0.2272	0.1562	0.1587	0.4838	0.3833	0.5736	0.1649	0.194	0.3062	0.2308	0.2357	0.1307	0.1393	0.3537	0.2464	0.2786	0.1636	0.4	0.2889	0.1169	0.3272	0.2123	0.4047	0.1909	0.2597	0.0983	0.1939	0.199	0.1759	0.3152	0.1912	0.3557	0.3518	0.225	0.2459	0.2769	0.226	0.2426	0.2222	0.1873	0.1796
Z98883.1	0	0	0	0	0	0	0	0	0	0	0	0	0.0142	0	0	0	0	0	0	0	0	0	0	0	0	0	0	0	0	0	0	0	0	0	0	0	0	0	0	0	0	0	0	0	0	0	0	0	0
LINC02831	0	0	0.005	0	0	0	0	0	0	0	0	0	0	0	0	0	0	0	0	0	0	0	0	0	0	0	0	0	0	0.0118	0	0	0	0	0	0	0	0	0	0	0	0	0	0	0	0	0	0	0
AC026787.1	0	0	0	0	0	0	0	0	0	0	0	0	0	0	0	0	0	0	0	0	0	0	0	0	0	0	0	0	0	0	0	0	0	0	0	0	0	0	0	0	0	0	0	0	0	0	0	0	0
AC105227.1	0	0	0	0	0	0	0	0	0	0	0	0	0	0	0	0	0	0	0	0	0	0	0	0	0	0	0	0	0	0	0	0	0	0	0	0	0	0	0.0339	0	0	0	0	0	0	0	0	0	0
GTF3C2-AS1	0	0.004	0.0105	0.0201	0	0	0.0061	0.0058	0	0	0	0.0061	0	0.0052	0	0	0	0.0172	0.0086	0.0091	0	0	0.012	0.0096	0.0067	0.015	0	0	0.0228	0.0062	0.0244	0.0067	0	0	0.0059	0.0095	0	0.0041	0	0.0171	0	0	0.0144	0.0111	0.0058	0.0156	0.0059	0.0119	0
AL049612.1	0.1957	0.1912	0.0757	0.2884	0.1311	0.1313	0.2038	0.1115	0.1504	0.1303	0.1455	0.5296	0.2652	0.2234	0.2551	0.0919	0.0576	0.0411	0.1655	0.0434	0.1045	0.0867	0.2302	0.2076	0.225	0.5035	0.3013	0.1064	0.4635	0.0297	0.4088	0.1915	0.3538	0.0727	0.3388	0.0908	0.215	0.3316	0.2141	0.3554	0.3198	0.2574	0.1153	0.5334	0.1661	0.3488	0.2552	0.1991	0.3227
AC026620.2	0	0	0	0	0	0	0	0	0	0	0	0	0.072	0	0	0	0	0	0	0	0	0	0	0	0	0	0	0	0	0	0	0	0.072	0	0	0	0	0.0238	0	0	0	0	0	0	0	0	0	0	0
AL390786.1	0	0	0	0	0	0	0	0	0	0	0	0	0	0	0	0	0	0	0	0	0	0	0	0	0	0	0	0	0	0	0	0	0	0	0	0	0	0	0	0	0	0	0	0	0	0	0	0	0
AC025437.2	0	0	0	0	0	0	0	0	0	0	0	0	0	0	0	0	0	0	0	0	0	0	0	0	0	0	0	0	0	0	0	0	0	0	0	0	0	0	0	0	0	0	0	0	0	0	0	0	0
AC037450.1	0	0	0	0	0	0	0	0	0	0	0	0	0	0	0	0	0	0	0	0	0	0	0	0	0	0	0	0	0	0	0	0	0	0	0	0	0	0	0	0	0	0	0	0	0	0	0	0	0
AC005160.1	0	0	0	0	0	0.0478	0	0	0	0	0	0	0	0	0	0	0	0	0	0	0	0	0.0349	0	0	0	0	0	0	0	0	0	0	0	0	0	0	0	0	0	0	0	0	0	0	0	0	0	0
AP001625.1	0	0	0	0	0	0	0	0	0	0	0	0	0	0	0	0	0	0	0	0	0	0	0	0	0	0	0	0	0	0	0	0	0	0	0	0	0	0	0	0	0	0	0	0	0	0	0	0	0
AC025524.1	0	0	0	0	0	0	0	0	0	0	0	0	0	0	0	0	0	0	0	0	0	0	0	0	0	0	0	0	0	0	0	0	0	0	0	0	0	0	0	0	0	0	0	0	0	0	0	0	0
KCNIP2-AS1	0.0315	0.043	0.0284	0.027	0	0.0148	0.0328	0	0.0338	0	0.0327	0.0331	0.1326	0.0558	0	0	0	0.0462	0.0233	0.0244	0	0.0975	0.0216	0.0389	0	0.0539	0.0154	0.0239	0	0	0.0328	0	0.0332	0	0.0318	0.0128	0.0604	0.0219	0.0241	0.0461	0.0553	0.079	0.013	0	0	0.014	0	0	0
LINC00945	0	0	0	0	0	0	0	0	0	0	0	0	0	0	0	0	0	0	0	0	0	0	0	0	0	0	0	0	0	0	0	0	0	0	0.026	0	0	0	0	0	0	0	0	0	0	0	0	0	0
AL353151.2	0	0	0.0093	0.0712	0.0121	0	0	0	0.0223	0.008	0	0	0	0	0	0.0085	0	0	0.0153	0.008	0.0258	0.0642	0.0071	0.0171	0.0119	0	0	0.0079	0	0	0.0108	0	0.0218	0	0	0	0	0	0.0158	0.0101	0	0	0.0085	0.0099	0	0	0	0.0105	0.0929
AF111169.3	0.1424	0.0278	0.0551	0.0175	0.0238	0.0191	0.1483	0.0203	0	0.0316	0	0.107	0.1072	0.1986	0.0309	0.0167	0.021	0.0299	0	0	0.076	0.0631	0.0279	0	0.0702	0.1046	0.0797	0.0619	0.1984	0	0.1275	0	0	0	0.1027	0.033	0.0195	0.0284	0.0467	0.0398	0.0537	0.017	0.0671	0	0	0.0362	0	0.0621	0.0261
AC114808.1	0	0	0	0	0	0	0	0	0	0	0.0935	0	0	0	0	0	0	0	0	0	0	0	0	0	0	0	0	0	0	0	0	0	0	0	0	0	0	0	0	0	0	0	0	0	0	0	0	0	0
DIP2A-IT1	0	0.031	0.0409	0	0	0	0	0	0	0	0	0	0	0	0	0	0	0.0666	0.0671	0	0	0	0	0	0	0	0.0444	0.1035	0	0	0	0	0.0956	0.0589	0	0	0	0	0.0347	0	0	0	0	0	0	0.0404	0	0	0
AC079848.1	0.8438	1.0016	0.476	0.4432	0.948	0.6936	0.7443	0.7126	0.5798	1.1106	0.2804	1.0111	0.7162	0.5201	0.6415	0.7414	0.8697	1.154	0.5029	0.5549	0.3503	0.6539	0.8922	0.7636	0.4984	0.6933	0.7463	0.428	0.7085	0.5598	0.9424	0.8429	0.7414	0.5482	0.6389	1.1131	0.4167	0.6376	0.7717	0.7677	0.5568	0.7944	0.4445	0.8048	0.4874	0.4803	0.5348	0.4648	0.571
AL133167.1	0	0	0	0	0	0	0	0	0	0	0	0	0	0	0	0	0	0	0	0	0	0	0	0	0	0	0	0	0	0	0	0	0	0	0	0	0	0	0	0	0	0.015	0	0	0	0	0	0	0
AC013286.1	0	0	0	0	0	0	0	0	0	0	0	0	0	0	0	0	0	0	0	0	0	0	0	0	0	0	0	0	0	0	0	0	0	0	0	0	0	0	0	0	0	0	0	0	0	0	0	0	0
AL358334.1	0	0	0	0	0	0	0	0	0	0	0	0	0	0	0	0	0	0	0	0	0	0	0	0	0	0.0956	0	0	0	0	0	0	0	0	0	0	0	0	0	0	0	0	0	0	0	0	0	0	0
AL356859.1	0	0	0	0	0	0	0	0	0	0	0	0	0	0	0	0	0	0	0.0694	0	0	0	0	0	0	0	0	0	0	0.0498	0	0	0	0	0	0	0	0	0	0	0	0	0	0	0	0	0	0	0
AL121928.1	0	0	0	0	0	0	0	0	0	0	0	0	0	0	0	0	0	0	0	0	0	0	0	0	0	0	0	0	0	0	0	0	0	0	0	0	0	0	0	0	0	0	0	0	0	0	0	0	0
RAB30-DT	0.1943	0.2768	0.3945	0.2041	0.2752	0.2788	0.2276	0.3282	0.3222	0.2704	0.1769	0.5792	0.2644	0.4886	0.1928	0.2527	0.2809	0.3926	0.2356	0.1529	0.2689	0.092	0.248	0.2025	0.2388	0.3193	0.2511	0.1376	0.521	0.1862	0.2903	0.2403	0.1366	0.2419	0.2888	0.3242	0.1841	0.1581	0.1467	0.3272	0.2279	0.3252	0.158	0.3346	0.2004	0.3197	0.4214	0.354	0.4117
AC007463.2	0	0.0165	0	0	0	0	0	0	0	0	0.0504	0	0.051	0.0215	0.0368	0	0	0	0	0	0	0.0375	0	0.02	0	0	0	0	0	0.0514	0	0	0	0	0.0244	0	0	0.0169	0.0185	0	0	0	0.02	0	0	0	0	0	0
SCAT8	0	0.1825	0.265	1.1014	0.1565	0.163	0.9867	0.1464	0.0718	0.0207	0.1666	0.3371	0.3516	0.6398	0.1623	0.0219	0.1101	0.1177	0.5727	0.0622	0.0499	0.1862	0.1007	0.2862	0.0307	0.4577	0.7192	0.8327	1.0151	0.0283	0.0279	0.1829	0.0281	0.3469	0.0135	0.0542	0.2309	0.3817	0.0818	0.1697	2.1959	0.067	0.3192	0.0255	0.0661	0.1308	0.2165	0.2443	0.1198
OSTN-AS1	0.1346	0.046	1.458	0.3471	0.2893	0.2108	0.0701	0.0895	0.4102	0.1569	0.1401	0.3777	0.7092	0.5975	0.1023	0.1843	0.2775	0.1649	0.166	0.0522	0.0559	0.2086	0.6925	0.2036	0.0774	0.2308	0.5935	0.0854	0.175	0.4763	0	0.461	1.1354	0.0875	0.4983	0.5828	0.3018	0.5164	0.3951	0.1755	0.5527	0.1878	0.148	0.0642	0.5332	0.2599	0.5233	0.2966	0.489
TLR8-AS1	0	0.0098	0	0.0247	0	0	0	0	0	0	0	0	0	0.0128	0	0	0	0	0	0	0	0	0	0	0	0	0	0	0	0	0	0	0	0	0	0	0.0138	0	0.011	0.0141	0	0	0.0119	0	0	0	0	0	0
AL513128.1	0	0	0.0373	0	0	0	0	0	0	0	0	0	0	0	0	0	0	0	0	0	0	0	0	0	0	0	0	0	0	0	0	0	0	0	0	0	0	0	0	0	0	0	0	0	0	0	0	0	0
AC135726.1	0	0	0	0	0	0	0	0	0	0	0	0	0	0	0	0	0	0	0	0	0	0	0	0	0	0	0	0	0	0	0	0	0	0	0	0	0	0	0	0	0	0	0	0	0	0	0	0	0
AC024132.2	0	0	0	0	0	0	0	0	0	0	0	0	0	0	0	0	0	0	0	0	0	0	0	0	0	0	0	0	0	0	0	0	0	0	0	0	0	0	0	0	0	0	0	0	0	0	0	0	0
SLC1A2-AS1	0	0	0	0	0	0	0	0	0	0	0	0	0	0	0	0	0	0	0	0	0	0	0	0	0	0.0214	0	0	0	0	0	0	0	0	0	0	0	0	0.0191	0.0245	0	0	0.0206	0	0	0.0223	0	0	0
AL354714.1	0	0.0124	0	0.0156	0.0107	0.0171	0	0	0	0	0	0	0.0096	0	0	0	0	0	0	0	0	0	0.0062	0.0075	0	0	0	0	0	0	0	0	0	0	0.0092	0.0074	0	0.0063	0	0.0089	0.008	0	0	0	0	0	0.0369	0.0092	0.0116
MAGI2-AS1	0	0	0	0	0	0	0	0	0	0	0	0	0	0	0	0	0	0	0	0	0	0	0	0	0	0	0	0	0	0	0	0	0	0	0	0	0	0	0	0	0	0	0	0	0	0	0	0	0
DTX2P1-UPK3BP1-PMS2P11	0.0036	0.0149	0.0033	0.0063	0.0043	0.0171	0.0228	0.0399	0.0039	0.0085	0.0038	0.0268	0.0192	0.0129	0.0055	0.006	0	0.0161	0.0054	0.0141	0.0227	0	0.0175	0.003	0.0084	0.0187	0.0143	0.0028	0.0178	0.0039	0.0152	0.0125	0.023	0	0.0184	0.0148	0.0175	0.0152	0.0167	0.0321	0	0.003	0.018	0.0069	0.0144	0.0325	0.0296	0.0296	0.0187
LINC02552	0	0.0016	0.001	0	0	0	0	0	0	0	0	0	0.0012	0	0	0.0009	0	0	0	0	0	0	0	0	0	0	0.0022	0	0	0	0	0	0	0	0	0	0	0	0	0.0011	0	0	0	0.0011	0	0.001	0	0	0
AL133395.1	0	0	0	0	0	0	0	0	0	0	0	0	0	0	0	0	0	0	0	0	0	0	0	0	0	0	0	0	0	0	0	0	0	0	0	0	0	0	0	0	0	0	0	0	0	0	0	0	0
AC004877.1	0	0	0	0.0082	0	0	0.0099	0.0095	0	0.0037	0.0099	0	0	0.0168	0.0144	0	0	0	0	0.0074	0	0	0	0.0039	0.0055	0	0	0	0.0139	0.0201	0	0	0	0	0	0	0	0	0.0036	0.0185	0	0	0	0.009	0	0.0127	0	0	0
LINC02764	0	0	0	0	0	0	0	0	0	0	0	0	0	0	0	0	0	0	0	0	0	0	0	0	0	0	0	0	0	0	0	0	0	0	0	0	0	0	0	0	0	0	0	0	0	0	0	0	0
AC079210.1	0.0505	0.1037	0.0456	0.2606	0.3555	0.1424	0.5262	0.1008	0.1631	0.0785	0.3681	0.3722	0	0.1794	0.3842	0	0	0.2971	0.1496	0.1177	0	0	0.0347	0.1667	0.2905	0.13	0.2476	0.1538	0.9856	0.161	0.1056	0.1731	0.2131	0	0.1531	0	0.0486	0.1058	0.1935	0.0988	0.2223	0.2538	0.5001	0.3856	0.05	0.2251	0.3075	0.514	0.1944
AL512310.11	0	0	0	0	0	0	0	0	0	0	0	0	0	0	0	0	0	0	0	0	0	0	0	0	0	0	0	0	0	0	0	0	0	0	0	0	0	0	0	0	0	0	0	0	0	0	0	0	0
AC123768.1	0	0.0181	0	0	0.0622	0.0498	0.0552	0	0.0285	0.0206	0.0276	0	0	0	0	0	0	0.039	0	0.0206	0	0.0411	0.0182	0.0219	0	0	0	0.0403	0	0.0563	0.0554	0	0	0	0.0268	0	0.1274	0.0185	0	0.0259	0.0467	0.0666	0.0219	0	0	0	0	0	0.102
AP001972.4	0	0	0	0	0	0	0	0	0.0373	0	0	0	0	0	0	0	0	0	0	0	0	0	0	0	0	0.3268	0	0	0.0676	0	0.0362	0	0	0	0	0	0	0	0	0	0	0	0	0	0	0	0	0	0
AC004554.1	0.0205	0.007	0	0.0088	0	0	0.0213	0.0102	0	0.008	0.0107	0.0108	0.0108	0.0182	0.0623	0.0084	0.0423	0	0.0455	0.0159	0	0.0159	0.007	0.0423	0.0236	0.0439	0.01	0	0.01	0.0218	0.0321	0.0117	0	0	0.0311	0.0166	0.0099	0.0215	0.0314	0.02	0.0451	0.0086	0	0.0293	0	0	0	0	0.0263
AL390728.5	0	0	0	0	0	0	0.0859	0	0	0	0	0	0	0	0	0.0226	0	0	0	0	0	0	0	0	0	0.0236	0	0	0	0	0	0	0	0	0.0278	0.0223	0	0	0	0	0	0	0	0	0	0	0	0	0
LINC00899	0.1687	0.1368	0.1275	0.1214	0.092	0.0369	0.1756	0.3441	0.1224	0.131	0.1877	0.2601	0.1612	0.1915	0.173	0.0838	0.1092	0.1211	0.209	0.0914	0.0684	0.2128	0.0888	0.1327	0.0947	0.2926	0.123	0.0567	0.1645	0.0458	0.2376	0.1164	0.1324	0.1121	0.0792	0.1083	0.0452	0.1177	0.1081	0.3222	0.0828	0.1641	0.0388	0.1384	0.0699	0.2062	0.0438	0.1197	0.176
AC104695.2	0.025	0.0342	0.113	0.0215	0	0.0941	0.2347	0.0499	0	0.0195	0.0782	0.1317	0.2375	0.1111	0.1904	0.0206	0.0258	0.0736	0.0741	0.0583	0	0.0776	0.0172	0.0413	0.1727	0.2791	0.0491	0.1524	0.0733	0	0.0262	0.2001	0.2112	0.2603	0.0758	0	0	0.0873	0.0575	0.0245	0.0881	0.0419	0.0413	0.0478	0	0.0892	0.127	0.1528	0.3853
LINC02601	0.0697	0	0	0	0	0	0	0.0463	0.025	0.0361	0	0.0245	0.0245	0	0	0.0191	0.024	0.0342	0	0	0.0289	0	0.0159	0	0	0.0399	0.0228	0	0	0	0.0243	0.0265	0	0.0302	0.0469	0	0	0	0	0.0227	0.0409	0.0194	0	0.0443	0	0.0207	0	0	0.0596
AC114488.1	0.0477	0.0163	0.0646	0	0.056	0.2242	0.1988	0.0952	0	0.0185	0.0248	0.1256	0.0503	0.0424	0.0726	0.0196	0	0.0351	0.0706	0	0.0297	0.111	0.0491	0.0197	0.1098	0.0409	0.1637	0.0182	0.2793	0	0.0249	0.0818	0	0.031	0.0241	0.0388	0.0459	0.1165	0	0.0934	0.147	0.0599	0.0197	0.0228	0.0236	0	0.0484	0.0486	0
AC005808.1	0	0	0	0	0	0	0	0	0	0	0	0	0	0	0	0	0	0	0	0	0	0	0	0	0	0	0	0	0	0	0	0	0	0	0	0	0	0	0	0	0	0	0	0	0	0	0	0	0
AL357936.1	0.0586	0	0	0	0	0	0	0	0.0315	0.0228	0	0	0	0	0	0	0.0604	0	0	0	0	0	0	0	0	0	0.0574	0	0	0	0	0	0	0	0	0	0	0	0	0	0	0	0.0242	0	0.029	0	0.0297	0	0
AC009063.3	0.021	0.0215	0.0237	0.0045	0	0	0.0055	0.0157	0	0.0041	0.0055	0.0055	0.0055	0.0326	0	0.0086	0.0162	0.0077	0.0078	0.0081	0	0.0081	0.0108	0.0087	0.006	0.0045	0.0257	0	0.0051	0.0167	0	0.006	0	0.0204	0.0318	0	0.0101	0.0256	0.0201	0.0205	0.0046	0	0.0087	0.01	0	0.0421	0.0213	0.0053	0.0202
AC023824.3	0	0	0	0	0	0	0	0	0	0	0	0	0	0	0	0	0	0	0	0	0	0	0	0	0	0	0	0	0	0	0	0	0	0	0	0	0	0	0	0	0	0	0	0	0	0	0	0	0
AL358333.3	0	0	0	0	0	0	0	0	0	0	0	0	0	0	0	0	0	0	0	0	0	0	0	0	0	0	0	0	0	0	0	0	0	0	0	0	0	0	0	0	0	0	0	0	0	0	0	0	0
AC134312.6	0.0874	0.1494	0.3551	0.0751	0.3587	0	0	0.0871	0.094	0	0.1364	0.184	0.2303	0.1164	0.1994	0.2873	0	0.257	0.1293	0	0.2722	0	0.1199	0.2524	0.2512	0	0.2997	0.133	0.0852	0.0928	0.1369	0	0	0.284	0.0883	0.071	0.084	0.0915	0.3012	0.0427	0.0385	0.1829	0.2523	0	0.1731	0	0.3103	0.0445	0.6725
AP002433.2	0.3122	0.1067	0.2348	0.1565	0.1525	0.2933	0.2709	0.4149	0.4477	0.1213	2.1382	0.1095	0.7127	0.2309	0.3164	0.2351	0.1609	0.2294	0.3079	0.1414	0.2592	0.0806	0.232	0.1717	0.1495	0.2899	0.1019	0.1781	0.1522	0.1933	0.3532	0.2079	1.2617	0.169	0.3414	0.4646	0.175	0.1452	0.1394	0.178	0.1602	0.2395	0.2574	0.8436	0.2576	0.4404	0.3957	0.2116	0.2668
AC079942.1	0	0	0	0	0	0	0	0	0	0	0	0	0	0	0	0	0	0	0	0.0392	0	0	0	0	0	0	0	0	0	0	0	0.0577	0	0	0	0	0	0	0	0	0	0	0	0	0	0	0	0	0
AC012363.1	0	0	0	0	0	0	0	0	0	0	0	0.0355	0	0	0	0	0	0	0	0	0	0	0	0	0	0	0	0	0	0	0	0	0	0	0	0	0	0	0	0	0	0	0	0	0	0	0	0	0
F11-AS1	0.1072	0.1813	0.1884	0.1261	0.0595	0.0424	0.1645	0.1181	0.1942	0.1271	0.2583	0.1781	0.1783	0.1402	0.1973	0.1112	0.1337	0.1327	0.1169	0.0482	0.0422	0.0612	0.2206	0.1536	0.0973	0.1451	0.1105	0.1116	0.1705	0.1018	0.2828	0.1353	0.1428	0.088	0.2962	0.1282	0.1952	0.2243	0.1382	0.0938	0.1787	0.1511	0.1814	0.1722	0.0782	0.0653	0.1201	0.1147	0.1013
AL139316.1	0	0	0	0	0	0	0	0	0	0	0	0	0	0	0	0	0	0	0	0	0	0	0	0	0	0	0	0	0	0	0	0	0	0	0	0	0	0	0	0	0	0	0	0	0	0	0	0	0
AC069234.2	0	0	0	0	0	0	0	0	0	0	0	0	0	0	0	0	0	0	0	0	0	0	0	0	0	0	0	0	0	0	0	0	0	0	0	0	0	0	0	0	0	0	0	0	0	0	0	0	0
AC079896.1	0	0	0	0	0	0	0	0	0	0	0	0	0	0	0	0	0	0	0	0	0	0	0	0	0	0	0	0	0	0	0	0	0	0	0	0	0	0	0	0	0	0	0	0	0	0	0	0	0
AC129807.1	0	0	0	0.0067	0	0.0221	0	0	0	0	0	0	0	0	0	0.0193	0.0081	0	0	0.0061	0	0	0.0054	0	0	0	0	0	0	0	0	0	0	0	0	0.0064	0	0	0	0.0153	0	0	0	0	0	0	0	0	0
LINC01818	0.8571	1.2774	1.4779	0.1984	1.662	0.5058	0.7323	0.7449	1.4775	0.7512	0.5488	1.1332	0.7411	0.9559	0.8187	0.9209	0.7929	1.9866	1.1057	0.5715	0.9992	0.3066	1.4547	1.2418	0.6569	0.6784	0.5275	0.2843	1.5966	0.8866	1.205	0.9033	1.2281	1.0281	0.6324	1.2757	1.3094	1.0118	0.6647	1.8588	0.0677	1.5082	0.4984	0.6918	1.0881	1.6448	0.6686	1.654	0.2818
CAMTA1-AS1	0	0.0368	0	0	0	0	0.056	0.1072	0	0	0	0	0	0	0.0817	0	0	0	0	0.0417	0	0	0.0369	0	0	0.0461	0	0	0	0	0	0	0	0	0.0543	0	0	0	0	0	0	0	0	0	0	0	0	0	0.0689
AC068506.1	0.0468	0.1119	0.1688	0.0904	0.0137	0	0.1948	0	0.0377	0	0.0851	0.123	0.1109	0.083	0.1422	0	0	0	0.1557	0	0	0	0.0321	0.0193	0.0134	0.2305	0.1833	0.0267	0.1482	0.0372	0.0488	0.04	0.0493	0	0.1416	0.0095	0.0562	0.0326	0	0.0572	0.3806	0	0.0771	0.1227	0.0695	0.0104	0.0593	0.0476	0.0749
AL159174.1	0	0	0	0	0	0	0	0	0	0	0	0	0	0	0	0	0	0	0	0	0	0	0	0	0	0	0	0	0	0	0	0	0	0	0	0	0	0	0	0	0	0	0	0	0	0	0	0	0
AC093639.3	0	0	0	0	0	0	0	0	0	0	0	0	0	0	0	0	0	0	0	0	0	0	0	0	0	0	0	0	0	0.0071	0	0	0	0	0	0	0	0	0	0	0	0	0	0	0	0	0	0	0
MMADHC-DT	0.0326	0.0557	0.0686	0.0723	0.0605	0.1403	0.1131	0.0379	0.0672	0.0675	0.0537	0.0943	0.0915	0.0627	0.0578	0.0647	0.0755	0.0798	0.0442	0.0274	0.071	0.021	0.0875	0.0694	0.0343	0.0652	0.0745	0.0392	0.1562	0.0576	0.0595	0.093	0.0401	0.1093	0.0411	0.0639	0.0522	0.0947	0.0436	0.061	0.0621	0.0931	0.0761	0.057	0.0618	0.0822	0.1184	0.0718	0.0626
AL033519.4	0	0	0	0	0	0	0	0	0	0	0	0	0	0	0	0	0.0113	0	0	0	0	0	0.0075	0.009	0	0	0	0	0	0	0	0.0125	0.023	0	0	0	0	0	0.0084	0.0107	0	0	0	0.0104	0	0.0097	0	0	0.056
AC138761.1	0	0.004	0	0	0	0	0.0122	0	0	0	0	0	0	0	0	0.0048	0	0	0	0	0	0	0	0	0	0	0	0.0044	0.0057	0	0	0	0	0	0	0	0	0	0	0	0	0	0	0	0.0058	0	0	0	0
AL136040.1	0.1717	0.1409	0.1705	0.1919	0.0604	0.0484	0.0894	0.1883	0.0739	0.2535	0.1251	0.1807	0.1086	0.2896	0.0783	0.2117	0.1062	0.1514	0.1779	0.1733	0.1497	0.213	0.1296	0.2408	0.0592	0.1325	0.101	0.1176	0.1507	0.0729	0.2152	0.3333	0.0362	0.1339	0.1734	0.251	0.099	0.1198	0.1315	0.1175	0.0756	0.2731	0.0708	0.1966	0	0.153	0.1045	0.1223	0.0661
NQO2-AS1	0.0798	0.0091	0.036	0.0572	0	0	0.0554	0.0663	0	0.0103	0.0138	0.126	0.014	0.0118	0.0202	0.0656	0	0.0977	0.059	0	0.0828	0.0206	0.0456	0.011	0	0.0114	0.0782	0.0607	0.013	0.0141	0.0139	0	0	0	0	0.054	0.0895	0	0.0917	0.052	0.0117	0	0.0768	0.0127	0	0.0356	0	0	0.0853
FANK1-AS1	0	0	0	0	0	0	0	0	0	0	0	0	0	0	0	0	0	0	0	0	0	0	0	0	0	0	0	0	0	0	0	0	0	0	0	0	0	0	0	0	0	0	0	0	0	0	0	0	0
AC015818.9	0.006	0	0	0	0	0	0.0063	0.006	0	0	0	0.0063	0	0	0	0	0	0	0	0	0	0	0	0	0	0	0	0	0.0117	0	0.0063	0	0	0	0	0	0	0	0	0	0	0	0	0	0	0	0	0	0
AC016583.2	0.0039	0.0296	0.0462	0	0	0.0074	0.0451	0.0668	0	0.0153	0	0.0083	0.0249	0.2449	0.03	0.0097	0.0366	0.0058	0.0175	0.0153	0	0.0916	0.0108	0.0553	0	0.0777	0.0193	0.027	0.0077	0	0.0082	0.0135	0.0166	0.0205	0.004	0.0096	0.0114	0.0192	0.0121	0.0308	0.0416	0.0066	0.0195	0.015	0	0.0316	0.024	0.012	0.0202
CHRM3-AS2	0	0.0127	0.0056	0.0195	0.0073	0.0078	0.0237	0.0185	0	0.008	0.0064	0.0087	0.0131	0.077	0.0031	0.0051	0.0106	0	0.0061	0	0	0	0.0071	0.0102	0.0166	0.0177	0.0142	0.0267	0.0282	0	0.0194	0	0.0131	0.0027	0.0021	0.0017	0.0079	0.0101	0.0174	0.0182	0.0164	0.0052	0.0051	0.0059	0	0.0055	0.0063	0.0063	0
AC007106.2	0	0	0	0	0	0	0	0.0054	0	0	0	0	0	0.0096	0	0	0	0	0	0.0042	0	0	0	0	0	0	0	0	0	0.0057	0	0	0	0	0	0	0	0	0	0	0	0	0	0	0	0	0	0.0055	0
AC040169.4	0	0	0.008	0	0.0104	0	0	0	0	0	0	0.0093	0	0	0.0135	0	0	0	0.0263	0	0	0	0	0	0	0	0	0.0068	0	0	0	0	0	0	0	0	0	0	0.0068	0.0087	0	0	0	0	0	0	0	0	0.0114
AC079384.1	0	0	0	0	0	0	0	0	0	0.0251	0	0.0681	0	0	0	0.0266	0.0333	0	0	0.0251	0	0	0.0444	0	0	0.0277	0	0	0.1262	0	0	0	0	0.042	0	0	0	0	0	0	0	0.0541	0	0	0	0	0.0656	0	0
LINC02485	0	0	0	0	0	0	0	0	0	0	0	0	0	0	0	0	0	0	0	0	0	0	0	0	0	0	0	0	0.0772	0	0	0	0	0	0	0	0	0	0	0	0	0	0	0	0	0	0	0	0
AC093567.1	0	0.0454	0	0.019	0.0259	0	0.0461	0.1103	0	0	0.023	0.0699	0	0	0	0.0182	0.0228	0.0325	0.0327	0	0	0	0.0304	0.0183	0.0254	0.019	0.065	0.0337	0	0.094	0	0	0	0	0.067	0.018	0.0213	0.0154	0.0169	0.0433	0.0195	0.0185	0.0182	0	0	0	0.0449	0	0.0284
LINC01995	0	0	0	0	0	0	0	0	0	0	0	0	0	0	0	0	0	0	0	0	0	0	0	0	0	0	0	0	0	0	0	0	0	0	0	0	0	0	0	0	0	0	0	0	0	0	0	0	0
AL356417.1	0	0.0052	0	0	0	0	0.0079	0	0	0.0059	0.0079	0.008	0	0.0203	0.0116	0	0	0	0	0.0059	0	0	0	0	0.0088	0.0131	0	0.0058	0	0	0	0	0	0	0.0077	0	0.0073	0.0053	0.0058	0.0075	0	0	0	0	0	0	0	0.0078	0.0098
AL353801.1	0	0	0.0412	0	0	0	0	0	0	0	0.0475	0	0.0481	0	0	0	0.0471	0	0.0676	0	0	0	0.1253	0.113	0	0	0	0	0.0445	0	0	0.0521	0	0	0	0	0	0	0	0	0	0	0	0	0	0	0	0	0.0585
AL358933.1	0	0.0047	0.0062	0.0177	0	0	0.0071	0.0068	0.0074	0.0266	0.0071	0	0	0.0183	0.0104	0	0.0071	0	0	0.0053	0	0.0106	0	0.0226	0	0.0118	0.0067	0.0052	0	0.0146	0.0143	0	0	0.0178	0.0069	0.0111	0	0.0048	0.0105	0	0.006	0.0057	0.0113	0.0196	0	0.0061	0	0	0
AL122008.3	0	0	0	0.0097	0	0	0	0	0	0	0	0	0	0	0	0	0	0	0	0	0	0	0	0	0	0	0	0	0	0	0	0	0	0	0	0	0	0	0	0	0	0	0	0	0	0	0	0	0
AL445989.2	0	0	0	0	0	0	0	0	0	0	0	0	0	0	0	0	0	0	0	0	0	0	0	0	0	0	0	0	0	0	0	0	0	0	0	0	0	0	0	0	0	0	0	0	0	0	0	0	0
PLCE1-AS2	0	0	0	0	0	0	0	0	0	0	0	0	0	0	0	0	0	0	0	0	0	0	0	0	0	0	0	0	0	0	0	0	0	0	0	0	0	0	0	0	0	0	0	0	0	0	0	0	0
AC113386.1	0	0	0	0	0	0	0	0	0	0	0	0	0	0.0452	0	0	0	0	0	0	0	0	0	0.042	0	0	0	0	0	0	0	0	0	0	0	0	0	0	0	0	0	0	0.042	0	0	0	0	0	0
RBM5-AS1	0	0	0.0253	0.0361	0	0.0395	0	0.0279	0	0.0109	0	0	0	0.0621	0.0426	0.0115	0.0722	0	0.0829	0	0	0.0217	0.048	0.0231	0	0.024	0.0137	0.0107	0	0.0149	0.0146	0	0.1181	0	0	0.0455	0.0135	0	0.0214	0	0.0123	0	0.0346	0.0401	0	0.0125	0.0284	0	0.018
AP001046.1	0	0	0	0	0	0	0.0072	0	0	0	0	0	0.0073	0.0061	0	0	0	0	0	0	0	0	0	0	0	0.0059	0	0	0.0202	0.0146	0.0072	0	0	0	0	0	0	0.0048	0	0	0	0	0	0.0066	0.0068	0	0	0	0
AL360020.1	0	0	0	0	0	0	0	0	0	0	0	0	0	0.0045	0	0	0	0.0074	0	0	0	0	0.0034	0	0	0	0	0	0	0	0	0	0	0	0	0.0041	0	0	0	0	0	0	0.0041	0	0	0	0	0	0
LINC02646	0	0	0	0	0	0	0	0	0	0	0	0	0	0	0	0	0.0109	0	0	0	0	0.0164	0	0	0	0	0.0104	0	0	0	0	0	0	0	0	0	0	0	0	0	0	0	0	0	0	0	0	0	0
AP005242.1	0	0.0284	0	0	0	0	0	0	0	0	0	0	0	0	0	0	0	0	0	0	0	0	0	0	0	0	0	0	0	0	0	0	0	0	0	0	0	0	0	0	0	0	0	0	0	0	0	0	0
LINC02712	0	0	0	0	0	0	0	0	0	0	0	0	0	0	0	0	0	0	0	0	0	0	0	0.0216	0	0	0.0256	0	0	0	0	0	0	0	0	0	0	0	0	0	0	0	0.0216	0	0	0.0466	0	0.0266	0
LINC01849	0	0	0	0.011	0	0	0.0066	0	0	0	0	0	0	0	0	0	0.0132	0	0	0	0	0	0	0	0	0	0	0	0	0	0	0.0073	0	0.0083	0	0.0052	0	0	0	0	0	0	0	0	0	0	0	0	0.0082
AC093824.2	0.0277	0	0	0	0	0	0	0.1382	0	0	0	0.0292	0	0.0246	0.0422	0.0456	0	0	0	0.0215	0	0	0	0	0	0.0238	0	0.0211	0.027	0	0	0	0	0	0.084	0.0225	0.0266	0	0	0	0	0	0	0	0	0	0	0	0
LINC01794	0	0	0	0	0	0	0	0	0	0	0	0	0	0.0441	0	0	0	0	0	0	0	0	0	0	0	0	0	0	0	0	0	0	0	0	0	0	0	0	0	0	0	0	0	0	0	0	0	0	0
AC091946.2	0	0	0	0.0573	0	0	0.1389	0.133	0	0	0	0.1403	0	0.0592	0	0	0	0	0	0	0	0	0	0.055	0.0767	0	0.1307	0	0.065	0.1416	0	0	0	0	0.0673	0	0	0	0	0	0.0587	0	0.055	0.0636	0	0	0	0	0
AL136115.3	0	0	0.0094	0.0089	0	0	0	0	0	0	0	0	0	0.0092	0	0	0	0	0	0	0	0	0	0	0	0	0	0	0.0101	0.022	0	0	0	0	0	0	0	0	0	0	0.0091	0	0	0	0	0	0	0	0
LINC00513	0.1547	0.167	0.0735	0.028	0.2004	0.1835	0.1695	0.1623	0.1051	0.0443	0.0254	0.0771	0.0686	0.1301	0.1733	0.0468	0.0503	0.1675	0.1084	0.1769	0.071	0.0505	0.134	0.1209	0.1404	0.0628	0.4945	0.0867	0.1905	0.2074	0.0935	0.0836	0.0343	0.1904	0.0657	0.0991	0.0548	0.142	0.0623	0.1433	0.0645	0.0817	0.1141	0.0543	0.2096	0.0943	0.1238	0.298	0.0522
AC004528.1	0	0	0	0	0	0	0	0	0	0	0	0	0.0319	0	0	0	0.0312	0	0	0	0	0	0	0	0	0	0	0	0	0	0	0	0	0	0	0.0246	0.0291	0	0	0	0	0	0	0	0	0	0	0	0
AL390066.1	0.1939	0.1268	0.1065	0.1957	0.2471	0.1663	0.2897	0.2857	0.1542	0.131	0.1579	0.346	0.2132	0.2694	0.2307	0.187	0.139	0.2974	0.262	0.2487	0.1575	0.6403	0.1214	0.1877	0.126	0.1879	0.1982	0.186	0.2959	0.0626	0.1409	0.231	0.2311	0.3505	0.1447	0.1437	0.1863	0.0882	0.1162	0.0659	0.2967	0.1623	0.2086	0.0643	0.1586	0.1202	0.3932	0.2143	0.0324
AC007391.2	0	0.0158	0	0.0397	0	0	0.024	0	0	0	0.024	0	0	0.0205	0	0	0.0238	0	0	0.0179	0	0	0	0.0381	0	0	0	0.0176	0	0	0	0	0.0487	0	0	0	0	0	0	0.0226	0.0203	0.0193	0.019	0	0	0.0206	0	0.0469	0
LINC00402	0.4764	0.0556	0.042	0.045	0.0136	0.0164	0.1331	0.1216	0.05	0.1444	0.0363	0.0917	0.0673	0.2166	0.0795	0.3103	0.0779	0.1196	0.0946	0.1128	0.0507	0.063	0.267	0.1102	0.0468	0.1544	0.0285	0.0088	0.0113	0.0308	0.2184	0.0066	0.147	0.0302	0.0587	0.1792	0.0335	0.4053	0.2135	0.2045	0.0358	0.1459	0.0335	0.0554	0.1036	0.3054	0.0471	0.0414	0.0745
LINC01678	0.0224	0.0612	0.0202	0.0577	0.0525	0	0.1631	0.0669	0	0.0174	0.0233	0.0471	0.0472	0.2186	0	0	0.0231	0.0329	0.0331	0	0	0.0694	0.0154	0.0554	0.0257	0	0.0877	0.1192	0.0655	0.1188	0.0468	0	0.0472	0.1454	0.0226	0.0545	0.1075	0.1717	0.0171	0.0875	0.0788	0.0187	0.203	0.0854	0.0222	0.0199	0.0227	0.1366	0.0861
AC022733.1	0	0.025	0.066	0.0314	0	0.0343	0.0761	0.1093	0.0393	0.0568	0	0	0	0	0.0556	0	0.0377	0.0537	0	0.0851	0	0	0.0251	0	0	0.0627	0	0	0	0	0.0763	0.0417	0.1541	0.095	0	0.0297	0.0351	0	0	0.0357	0	0.0306	0.0603	0	0.0362	0.0977	0.0741	0.0743	0
AC211476.5	0	0	0	0	0	0	0	0	0	0	0	0	0	0	0	0	0	0	0	0	0	0	0	0	0	0	0	0	0	0	0	0	0	0	0	0	0	0	0	0	0	0	0	0	0	0	0	0	0
AL844908.1	0.1191	0.1018	0.0269	0.2047	0.1047	0.028	0.186	0.0297	0.064	0.1387	0.0619	0.2192	0.1255	0.7926	0.1358	0.0734	0.3068	0.1312	0	0.0924	0.1854	0.0461	0.1225	0.1719	0.2053	0.1021	0.0583	0.0453	0.2032	0.0948	0.1865	0.1019	0.1883	0.1547	0.2404	0.1208	0.0286	0.0415	0.1595	0.1455	0.1833	0.0498	0.0736	0.0568	0.0295	0.0796	0	0.1514	0.1527
AC004522.5	1.0354	1.1126	1.2817	0.4069	1.2833	0.7226	1.4478	2.713	0.7955	1.9304	0.5848	1.3385	0.9664	1.6806	0.5398	0.8507	1.0062	0.9131	1.7071	0.5511	0.9212	1.0088	1.0755	0.7808	0.7142	1.5218	0.7246	0.5177	1.3558	1.3504	1.5139	0.8106	1.2476	1.6529	1.2843	1.0567	1.2508	1.2174	1.495	1.0992	0.5466	1.1883	0.5367	0.7618	0.4687	1.5551	0.75	0.8725	1.3655
AC090577.1	0	0	0	0	0	0	0	0	0	0	0	0	0	0	0	0	0	0	0	0	0	0	0	0	0	0	0	0	0	0	0	0	0	0	0	0	0	0	0	0.0057	0	0	0	0	0	0	0	0	0
FAM53B-AS1	0	0.0075	0	0.0095	0	0	0.0115	0	0	0	0	0.0116	0.0116	0.0196	0.0168	0.0272	0.0568	0	0	0	0	0	0.0076	0.0091	0	0.0284	0	0	0	0.0234	0	0.0126	0	0	0	0.009	0	0.0077	0.0084	0	0.0291	0.0092	0	0	0	0	0.0335	0.0673	0
AC146944.2	0	0	0	0	0.0317	0.0762	0.1126	0	0	0	0	0.0284	0	0.048	0.0411	0.0444	0	0	0	0	0	0	0.0371	0	0	0.0463	0	0	0	0	0	0	0	0	0	0	0	0	0	0.0529	0	0	0	0	0	0	0	0.0275	0
AL035415.1	0	0	0	0	0	0	0	0	0	0	0	0	0	0	0	0	0	0	0	0	0	0	0	0	0	0	0	0	0	0	0	0	0	0	0	0	0	0	0	0	0	0	0	0	0	0	0	0	0
AC135178.4	0.0551	0.0188	0	0	0	0.0518	0.0287	0.0275	0.0297	0	0	0	0.0145	0.0489	0.021	0.0226	0.0142	0.0203	0.0408	0	0	0	0.0189	0	0	0.0236	0.027	0.021	0.0538	0	0.0576	0	0	0.0179	0	0.0112	0	0.0096	0	0.027	0	0.0115	0.0455	0.0131	0	0	0.014	0.028	0.0177
ARHGEF3-AS1	0	0	0	0	0	0	0	0	0	0	0	0	0	0	0	0	0	0	0	0	0	0	0	0	0	0	0	0	0	0	0	0	0	0	0	0	0	0	0	0	0	0	0	0	0	0	0	0	0
AL096865.1	0.0209	0	0.0756	0.072	0	0.0197	0	0.0417	0	0	0.0218	0.1983	0.0221	0.4088	0.0318	0	0	0	0.062	0.0163	0	0.0324	0	0	0.0481	0.0538	0	0.0319	0.0204	0	0.0437	0	0	0	0	0	0.0201	0.0584	0.0321	0.0614	0.0553	0	0.0173	0.02	0.0207	0.0187	0.0212	0	0
HCCAT5	0	0	0	0	0	0	0	0	0	0	0	0	0	0	0	0	0	0	0.0106	0	0	0	0	0	0	0.0062	0	0	0	0	0	0	0	0	0	0	0.0069	0.005	0	0	0	0	0	0	0	0	0	0	0
PANTR1	0	0	0	0	0	0	0	0.0042	0	0	0	0	0	0	0	0	0	0	0	0	0	0	0	0	0	0	0	0	0	0	0	0	0	0	0	0	0	0	0	0	0.0018	0	0.0017	0	0	0	0	0	0
DARS-AS1	0.0591	0.1031	0.0667	0.0432	0.0589	0.0555	0.0985	0.0766	0.0604	0.0872	0.0554	0.1088	0.0997	0.1364	0.0539	0.0874	0.0883	0.0956	0.07	0.0505	0.081	0.1008	0.077	0.0975	0.0612	0.0988	0.1042	0.0517	0.0865	0.0659	0.0556	0.0709	0.0873	0.0307	0.0716	0.0792	0.0568	0.0907	0.0792	0.0867	0.0572	0.0792	0.0756	0.0592	0.0819	0.1027	0.0629	0.0751	0.0758
LINC01940	0	0	0.005	0	0	0	0	0	0	0	0	0	0.0059	0	0	0	0	0	0	0	0	0.0086	0	0	0	0	0.0054	0	0	0	0	0	0	0	0	0	0	0	0.0043	0	0	0	0	0	0	0	0	0	0
AC008551.1	0	0	0	0	0	0.045	0	0	0	0	0	0	0	0	0	0	0	0	0	0	0	0	0	0	0	0	0	0	0	0	0	0	0	0	0	0	0	0	0	0	0	0	0	0	0	0	0	0	0
LINC01647	0	0	0	0	0	0	0	0	0	0	0	0	0.0151	0	0	0	0	0	0	0	0	0	0	0	0.0165	0.0123	0	0	0	0	0	0	0	0	0	0.0117	0	0	0	0	0.0126	0	0	0	0	0	0	0	0
AC020584.1	0	0	0	0	0	0	0	0	0	0	0	0	0	0	0	0	0	0	0	0	0	0	0	0	0	0	0	0	0	0	0	0	0	0	0	0	0	0	0	0	0	0	0	0	0	0	0	0	0
AC018648.1	0.0291	0.0199	0.0262	0	0	0.0273	0	0.0579	0	0.0226	0	0.0611	0.0306	0.0258	0	0	0.0299	0	0	0.0226	0	0	0	0.024	0	0.0498	0.0285	0	0.0283	0	0	0.0995	0	0.0377	0.0293	0	0	0.0608	0.0445	0.0284	0.0767	0.0243	0	0	0.0288	0	0	0.0295	0
AC008982.2	0.1968	0.2153	0.1066	0.203	0	0.1109	0.164	0.0785	0	0.0612	0	0.0828	0.1244	0.4542	0	0.0323	0	0.1736	0	0.0306	0	0	0.108	0.1299	0.181	0.2362	0.2314	0.2097	0.1535	0	0.0822	0.0899	0	0	0.3974	0.0639	0.0757	0.0549	0.0301	0.077	0.1039	0.0329	0.0649	0.3004	0	0.0351	0	0.2002	0
AC010976.1	0.0845	0.0289	0.0318	0.106	0.0289	0.0265	0.0403	0.0316	0.0303	0.0602	0.0366	0.0778	0.0816	0.1219	0.0428	0.0492	0.0653	0.0207	0.0469	0.0301	0.0132	0.0109	0.0507	0.0668	0.0526	0.0815	0.069	0.0482	0.0721	0.0673	0.1214	0.0603	0.0891	0.0092	0.0711	0.0772	0.0237	0.0442	0.0405	0.0861	0.0682	0.0707	0.0581	0.0873	0.007	0.0533	0.0393	0.0895	0.0045
AP006287.3	0	0	0	0	0	0	0	0	0	0	0	0	0	0	0	0	0	0	0	0	0	0	0	0	0	0	0	0	0	0	0	0	0	0	0	0	0	0	0	0	0	0	0	0	0	0	0	0	0
AL049812.2	0	0	0	0	0	0	0	0	0	0	0	0	0	0	0	0	0	0	0	0	0	0	0	0	0	0	0	0	0.0637	0	0	0	0	0	0	0	0	0	0	0	0	0	0	0	0	0	0	0	0
AC023781.1	0	0.0101	0	0	0	0	0	0	0	0	0	0	0	0	0	0	0	0	0	0	0	0	0	0	0	0	0	0	0	0	0	0	0	0	0	0	0	0	0	0	0	0	0	0	0	0	0	0	0
GS1-24F4.2	0.0157	0.0589	0.0141	0.1009	0.0275	0.2426	0.6274	0.0624	0	0.0122	0.0326	0.0412	0.066	0.0417	0.2261	0.0321	0.0161	0.023	0.0695	0.0364	0.0097	0.0364	0.102	0.0194	0.027	0.0805	0.0537	0.0179	0.1831	0.0498	0	0.0447	0.0825	0	0.0079	0.1016	0.0451	0.1474	0.0659	0.0077	0.179	0.0327	0.0516	0.0373	0.0232	0.1673	0.0159	0.0318	0.0201
AC009145.1	0	0.0306	0.1214	0	0	0	0	0	0	0	0	0	0	0.0398	0	0	0	0	0	0	0.0558	0	0	0	0	0	0	0	0	0	0.0468	0	0	0	0	0	0.0431	0.0625	0.0343	0	0	0	0	0	0	0	0	0.0456	0
AL133260.2	0	0	0	0	0	0	0	0	0	0	0.051	0	0	0	0.149	0	0	0	0	0.0761	0	0.076	0	0	0.0563	0	0.048	0	0.1911	0	0	0	0	0	0	0	0	0	0	0	0	0	0.0404	0	0	0	0	0	0.0628
FOXC2-AS1	0	0	0	0	0	0	0	0	0	0	0	0	0	0	0	0	0	0	0	0	0	0	0	0	0	0	0	0	0	0	0	0	0	0	0	0	0	0	0	0	0	0	0	0	0	0	0	0	0
LINC00380	0	0	0	0	0	0	0	0	0	0	0	0	0	0	0	0	0	0	0	0	0	0	0	0	0	0	0	0	0	0	0	0	0	0	0	0	0	0	0	0	0	0	0	0	0	0	0	0	0
AP000442.1	0.1614	0.3163	0.3204	0.1942	0.2522	0.5558	0.224	0.2145	0.5554	0.1421	0.3134	0.1019	0.2154	0.2865	0.0981	0.2652	0.2439	0.3162	0.1751	0.1253	0.0804	0.2668	0.819	0.2662	0.1979	0.2767	0.2213	0.1883	0.4301	0.3426	0.4157	0.2579	0.363	0.2656	0.3476	0.2707	0.2067	0.3076	0.2471	0.2104	0.1798	0.108	0.4258	0.2052	0.5965	0.2396	0.7636	0.186	0.0276
AC011373.1	0	0	0	0	0	0	0	0	0	0	0	0	0	0	0	0	0	0	0.1212	0	0	0	0	0	0	0	0	0	0	0	0	0	0	0	0	0	0	0	0	0	0	0	0	0	0	0	0	0	0
AC092994.1	0	0	0	0	0	0	0	0	0	0	0	0	0	0	0	0	0	0	0	0	0	0	0	0	0	0	0	0	0	0	0	0	0	0	0	0	0	0	0	0	0	0	0	0	0	0	0	0	0
AC024579.1	0	0	0	0	0	0.0491	0	0	0.0563	0	0	0	0	0.0464	0	0	0	0	0	0	0	0	0.0359	0	0	0	0	0	0	0	0	0	0	0	0.0528	0	0	0.1095	0	0	0	0.1751	0.0431	0	0	0	0	0	0
AC007731.3	0	0	0	0	0	0	0.031	0	0	0	0	0	0	0	0	0	0	0	0	0	0	0	0	0	0	0	0	0	0	0	0	0	0	0	0.0301	0	0	0.0208	0	0	0	0.0249	0	0	0	0	0.0302	0	0.0382
AL157832.1	0	0	0	0	0	0	0	0	0	0	0	0	0	0	0	0	0	0	0	0	0	0	0	0	0	0	0	0	0	0	0	0	0	0	0	0	0	0	0	0	0	0	0	0	0	0	0	0	0
FGF14-AS1	0	0	0	0	0	0	0	0	0	0	0	0	0	0.0321	0	0	0	0	0	0	0	0	0.0248	0	0	0	0	0	0	0	0	0	0	0	0	0	0	0	0	0	0	0	0	0	0	0	0	0	0
AC003005.2	0	0.02	0	0.0251	0	0	0.0304	0.0291	0	0.0227	0	0.0615	0	0	0	0	0.0301	0	0	0	0	0	0	0	0	0	0	0	0.0285	0	0	0	0	0	0	0	0	0	0.0224	0	0	0	0	0.0279	0	0	0	0	0.0375
AC015878.1	0	0	0	0	0	0	0	0	0	0	0	0	0	0	0	0	0	0	0	0	0	0	0	0	0	0	0	0	0	0	0	0	0	0	0	0	0	0	0	0	0	0	0	0	0	0	0	0	0
AC015871.3	0.2146	0.4284	0.2247	0.3837	0.2214	0.4032	0.3754	0.5134	0.277	0.4067	0.2947	0.56	0.4251	0.64	0.1697	0.4161	0.3273	0.4794	0.5588	0.3931	0.0962	0.5455	0.259	0.3681	0.4341	0.4783	0.3616	0.2547	0.6696	0.4829	0.5109	0.1862	0.1629	0.4461	0.5719	0.6828	0.1815	0.3353	0.2497	0.4951	0.3776	0.2873	0.3468	0.4011	0.2805	0.2676	0.6093	0.3579	0.1321
LINC01865	0	0	0	0	0	0.0121	0.0537	0	0	0.01	0	0	0	0	0	0	0	0	0	0	0	0	0	0	0	0.0221	0	0.0098	0.0377	0	0	0	0	0	0	0	0	0.009	0.0197	0.0126	0	0.0216	0	0.0123	0.0128	0	0.0131	0	0
AC217774.1	0	0	0	0	0	0	0	0	0	0	0	0	0	0	0	0	0	0	0	0	0	0	0	0	0	0	0	0	0	0	0	0	0	0	0	0	0	0	0	0	0	0	0	0	0	0	0	0	0
AC093765.2	0	0	0	0	0	0	0	0	0	0	0	0	0	0	0	0	0	0	0	0	0	0	0	0	0	0	0	0	0	0	0	0	0	0	0	0	0	0	0	0	0	0	0	0	0	0	0	0	0.0074
AC060766.6	0	0.0337	0	0.127	0	0	0	0.0491	0	0	0.0512	0.0518	0.1038	0.0874	0	0	0	0	0.0729	0	0	0.3054	0.1014	0	0.0566	0.0845	0	0.0375	0	0	0.1029	0	0	0	0	0.04	0.0473	0.0344	0.0377	0	0.0433	0	0	0	0	0.0439	0	0	0.0632
NFIA-AS2	0	0.0043	0.0028	0.0107	0	0.0088	0.0098	0	0	0	0.0065	0.0197	0	0.0083	0	0	0	0	0.0092	0.0073	0.0039	0	0.0043	0.0052	0	0.0054	0.0031	0.0024	0.0122	0.0066	0.0033	0	0	0.0041	0.0126	0.0025	0	0.0044	0.0048	0.0092	0	0	0.0026	0.0089	0	0.0028	0.0032	0.0032	0.02
[truncated: 14,877 more rows]
[truncated: 375 more columns]

## Sheet: Table S2
Disulfidptosis	lncRNA	cor	pvalue	Regulation
NCKAP1	AC008906.1	0.400672	7.44556e-16	postive
LRPPRC	AC107068.1	0.454998	1.64633e-20	postive
GYS1	AC110995.1	0.434433	1.19718e-18	postive
NUBPL	AC087379.2	0.413372	7.20735e-17	postive
NUBPL	AC010538.1	0.487665	9.71937e-24	postive
NDUFA11	AC007292.1	0.550576	4.99701e-31	postive
GYS1	AC104463.2	0.416042	4.35475e-17	postive
NDUFA11	AC104463.2	0.438579	5.163e-19	postive
GYS1	AC020915.2	0.428945	3.58031e-18	postive
GYS1	AL645608.7	0.422721	1.21112e-17	postive
NDUFA11	AL096701.4	0.417166	3.51814e-17	postive
NDUFA11	COA6-AS1	0.466339	1.36331e-21	postive
NCKAP1	AC005104.1	0.455885	1.35933e-20	postive
NUBPL	AC008549.1	0.710489	9.85798e-59	postive
NUBPL	AL163953.1	0.455659	1.42741e-20	postive
LRPPRC	AC074117.1	0.478763	7.98277e-23	postive
NDUFA11	AC138207.2	0.53586	3.48775e-29	postive
NDUFA11	AC009554.2	0.457117	1.04074e-20	postive
NUBPL	THAP7-AS1	0.419265	2.35688e-17	postive
NDUFA11	AC046143.2	0.549312	7.25508e-31	postive
NCKAP1	Z83843.1	0.442226	2.4409e-19	postive
LRPPRC	ZNF337-AS1	0.560814	2.2959e-32	postive
NCKAP1	ZNF337-AS1	0.5257	5.80553e-28	postive
NCKAP1	AP003721.3	0.405993	2.8331e-16	postive
GYS1	FLJ20021	0.413778	6.67757e-17	postive
NDUFA11	TRIM52-AS1	0.538155	1.8239e-29	postive
NDUFA11	LINC01023	0.449978	4.8159e-20	postive
NCKAP1	AL360181.2	0.411873	9.54391e-17	postive
NDUFA11	AC011445.1	0.478656	8.1836e-23	postive
GYS1	AL034548.2	0.574178	3.4947e-34	postive
NCKAP1	LINC00294	0.426606	5.67643e-18	postive
NDUFA11	AL035587.2	0.514224	1.2431e-26	postive
GYS1	LINC02615	0.444727	1.45239e-19	postive
NDUFA11	AL121899.1	0.48021	5.69238e-23	postive
GYS1	ZNF528-AS1	0.456362	1.2259e-20	postive
NCKAP1	AC000123.1	0.460784	4.67253e-21	postive
NCKAP1	AL590705.3	0.403375	4.5675e-16	postive
GYS1	LINC00622	0.507543	7.01921e-26	postive
GYS1	AC104695.2	0.473634	2.61201e-22	postive
LRPPRC	AC007406.4	0.470775	5.01521e-22	postive
NCKAP1	AC007406.4	0.566949	3.44239e-33	postive
NCKAP1	AC022150.2	0.451403	3.55718e-20	postive
GYS1	DNM3OS	0.519916	2.75906e-27	postive
NDUFA11	DNAJC27-AS1	0.539528	1.23438e-29	postive
LRPPRC	WAC-AS1	0.448451	6.65156e-20	postive
NCKAP1	WAC-AS1	0.510699	3.11329e-26	postive
NUBPL	AC078993.1	0.445721	1.18016e-19	postive
NCKAP1	AC008124.1	0.444712	1.45676e-19	postive
NUBPL	LINC02754	0.439099	4.64292e-19	postive
NDUFA11	AP002360.1	0.456814	1.11152e-20	postive
NDUFA11	AC138696.2	0.612858	6.08021e-40	postive
GYS1	MIR503HG	0.548787	8.46699e-31	postive
NCKAP1	FAM111A-DT	0.576235	1.80373e-34	postive
NDUFA11	MHENCR	0.487109	1.11047e-23	postive
GYS1	PTOV1-AS2	0.400196	8.11072e-16	postive
GYS1	AC245884.8	0.401962	5.90045e-16	postive
GYS1	AC090114.2	0.45287	2.60034e-20	postive
NDUFA11	SNHG6	0.405736	2.9698e-16	postive
NDUFA11	RPARP-AS1	0.518421	4.10901e-27	postive
NCKAP1	AC010834.3	0.568394	2.1894e-33	postive
NCKAP1	NFYC-AS1	0.455527	1.46847e-20	postive
NCKAP1	Z98884.2	0.440797	3.27708e-19	postive
NDUFA11	PXN-AS1	0.432555	1.74547e-18	postive
GYS1	CD27-AS1	0.429024	3.52537e-18	postive
LRPPRC	AC097448.1	0.419163	2.40311e-17	postive
NCKAP1	AC097448.1	0.491033	4.31068e-24	postive
LRPPRC	AC112220.2	0.43142	2.18992e-18	postive
NCKAP1	AC112220.2	0.571188	9.06393e-34	postive
LRPPRC	AC073046.1	0.477863	9.84276e-23	postive
NCKAP1	AC073046.1	0.601658	3.40914e-38	postive
NUBPL	AC093675.1	0.4228	1.19256e-17	postive
NCKAP1	AC010186.3	0.402416	5.4347e-16	postive
NUBPL	AL354920.1	0.415437	4.88377e-17	postive
NCKAP1	TAPT1-AS1	0.474359	2.21199e-22	postive
NDUFA11	CYTOR	0.520252	2.52234e-27	postive
LRPPRC	EBLN3P	0.443686	1.80344e-19	postive
NCKAP1	EBLN3P	0.599417	7.48638e-38	postive
GYS1	ZNF426-DT	0.514679	1.10349e-26	postive
NCKAP1	AC116351.1	0.530864	1.40674e-28	postive
GYS1	MAPKAPK5-AS1	0.402332	5.51843e-16	postive
NDUFA11	MAPKAPK5-AS1	0.487774	9.46698e-24	postive
NCKAP1	ZEB1-AS1	0.531997	1.02743e-28	postive
NUBPL	AC069294.1	0.420393	1.89812e-17	postive
GYS1	HCG18	0.407999	1.9593e-16	postive
LRPPRC	HCG18	0.510438	3.33101e-26	postive
NCKAP1	HCG18	0.505565	1.1634e-25	postive
NUBPL	AC005550.2	0.482274	3.50464e-23	postive
NCKAP1	AP003065.1	0.430376	2.69602e-18	postive
NCKAP1	CAPN10-DT	0.403715	4.29407e-16	postive
GYS1	AGBL5-IT1	0.42268	1.22062e-17	postive
NDUFA11	AP003419.3	0.464488	2.0603e-21	postive
NCKAP1	AC024075.3	0.421537	1.52279e-17	postive
GYS1	WARS2-AS1	0.481222	4.48961e-23	postive
NCKAP1	WARS2-AS1	0.518577	3.94162e-27	postive
NCKAP1	USP46-DT	0.400626	7.5074e-16	postive
NCKAP1	AC232271.1	0.453447	2.29786e-20	postive
NCKAP1	LENG8-AS1	0.447374	8.34439e-20	postive
GYS1	AC124798.1	0.409786	1.40777e-16	postive
NDUFA11	AC093249.6	0.408734	1.71043e-16	postive
NCKAP1	AC008764.2	0.438311	5.45425e-19	postive
NCKAP1	INE1	0.472606	3.30498e-22	postive
NDUFA11	AC009065.4	0.595063	3.39195e-37	postive
NUBPL	LINC01942	0.422926	1.16394e-17	postive
NDUFA11	AL121601.1	0.42	2.04711e-17	postive
GYS1	AC026356.1	0.437904	5.92602e-19	postive
NCKAP1	AC026356.1	0.451906	3.19547e-20	postive
NUBPL	AC010531.5	0.528213	2.92148e-28	postive
GYS1	AC011450.1	0.407109	2.30827e-16	postive
GYS1	AC021016.1	0.463026	2.84946e-21	postive
NCKAP1	LINC01278	0.524937	7.14181e-28	postive
NUBPL	LINC01124	0.637271	5.23749e-44	postive
LRPPRC	AC108479.1	0.403494	4.46961e-16	postive
NCKAP1	AC108479.1	0.493174	2.55914e-24	postive
GYS1	UBA6-AS1	0.426422	5.88594e-18	postive
GYS1	LINC02035	0.475342	1.76391e-22	postive
NCKAP1	LINC02035	0.591563	1.12376e-36	postive
GYS1	PELATON	0.470289	5.59944e-22	postive
NDUFA11	ENTPD3-AS1	0.410129	1.32074e-16	postive
GYS1	SNHG12	0.420775	1.76364e-17	postive
NDUFA11	YTHDF3-AS1	0.401968	5.89322e-16	postive
GYS1	AC125437.1	0.401797	6.0791e-16	postive
NUBPL	ALDH1L1-AS2	0.438367	5.39199e-19	postive
GYS1	AC099778.1	0.425182	7.50251e-18	postive
NDUFA11	AC090425.2	0.418673	2.63943e-17	postive
NCKAP1	NIPBL-DT	0.487218	1.08184e-23	postive
GYS1	THAP9-AS1	0.400322	7.92873e-16	postive
NCKAP1	THAP9-AS1	0.413406	7.16146e-17	postive
NDUFA11	SNHG25	0.695632	2.19085e-55	postive
NCKAP1	AC009120.2	0.423229	1.09753e-17	postive
GYS1	AL499602.1	0.408733	1.71081e-16	postive
NCKAP1	AL499602.1	0.527922	3.16371e-28	postive
LRPPRC	SNHG16	0.502454	2.55776e-25	postive
NDUFA11	AC026740.1	0.426545	5.74583e-18	postive
NDUFA11	AC135178.6	0.400009	8.38836e-16	postive
NDUFA11	AC008610.1	0.508457	5.55213e-26	postive
LRPPRC	BCAR3-AS1	0.408457	1.80043e-16	postive
NDUFA11	RARA-AS1	0.472253	3.58253e-22	postive
NDUFA11	AP001767.2	0.492417	3.07873e-24	postive
NCKAP1	AL132989.1	0.41438	5.96262e-17	postive
NDUFA11	AC020910.5	0.45072	4.11329e-20	postive
GYS1	AC005261.1	0.491262	4.07819e-24	postive
NDUFA11	AC009407.1	0.499341	5.58283e-25	postive
NDUFA11	AC124016.1	0.419007	2.4762e-17	postive
NDUFA11	HEIH	0.587603	4.28337e-36	postive
NUBPL	LINC01186	0.414973	5.33147e-17	postive
NUBPL	TAF1A-AS1	0.437884	5.95028e-19	postive
NCKAP1	AC127024.4	0.43368	1.39297e-18	postive
NCKAP1	AC109460.2	0.496943	1.01284e-24	postive
NDUFA11	AL008635.1	0.482907	3.01784e-23	postive
LRPPRC	FBXL19-AS1	0.416561	3.94675e-17	postive
NCKAP1	FBXL19-AS1	0.605532	8.62195e-39	postive
NUBPL	AC084375.1	0.503375	2.02737e-25	postive
LRPPRC	SBF2-AS1	0.434842	1.10248e-18	postive
NCKAP1	SBF2-AS1	0.509699	4.03217e-26	postive
NDUFA11	IDH1-AS1	0.430002	2.9041e-18	postive
NDUFS1	AC024075.1	0.412355	8.72162e-17	postive
NCKAP1	AC024075.1	0.49321	2.53671e-24	postive
NDUFA11	RASGRP3-AS1	0.456016	1.32119e-20	postive
NCKAP1	AC021078.1	0.461691	3.8268e-21	postive
NCKAP1	AL606489.1	0.496808	1.04744e-24	postive
LRPPRC	LINC01560	0.410871	1.15053e-16	postive
NCKAP1	LINC01560	0.551618	3.66961e-31	postive
GYS1	AC015922.3	0.426294	6.03549e-18	postive
NUBPL	AC135048.3	0.429254	3.36814e-18	postive
NUBPL	GCC2-AS1	0.600981	4.32641e-38	postive
GYS1	LINC00205	0.465022	1.82946e-21	postive
LRPPRC	LINC00205	0.463877	2.35966e-21	postive
NCKAP1	LINC00205	0.525889	5.5143e-28	postive
NDUFA11	AL355353.1	0.401818	6.05526e-16	postive
NCKAP1	AC004908.1	0.492294	3.1724e-24	postive
NUBPL	AC068338.2	0.4223	1.31388e-17	postive
NDUFS1	SUCLG2-AS1	0.480606	5.18827e-23	postive
NUBPL	AC007493.1	0.469191	7.17937e-22	postive
NCKAP1	AC025171.2	0.473204	2.8826e-22	postive
NCKAP1	AC115619.1	-0.404248	3.8969e-16	negative
NCKAP1	AC004263.2	0.414894	5.41082e-17	postive
NDUFA11	AC026803.1	0.534566	5.01748e-29	postive
NDUFA11	AC011444.1	0.411345	1.05323e-16	postive
NCKAP1	SCTR-AS1	0.470864	4.91468e-22	postive
NCKAP1	AC245041.1	0.421882	1.42461e-17	postive
LRPPRC	NORAD	0.415055	5.24951e-17	postive
NCKAP1	NORAD	0.596255	2.24779e-37	postive
GYS1	ZNF529-AS1	0.430754	2.50094e-18	postive
NDUFA11	AP003392.5	0.503811	1.81597e-25	postive
NCKAP1	AC015849.3	0.451236	3.68586e-20	postive
GYS1	LINC00342	0.401184	6.78916e-16	postive
NCKAP1	LINC00342	0.530827	1.42135e-28	postive
NCKAP1	NIFK-AS1	0.41789	3.06535e-17	postive
NDUFA11	AC068338.3	0.41931	2.33674e-17	postive
GYS1	AL133367.1	0.454084	2.00432e-20	postive
NCKAP1	AL133367.1	0.454665	1.7688e-20	postive
NDUFA11	SNHG8	0.502939	2.26361e-25	postive
NDUFA11	AC015912.3	0.446477	1.00749e-19	postive
[truncated: 169 more rows]

[truncated: 5 more sheets: Table S3, Table S4, Table S5, Table S6, Table S7]
